# Supplementary material for: Down-regulation of Fra a 1.02 in strawberry fruits causes transcriptomic and metabolic changes compatible with an altered defense response
Source: Hortic Res. 2021 Mar 10;8:58. doi: 10.1038/s41438-021-00492-4 (PMC7943815; doi:10.1038/s41438-021-00492-4)
Supplement: Supplementary file 2 — Table S1 [file 41438_2021_492_MOESM2_ESM.xlsx]

## Sheet: Hoja1
Sample	Pelargonidin-3-malonylglucoside	Epiafzechalin (4a->8) pelargonidin-3-O-glucoside	Pelargonidin-3-glucoside	Pelargonidin-3-rutinosid	Cyanidin-3-malonylglucosid	Cyanidin-3-glucoside	Procyanidin B1	Procyanidin B3	Epi(catechin)-(epi)catechin-(epi)catchin Isomer 1	Epi(catechin)-(epi)catechin-(epi)catchin Isomer 2	Epi(catechin)-(epi)catechin-(epi)catchin Isomer 3	Catechin	(Epi)afzelechin-(epi)catechin Dimer 1	(Epi)afzelechin-(epi)catechin Dimer 2	(Epi)afzelechin-(epi)catechin-(epi)catechin Trimer	Kaempferol-3-malonylglucosid	Kaempferol-glucosid	Quercetin-glucosid	Quercetin-glucuronid	Kaempferol-3-coumarylglucosid	Kaempferol-glucuronid	Kaempferol-acetylglucoside	Quercetin-acetylglucoside	Ellagic acid	p-Cumaryl-glucoseester/glucosid	Cinnamic acid glucose ester	HHDP-galloyl-glucoside	Glutathion red	Glutathion ox	Glutathion _total	Citric acid	Ascorbic acid	Malic acid	Phenylalanin	DMHF-Glc
pBIN4	6.78404	14.0032	920.468	241.186	5.3598	54.3446	91.2691	192.031	16.7815	35.2696	19.5824	55.879	14.3688	11.0757	3.31937	7.44327	20.644	2.08888	46.5415	25.9479	35.5244	7.42424	1.5506	29.0123	235.019	2.5979	162.925	159.886	2.12368	162.01	318.136	30.1117	52.5548	6.98675	23.2303
pBIN4	7.36538	14.4651	858.21	220.316	4.95012	49.7504	88.8113	173.167	15.0413	34.7944	20.7927	48.4853	10.7314	11.5912	3.5192	7.00635	18.4491	2.44354	40.3373	17.19	33.3806	12.1066	2.40569	29.3966	215.444	3.03905	141.873	78.9868	2.16029	81.1471	282.676	28.1925	60.637	6.4629	21.3459
pBIN4	8.51481	10.3329	1055.68	213.503	1.72196	61.9569	96.3187	183.144	16.7174	36.5933	19.6373	44.9676	10.4997	11.1623	4.27079	3.86133	21.8003	1.58973	61.9099	14.0672	36.6622	7.44265	3.72573	33.2802	237.982	2.30536	107.152	94.1792	5.67083	99.85	395.529	30.8694	49.3161	6.52031	49.6865
pBIN4	4.68506	13.4049	1106.98	209.722	3.13434	66.3251	88.2731	207.474	19.5152	41.1661	23.782	48.6139	12.8365	12.526	4.50564	5.1006	22.5035	3.15482	65.0866	13.198	44.1333	8.7785	1.95903	37.1454	231.319	3.08154	107.057	151.882	7.71646	159.599	470.994	25.0265	46.6004	7.47499	50.0851
pBIN4	9.46209	23.7852	1688.73	342.07	3.10975	89.4812	92.808	187.733	16.3784	35.1839	20.0123	47.1883	12.751	16.7311	4.19673	22.0671	48.0886	1.7318	50.1498	24.7317	41.8442	31.0892	5.23318	40.9714	259.952	3.61751	109.003	114.652	4.13916	118.791	520.603	41.6721	71.7112	7.2106	46.8167
pBIN4	7.94447	23.3176	1837.17	406.293	3.39647	95.8182	87.0045	175.988	16.8393	31.6732	16.9794	42.6492	14.5332	13.1865	4.97522	18.6595	40.7058	2.96902	44.0597	24.723	29.9915	29.359	4.35275	39.9721	242.186	3.36748	106.614	131.778	5.21002	136.988	476.072	35.8307	61.4001	7.51938	42.956
pBIN5	4.05557	3.84123	1665.92	499.498	3.76028	116.141	77.0574	169.764	12.1179	23.8187	14.5161	38.7512	13.0281	13.9945	4.23259	9.29237	26.0177	2.42045	37.2262	20.6029	37.1077	12.5765	2.55574	41.8676	216.967	2.5067	125.762	75.2763	5.52186	80.7982	433.711	29.1175	42.6466	9.71954	36.0106
pBIN5	4.63284	3.71626	1803.92	502.516	3.61518	129.66	80.3049	165.491	14.5965	29.2173	16.566	37.0173	10.6096	11.6444	4.9401	7.7766	24.6614	3.67118	45.6062	24.3789	38.7951	17.524	3.35792	36.4802	207.1	2.30679	122.112	79.5056	6.79353	86.2991	434.201	27.3818	40.1525	9.82163	48.5369
pBIN5	5.38306	5.06603	1542.12	498.336	12.9417	163.4	115.96	257.885	22.6354	41.6592	31.2189	48.9534	13.0004	19.1851	6.04616	18.6668	43.4846	3.23207	74.8602	42.2137	48.0569	23.3218	4.4218	46.3825	310.344	2.63445	178.898	94.2836	1.49423	95.7778	489.764	52.0001	64.9951	7.6222	37.0089
pBIN5	7.14668	4.89335	1609.82	552.926	12.9405	186.501	112.304	206.554	21.54	41.4791	25.1263	52.1587	13.7884	17.402	7.46075	20.5395	39.392	3.23336	69.7343	37.9368	51.4155	21.7854	6.74321	36.7751	281.628	2.26537	142.211	136.226	2.40356	138.629	468.961	45.0386	61.5125	8.05221	44.547
pBIN5	20.7	10.7168	2451.95	929.94	9.20595	189.515	93.5628	205.23	18.5685	39.2624	26.6414	50.307	18.218	18.7075	7.29464	18.3602	57.4313	3.07408	57.2224	67.3453	47.9114	23.6787	3.72961	25.8108	230.218	3.0393	158.927	142.494	6.3657	148.86	516.542	29.2085	46.4619	15.7202	27.243
pBIN5	18.8403	9.97177	2329.06	906.452	8.45324	179.916	111.57	218.319	21.3938	47.2955	28.1159	60.335	18.4509	19.0323	7.23795	18.5484	55.8178	3.34058	67.437	68.4287	53.0323	30.6898	5.59989	28.3346	245.379	3.35048	179.308	179.176	5.76251	184.938	566.959	32.6734	54.3242	14.445	21.8827
Fra4	14.1918	7.88837	1173.18	382.489	9.06258	191.534	76.2496	153.672	18.5128	30.3282	17.8998	40.3452	10.0516	11.1238	4.28184	7.74223	21.5959	2.63575	63.5001	18.5652	38.3067	11.9231	6.08428	29.1913	125.807	1.84905	67.3699	73.3548	0.784546	74.1394	349.182	26.1889	43.2228	3.43205	16.6463
Fra4	16.8948	8.48056	1291.88	406.806	11.2577	220.905	90.1679	155.689	17.1044	30.6115	18.8816	44.5077	10.9438	11.512	4.05476	8.78995	23.6823	3.4278	68.2028	20.4476	38.3438	16.1989	6.90333	31.4988	129.795	1.99264	68.6296	44.5496	1.01762	45.5672	336.087	28.8551	54.6306	3.55152	18.0073
Fra4	17.6339	15.7011	1808.91	651.964	11.7003	261.372	92.6298	184.848	19.2261	35.5235	23.7382	43.6216	12.6327	17.4944	5.50831	11.8022	32.0097	4.65914	66.8579	24.345	38.7261	20.7402	8.91251	32.4959	178.434	2.0287	81.3062	54.065	1.80133	55.8663	463.715	32.9055	57.2408	6.78983	19.3352
Fra4	15.5561	15.6431	1794.46	612.065	11.8525	258.253	105.38	191.638	21.5063	32.6431	21.579	48.7531	14.308	18.0992	6.63481	11.9372	31.7885	4.47253	65.3017	26.5437	43.2011	18.5587	8.47819	39.1641	177.187	1.925	72.1978	56.103	1.91359	58.0166	487.903	27.7882	58.0638	6.09469	23.7044
Fra4	12.962	10.9536	1580.2	454.221	9.3394	256.436	115.189	223.717	20.4592	38.1927	25.8109	44.4849	14.2872	17.9926	7.58902	16.7945	34.4141	4.41257	72.4018	29.137	49.7551	23.7161	10.8312	40.9311	235.58	2.44517	87.7841	58.1146	2.20302	60.3176	551.775	26.3264	67.3273	5.07557	24.8553
Fra4	14.8033	11.4423	1427.54	446.635	9.31108	248.932	93.0451	175.381	23.1327	33.6565	22.2126	41.6869	13.1785	16.1197	6.46537	17.6198	30.0376	3.65466	67.5696	24.735	40.1732	21.3037	6.66756	36.2215	204.931	2.24558	77.7218	40.1992	1.74777	41.947	417.846	28.2758	59.4925	4.80064	22.287
Fra5	17.2683	17.9076	1568.72	544.642	11.1794	180.801	81.8532	166.604	16.5557	29.2006	20.2171	39.4721	11.6547	15.7716	5.1301	16.0868	25.9783	2.05876	41.4977	13.1237	34.1726	19.8654	5.61547	34.9291	186.337	1.67495	86.0434	67.893	1.22861	69.1216	406.837	27.3072	59.6354	4.51178	24.0933
Fra5	16.0126	15.971	1492.75	499.24	10.1336	174.522	82.2867	167.087	16.8796	26.2656	18.861	43.5262	13.1017	17.2261	5.25431	16.36	28.002	1.98749	42.9203	17.2293	42.5907	24.561	5.56748	35.0691	217.297	1.96933	93.0858	60.1266	1.02689	61.1535	442.723	31.7351	63.3044	5.4285	25.4992
Fra5	15.3907	14.4524	1588.18	523.026	14.181	166.888	100.192	234.4	22.1756	42.0715	24.8422	56.2942	18.4681	25.3497	7.51092	22.9789	46.2764	4.38304	80.0943	28.4308	60.6664	32.8012	6.91096	46.3451	281.101	2.92599	115.099	92.8758	1.00726	93.883	648.166	35.4152	72.8823	5.12404	24.9242
Fra5	13.6979	13.0283	1584.6	531.504	12.8336	203.587	89.057	193.944	21.5661	36.9783	21.8201	51.8741	19.1789	20.802	6.7847	23.3268	42.8119	2.65486	72.4132	27.3929	50.8821	29.7908	7.46155	40.2123	255.567	2.98075	107.321	89.7379	0.89797	90.6358	575.754	33.9189	66.9931	5.54681	25.9526
Fra5	15.8813	14.0236	1491.23	513.112	10.6892	156.52	93.9845	180.787	19.8826	33.2711	23.5303	46.109	18.8139	18.9349	6.07189	20.3841	35.5858	3.19974	49.1501	14.8719	39.0534	31.2978	6.05442	33.2679	219.017	2.03884	99.4746	69.6579	1.07509	70.733	535.176	38.7665	74.5129	4.62317	20.9227
Fra5	15.9678	14.6169	1496.25	480.539	9.27703	149.609	95.5784	176.863	18.7921	33.6736	20.8839	45.5923	13.8267	18.665	6.1348	19.8414	35.0828	2.90277	48.4951	15.6944	36.3842	27.6348	5.28919	31.3077	206.446	1.91086	93.932	76.4142	1.09675	77.5109	483.72	34.7611	66.431	4.74215	20.0395
Fra6	13.8113	16.6989	1646.01	704.834	11.7457	150.271	101.579	184.515	20.781	32.7113	26.2699	52.1121	20.6416	21.8278	7.38778	20.8702	43.427	2.82948	48.4488	20.3923	49.7019	35.0289	8.5688	33.9014	221.483	2.02952	82.9531	87.7635	0.966657	88.7301	479.432	30.8811	64.5135	7.36156	19.451
Fra6	15.1194	18.0771	1680.87	726.102	10.2137	152.571	108.898	205.366	21.6015	36.4391	24.0291	53.6663	19.5912	22.4571	7.26636	23.3137	41.0715	2.47646	55.0914	26.9275	47.9933	35.8349	9.73991	37.1339	234.788	2.01268	83.8514	58.0151	0.970661	58.9858	476.512	42.9834	77.9486	7.34622	19.0788
Fra6	36.6716	29.3969	2285.3	1042.35	20.5356	251.964	133.579	267.269	29.4616	46.7492	30.5691	71.9844	24.483	27.1248	8.77952	28.2966	54.8991	4.57388	70.0392	27.1258	74.3996	47.4725	10.6346	40.9935	358.225	3.26988	112.764	103.663	1.75544	105.418	724.629	41.6816	89.2675	6.92005	27.9884
Fra6	36.8455	24.5998	2441.43	1008.54	20.3138	266.312	130.136	271.445	27.0013	54.71	32.1177	77.735	28.602	31.0469	9.11993	25.8868	54.734	3.94844	75.6851	34.5537	70.0417	46.8267	13.3293	48.6771	372.143	3.77548	111.88	88.1907	1.58543	89.7762	804.591	51.6061	110.975	6.3449	30.5105
Fra6	16.0192	23.1852	2077.3	841.977	9.8898	206.748	117.39	231.745	21.9594	35.5126	29.2902	72.081	18.9045	27.7866	9.43659	21.543	40.8786	2.73566	65.5676	17.9679	56.3208	34.6388	9.74622	44.6572	298.812	3.35668	92.3489	53.3015	1.70165	55.0032	581.382	34.1504	78.373	6.98595	36.8211
Fra6	15.2807	20.0917	2094.98	903.352	10.5561	200.094	129.706	226.777	25.2712	44.171	23.7599	58.7715	19.9206	27.8932	9.20219	20.9243	38.1002	2.79424	79.5957	16.5595	63.1107	30.635	7.94672	52.5907	354.371	3.58602	92.4448	81.8964	2.41656	84.3129	668.149	39.3308	81.5946	6.96404	36.3679
