# Supplementary material for: Down-regulation of Fra a 1.02 in strawberry fruits causes transcriptomic and metabolic changes compatible with an altered defense response
Source: Hortic Res. 2021 Mar 10;8:58. doi: 10.1038/s41438-021-00492-4 (PMC7943815; doi:10.1038/s41438-021-00492-4)
Supplement: Supplementary file 3 — Table S2 [file 41438_2021_492_MOESM3_ESM.xlsx]

## Sheet: Hoja1
Gene Information			FPKM (in samples)					fra4/pbin4					fra4/pbin5					fra5/pbin4					fra5/pbin5					fra6/pbin4					fra6/pbin5					pbin5/pbin4					fra5/fra4					fra6/fra4
gene_id	GENE	locus	pbin4	pbin5	fra4	fra5	fra6	log2(fra4/pbin4)	status	p_value	q_value	significant	log2(fra4/pbin5)	status	p_value	q_value	significant	log2(fra5/pbin4)	status	p_value	q_value	significant	log2(fra5/pbin5)	status	p_value	q_value	significant	log2(fra6/pbin4)	status	p_value	q_value	significant	log2(fra6/pbin5)	status	p_value	q_value	significant	log2(pbin5/pbin4)	status	p_value	q_value	significant	log2(fra5/fra4)	status	p_value	q_value	significant	log2(fra6/fra4)	status
XLOC_000001	FvH4_1g00020	Fvb1:16388-19341	1.7632	1.79653	1.78837	1.78264	1.93188	0.0204466	OK	0.93415	0.993097	no	-0.00657078	OK	0.98345	0.997257	no	0.0158192	OK	0.94505	0.994262	no	-0.0111982	OK	0.9624	0.995446	no	0.131808	OK	0.58175	0.92298	no	0.10479	OK	0.65605	0.945149	no	0.0270174	OK	0.91205	0.990869	no	-0.0046274	OK	0.9882	0.99746	no	0.111361	OK
XLOC_000002	FvH4_1g00030	Fvb1:21050-29177	0.218101	0.706993	0.414826	0.295007	0.281595	0.927511	NOTEST	1	1	no	-0.769191	OK	0.81385	0.977496	no	0.435753	NOTEST	1	1	no	-1.26095	OK	0.7286	0.962004	no	0.368629	NOTEST	1	1	no	-1.32807	OK	0.7136	0.95904	no	1.6967	OK	0.657	0.945553	no	-0.491758	NOTEST	1	1	no	-0.558882	NOTEST
XLOC_000003	FvH4_1g00060	Fvb1:40137-50859	1.38319	2.32101	1.59928	2.31279	2.01567	0.209422	OK	0.9045	0.990091	no	-0.537328	OK	0.7244	0.961245	no	0.741632	OK	0.6436	0.941776	no	-0.00511789	OK	0.99685	0.998755	no	0.543255	OK	0.74855	0.966182	no	-0.203494	OK	0.8951	0.989152	no	0.74675	OK	0.6315	0.93844	no	0.53221	OK	0.73155	0.96274	no	0.333833	OK
XLOC_000004	FvH4_1g00080	Fvb1:53124-57414	38.2246	39.3658	39.5181	44.645	43.664	0.0480136	OK	0.7171	0.959859	no	0.00557066	OK	0.9676	0.995771	no	0.223998	OK	0.09925	0.45542	no	0.181555	OK	0.17675	0.604187	no	0.191944	OK	0.1575	0.572517	no	0.149501	OK	0.27325	0.729841	no	0.042443	OK	0.75755	0.968186	no	0.175984	OK	0.18825	0.621509	no	0.143931	OK
XLOC_000005	FvH4_1g00120	Fvb1:71702-81988	2.58462	2.14942	2.70196	2.42554	2.71362	0.0640518	OK	0.8837	0.987753	no	0.330059	OK	0.47055	0.875993	no	-0.091649	OK	0.83105	0.98035	no	0.174358	OK	0.7102	0.95805	no	0.0702653	OK	0.8761	0.986716	no	0.336272	OK	0.47875	0.880207	no	-0.266007	OK	0.56135	0.915496	no	-0.155701	OK	0.72075	0.960572	no	0.00621357	OK
XLOC_000006	FvH4_1g00130	Fvb1:82071-85286	1.42713	1.4367	1.4624	1.76311	1.55744	0.0352231	OK	0.8987	0.989493	no	0.0255868	OK	0.9305	0.992722	no	0.305004	OK	0.24195	0.69422	no	0.295368	OK	0.27955	0.736252	no	0.126056	OK	0.6426	0.941556	no	0.11642	OK	0.67775	0.950258	no	0.00963625	OK	0.9669	0.995718	no	0.269781	OK	0.3047	0.759844	no	0.0908334	OK
XLOC_000007	FvH4_1g00170	Fvb1:93941-96594	0	0	0	0	0	0	NOTEST	1	1	no	0	NOTEST	1	1	no	0	NOTEST	1	1	no	0	NOTEST	1	1	no	0	NOTEST	1	1	no	0	NOTEST	1	1	no	0	NOTEST	1	1	no	0	NOTEST	1	1	no	0	NOTEST
XLOC_000008	FvH4_1g00220	Fvb1:117693-119505	0.103432	0.186614	0.132905	0.239804	0.219911	0.361714	NOTEST	1	1	no	-0.489663	NOTEST	1	1	no	1.21318	NOTEST	1	1	no	0.361799	NOTEST	1	1	no	1.08824	NOTEST	1	1	no	0.236859	NOTEST	1	1	no	0.851378	NOTEST	1	1	no	0.851463	NOTEST	1	1	no	0.726523	NOTEST
XLOC_000009	FvH4_1g00240	Fvb1:124772-126796	5.2922	4.7098	7.17272	5.70418	6.3261	0.438654	OK	0.02935	0.227129	no	0.606856	OK	0.00345	0.0527894	no	0.108152	OK	0.59965	0.92935	no	0.276354	OK	0.1848	0.616069	no	0.257449	OK	0.2085	0.650567	no	0.425651	OK	0.039	0.270538	no	-0.168202	OK	0.4332	0.855693	no	-0.330502	OK	0.09475	0.444558	no	-0.181204	OK
XLOC_000010	FvH4_1g00280	Fvb1:140053-141487	0.340144	0.199302	0.392161	0.294305	0.208949	0.205304	NOTEST	1	1	no	0.976489	NOTEST	1	1	no	-0.208834	NOTEST	1	1	no	0.562351	NOTEST	1	1	no	-0.702994	NOTEST	1	1	no	0.0681918	NOTEST	1	1	no	-0.771185	NOTEST	1	1	no	-0.414137	NOTEST	1	1	no	-0.908297	NOTEST
XLOC_000011	FvH4_1g00290	Fvb1:145085-147757	0.151275	0.0833293	0.0520763	0.0534272	0.021057	-1.53847	NOTEST	1	1	no	-0.678196	NOTEST	1	1	no	-1.50152	NOTEST	1	1	no	-0.64125	NOTEST	1	1	no	-2.8448	NOTEST	1	1	no	-1.98452	NOTEST	1	1	no	-0.860274	NOTEST	1	1	no	0.0369462	NOTEST	1	1	no	-1.30633	NOTEST
XLOC_000012	FvH4_1g00300	Fvb1:153920-155189	1.59045	1.31334	1.00555	2.65673	2.6156	-0.66145	OK	0.0191	0.173043	no	-0.385257	OK	0.1821	0.612173	no	0.740213	OK	0.00465	0.0655719	no	1.01641	OK	0.00025	0.00670177	yes	0.717708	OK	0.00545	0.0735026	no	0.993901	OK	0.00035	0.00884274	yes	-0.276193	OK	0.3182	0.771669	no	1.40166	OK	5e-05	0.00165018	yes	1.37916	OK
XLOC_000013	FvH4_1g00320	Fvb1:164558-165213	0	0	0	0	0	0	NOTEST	1	1	no	0	NOTEST	1	1	no	0	NOTEST	1	1	no	0	NOTEST	1	1	no	0	NOTEST	1	1	no	0	NOTEST	1	1	no	0	NOTEST	1	1	no	0	NOTEST	1	1	no	0	NOTEST
XLOC_000014	FvH4_1g00330	Fvb1:165930-167416	6.08076	7.5785	2.97896	4.25351	4.90912	-1.02944	OK	5e-05	0.00165018	yes	-1.3471	OK	5e-05	0.00165018	yes	-0.515599	OK	0.0155	0.151132	no	-0.833259	OK	5e-05	0.00165018	yes	-0.308788	OK	0.1364	0.535087	no	-0.626448	OK	0.00215	0.0368912	yes	0.31766	OK	0.10555	0.470012	no	0.513846	OK	0.0223	0.191178	no	0.720656	OK
XLOC_000015	FvH4_1g00340	Fvb1:168479-197185	11.068	16.3354	6.84053	8.17876	7.00796	-0.694217	OK	0.0208	0.182603	no	-1.25583	OK	0.0001	0.00306376	yes	-0.436444	OK	0.1166	0.49438	no	-0.998052	OK	0.003	0.0475757	yes	-0.659331	OK	0.0245	0.20297	no	-1.22094	OK	0.00035	0.00884274	yes	0.561608	OK	0.10495	0.468563	no	0.257774	OK	0.2437	0.696256	no	0.0348868	OK
XLOC_000016	FvH4_1g00360	Fvb1:198032-202810	7.15345	4.77969	5.57768	5.55599	5.09661	-0.358974	OK	0.0278	0.219319	no	0.222749	OK	0.1897	0.623447	no	-0.364595	OK	0.02775	0.219068	no	0.217127	OK	0.20735	0.648873	no	-0.489101	OK	0.0037	0.0554993	no	0.0926213	OK	0.5826	0.92325	no	-0.581722	OK	0.00065	0.0146326	yes	-0.00562109	OK	0.9724	0.996195	no	-0.130127	OK
XLOC_000017	FvH4_1g00370	Fvb1:203593-205539	246.794	331.338	247.772	292.414	285.442	0.00570641	OK	0.9671	0.995718	no	-0.419292	OK	0.00155	0.0288397	yes	0.244704	OK	0.0725	0.38456	no	-0.180295	OK	0.188	0.621078	no	0.209891	OK	0.12455	0.511392	no	-0.215107	OK	0.1177	0.496783	no	0.424999	OK	0.00215	0.0368912	yes	0.238997	OK	0.0766	0.395966	no	0.204185	OK
XLOC_000018	FvH4_1g00380	Fvb1:205885-211754	56.0938	64.1923	50.9498	53.265	55.9881	-0.138765	OK	0.3082	0.762908	no	-0.333324	OK	0.01505	0.148239	no	-0.0746544	OK	0.58265	0.92325	no	-0.269213	OK	0.0469	0.302062	no	-0.00272043	OK	0.9833	0.997257	no	-0.19728	OK	0.1502	0.559809	no	0.194559	OK	0.1572	0.571966	no	0.0641105	OK	0.6376	0.940167	no	0.136044	OK
XLOC_000019	FvH4_1g00430	Fvb1:238931-244234	54.4668	51.0824	34.2309	41.9676	38.8469	-0.67008	OK	5e-05	0.00165018	yes	-0.577529	OK	0.0005	0.0118496	yes	-0.3761	OK	0.0199	0.177552	no	-0.283549	OK	0.08715	0.425333	no	-0.487578	OK	0.00455	0.0645916	no	-0.395026	OK	0.02395	0.200082	no	-0.0925513	OK	0.57005	0.918917	no	0.29398	OK	0.08975	0.431986	no	0.182502	OK
XLOC_000020	FvH4_1g00450	Fvb1:244535-251913	0.0273259	0.0274556	0.0316086	0.0469134	0.0363505	0.210052	NOTEST	1	1	no	0.203217	NOTEST	1	1	no	0.779734	NOTEST	1	1	no	0.772899	NOTEST	1	1	no	0.41171	NOTEST	1	1	no	0.404875	NOTEST	1	1	no	0.00683457	NOTEST	1	1	no	0.569682	NOTEST	1	1	no	0.201658	NOTEST
XLOC_000021	FvH4_1g00470	Fvb1:254660-257514	13.9726	16.3335	15.3168	16.8231	16.097	0.132516	OK	0.42165	0.849144	no	-0.0927233	OK	0.57185	0.919411	no	0.267847	OK	0.0996	0.456384	no	0.0426073	OK	0.79085	0.974404	no	0.204198	OK	0.213	0.656926	no	-0.0210422	OK	0.8964	0.989252	no	0.22524	OK	0.16835	0.590207	no	0.135331	OK	0.399	0.834684	no	0.0716811	OK
XLOC_000022	FvH4_1g00520	Fvb1:282407-292182	0.283342	0.256925	0.17347	0.0849655	0.127131	-0.70786	NOTEST	1	1	no	-0.566663	NOTEST	1	1	no	-1.73759	NOTEST	1	1	no	-1.5964	NOTEST	1	1	no	-1.15622	NOTEST	1	1	no	-1.01503	NOTEST	1	1	no	-0.141197	NOTEST	1	1	no	-1.02973	NOTEST	1	1	no	-0.448365	NOTEST
XLOC_000023	FvH4_1g00540	Fvb1:293047-298423	1.63345	1.93337	1.35365	1.6519	1.64039	-0.271062	OK	0.2243	0.672439	no	-0.514258	OK	0.02055	0.181177	no	0.0162115	OK	0.9383	0.993613	no	-0.226984	OK	0.2922	0.747963	no	0.00612408	OK	0.97325	0.996267	no	-0.237072	OK	0.26525	0.720599	no	0.243196	OK	0.25385	0.708514	no	0.287273	OK	0.2019	0.641112	no	0.277186	OK
XLOC_000024	FvH4_1g00550	Fvb1:298554-302056	36.2419	41.3886	54.3041	50.2864	46.7955	0.583403	OK	5e-05	0.00165018	yes	0.391828	OK	0.0058	0.0769256	no	0.472511	OK	0.0008	0.0172489	yes	0.280936	OK	0.04575	0.297541	no	0.368712	OK	0.00875	0.103007	no	0.177137	OK	0.204	0.644345	no	0.191575	OK	0.1779	0.60583	no	-0.110892	OK	0.41735	0.846234	no	-0.214691	OK
XLOC_000025	FvH4_1g00560	Fvb1:304289-306777	4.23951	5.78588	3.97371	4.71996	4.77799	-0.0934089	OK	0.67435	0.949317	no	-0.542048	OK	0.012	0.127481	no	0.154877	OK	0.47925	0.880464	no	-0.293762	OK	0.1579	0.573274	no	0.172507	OK	0.43015	0.853932	no	-0.276132	OK	0.18395	0.614872	no	0.448639	OK	0.037	0.262106	no	0.248286	OK	0.25665	0.711565	no	0.265915	OK
XLOC_000026	FvH4_1g00580	Fvb1:308758-311542	1.04181	1.14324	0.810223	1.14705	1.12187	-0.362707	OK	0.13305	0.528245	no	-0.496738	OK	0.03935	0.271965	no	0.138829	OK	0.54955	0.910731	no	0.00479862	OK	0.98935	0.997497	no	0.106804	OK	0.64485	0.942252	no	-0.0272271	OK	0.90645	0.99038	no	0.134031	OK	0.5674	0.917939	no	0.501537	OK	0.0356	0.255866	no	0.469511	OK
XLOC_000027	FvH4_1g00600	Fvb1:320986-322239	0	0	0.0241503	0	0	inf	NOTEST	1	1	no	inf	NOTEST	1	1	no	0	NOTEST	1	1	no	0	NOTEST	1	1	no	0	NOTEST	1	1	no	0	NOTEST	1	1	no	0	NOTEST	1	1	no	#NAME?	NOTEST	1	1	no	#NAME?	NOTEST
XLOC_000028	FvH4_1g00610	Fvb1:324172-327837	0.00389081	0.00337315	0	0.00316469	0.00327638	-inf	NOTEST	1	1	no	#NAME?	NOTEST	1	1	no	-0.298008	NOTEST	1	1	no	-0.0920336	NOTEST	1	1	no	-0.247968	NOTEST	1	1	no	-0.0419931	NOTEST	1	1	no	-0.205975	NOTEST	1	1	no	inf	NOTEST	1	1	no	inf	NOTEST
XLOC_000029	FvH4_1g00640	Fvb1:335115-337295	36.9406	40.4549	34.6972	37.8494	38.1125	-0.0903866	OK	0.572	0.919501	no	-0.221496	OK	0.1667	0.587712	no	0.0350629	OK	0.82675	0.97965	no	-0.0960463	OK	0.54525	0.909311	no	0.0450594	OK	0.77895	0.972328	no	-0.0860498	OK	0.58805	0.925051	no	0.131109	OK	0.40745	0.840135	no	0.125449	OK	0.4311	0.854478	no	0.135446	OK
XLOC_000030	FvH4_1g00650	Fvb1:337493-342612	2.67148	3.80073	2.07875	3.04483	2.73985	-0.361923	OK	0.0638	0.358213	no	-0.870561	OK	5e-05	0.00165018	yes	0.188719	OK	0.3102	0.764592	no	-0.319919	OK	0.07515	0.391736	no	0.036455	OK	0.84565	0.982245	no	-0.472183	OK	0.0102	0.114289	no	0.508638	OK	0.0068	0.0861663	no	0.550642	OK	0.0047	0.0660937	no	0.398378	OK
XLOC_000031	FvH4_1g00660	Fvb1:347022-351384	3.61565	3.11895	2.52561	3.07221	2.96345	-0.517621	OK	0.00725	0.0901656	no	-0.304426	OK	0.1176	0.496633	no	-0.234977	OK	0.20585	0.646758	no	-0.0217817	OK	0.90955	0.990592	no	-0.286976	OK	0.1217	0.505205	no	-0.0737805	OK	0.7041	0.956646	no	-0.213195	OK	0.2497	0.703572	no	0.282644	OK	0.1401	0.54215	no	0.230645	OK
XLOC_000032	FvH4_1g00680	Fvb1:351703-359023	0.0102113	0.0236751	0.00398898	0.0178301	0.00441926	-1.35608	NOTEST	1	1	no	-2.56928	NOTEST	1	1	no	0.80414	NOTEST	1	1	no	-0.409059	NOTEST	1	1	no	-1.2083	NOTEST	1	1	no	-2.4215	NOTEST	1	1	no	1.2132	NOTEST	1	1	no	2.16022	NOTEST	1	1	no	0.147784	NOTEST
XLOC_000033	FvH4_1g00700	Fvb1:365089-366410	0.013031	0	0	0.0112283	0	-inf	NOTEST	1	1	no	0	NOTEST	1	1	no	-0.214806	NOTEST	1	1	no	inf	NOTEST	1	1	no	#NAME?	NOTEST	1	1	no	0	NOTEST	1	1	no	#NAME?	NOTEST	1	1	no	inf	NOTEST	1	1	no	0	NOTEST
XLOC_000034	FvH4_1g00720	Fvb1:370975-375831	88.6609	108.494	97.1089	113.637	106.58	0.131305	OK	0.34115	0.790866	no	-0.159946	OK	0.24845	0.702003	no	0.358058	OK	0.01005	0.113116	no	0.0668074	OK	0.63365	0.939075	no	0.265572	OK	0.0533	0.32409	no	-0.0256788	OK	0.85285	0.983653	no	0.291251	OK	0.0356	0.255866	no	0.226753	OK	0.10285	0.463911	no	0.134267	OK
XLOC_000035	FvH4_1g00730	Fvb1:376613-380159	4.26719	4.95895	3.42171	3.81536	3.47943	-0.318568	OK	0.0863	0.422922	no	-0.535317	OK	0.00445	0.0635516	no	-0.161468	OK	0.3784	0.820521	no	-0.378216	OK	0.0378	0.265429	no	-0.294434	OK	0.10635	0.471848	no	-0.511183	OK	0.0053	0.0720374	no	0.216749	OK	0.22215	0.669864	no	0.157101	OK	0.40755	0.840143	no	0.024134	OK
XLOC_000036	FvH4_1g00750	Fvb1:385575-388033	0.0189745	0.00640702	0.00654004	0.0127624	0.0119605	-1.53669	NOTEST	1	1	no	0.0296448	NOTEST	1	1	no	-0.572165	NOTEST	1	1	no	0.99417	NOTEST	1	1	no	-0.665778	NOTEST	1	1	no	0.900556	NOTEST	1	1	no	-1.56633	NOTEST	1	1	no	0.964525	NOTEST	1	1	no	0.870912	NOTEST
XLOC_000037	FvH4_1g00780	Fvb1:390509-392587	3.07199	4.60079	3.44232	3.74028	3.95609	0.164211	OK	0.4606	0.870968	no	-0.418499	OK	0.05135	0.31771	no	0.283973	OK	0.2047	0.64521	no	-0.298737	OK	0.16535	0.585591	no	0.364903	OK	0.1018	0.461582	no	-0.217808	OK	0.3022	0.757756	no	0.58271	OK	0.00755	0.0927221	no	0.119762	OK	0.58725	0.924856	no	0.200692	OK
XLOC_000038	FvH4_1g00800	Fvb1:397719-400627	5.19027	8.52206	5.30329	6.4759	6.20913	0.0310777	OK	0.8582	0.984412	no	-0.684315	OK	0.0001	0.00306376	yes	0.319272	OK	0.0645	0.360527	no	-0.396121	OK	0.01865	0.170411	no	0.258582	OK	0.13915	0.540283	no	-0.456811	OK	0.00685	0.0866014	no	0.715393	OK	5e-05	0.00165018	yes	0.288195	OK	0.0928	0.439504	no	0.227504	OK
XLOC_000039	FvH4_1g00830	Fvb1:415743-419433	157.446	138.989	159.606	181.139	164.17	0.0196565	OK	0.8826	0.987571	no	0.199542	OK	0.14905	0.557911	no	0.202237	OK	0.14835	0.556684	no	0.382123	OK	0.0067	0.0852646	no	0.0603314	OK	0.6625	0.946782	no	0.240217	OK	0.08165	0.410335	no	-0.179886	OK	0.1917	0.626361	no	0.182581	OK	0.18975	0.623522	no	0.040675	OK
XLOC_000040	FvH4_1g00840	Fvb1:420275-421119	1.11467	2.43033	1.16953	2.67976	1.96183	0.0693093	OK	0.8343	0.98069	no	-1.05523	OK	0.00125	0.0244512	yes	1.26549	OK	0.00025	0.00670177	yes	0.14095	OK	0.61145	0.93307	no	0.815584	OK	0.0114	0.122935	no	-0.308955	OK	0.27805	0.734668	no	1.12454	OK	0.0009	0.0189237	yes	1.19618	OK	0.0003	0.00778763	yes	0.746275	OK
XLOC_000041	FvH4_1g00850	Fvb1:421494-421761	0	0.109074	0	0.107212	0	0	NOTEST	1	1	no	#NAME?	NOTEST	1	1	no	inf	NOTEST	1	1	no	-0.0248396	NOTEST	1	1	no	0	NOTEST	1	1	no	#NAME?	NOTEST	1	1	no	inf	NOTEST	1	1	no	inf	NOTEST	1	1	no	0	NOTEST
XLOC_000042	FvH4_1g00860	Fvb1:422307-428744	0.321863	0.479421	0.162112	0.226437	0.323679	-0.989454	NOTEST	1	1	no	-1.5643	OK	5e-05	0.00165018	yes	-0.507337	NOTEST	1	1	no	-1.08218	OK	0.00135	0.0259835	yes	0.00811589	NOTEST	1	1	no	-0.56673	OK	0.05515	0.33002	no	0.574846	OK	0.0551	0.329899	no	0.482117	NOTEST	1	1	no	0.99757	NOTEST
XLOC_000043	FvH4_1g00910	Fvb1:449979-451159	0.0629682	0.16072	0.239417	0.134112	0.112043	1.92683	NOTEST	1	1	no	0.574972	NOTEST	1	1	no	1.09075	NOTEST	1	1	no	-0.261111	NOTEST	1	1	no	0.831362	NOTEST	1	1	no	-0.520495	NOTEST	1	1	no	1.35186	NOTEST	1	1	no	-0.836083	NOTEST	1	1	no	-1.09547	NOTEST
XLOC_000044	FvH4_1g00940	Fvb1:459294-461672	26.3954	29.7969	20.1933	30.6407	29.3515	-0.386409	OK	0.0141	0.142023	no	-0.561286	OK	0.0004	0.00986584	yes	0.215161	OK	0.15325	0.565327	no	0.0402841	OK	0.7832	0.97311	no	0.153147	OK	0.3092	0.763726	no	-0.0217305	OK	0.881	0.987344	no	0.174877	OK	0.24395	0.69654	no	0.60157	OK	5e-05	0.00165018	yes	0.539556	OK
XLOC_000045	FvH4_1g00950	Fvb1:462646-466767	24.3575	25.183	20.4533	31.3422	30.4109	-0.25203	OK	0.07755	0.398552	no	-0.300115	OK	0.03735	0.263579	no	0.363738	OK	0.00835	0.0995984	no	0.315653	OK	0.0252	0.206575	no	0.320221	OK	0.0197	0.176486	no	0.272135	OK	0.0514	0.317919	no	0.0480854	OK	0.7332	0.96306	no	0.615768	OK	5e-05	0.00165018	yes	0.572251	OK
XLOC_000046	FvH4_1g00970	Fvb1:477465-486996	3.22349	7.30987	2.08387	4.78429	4.12503	-0.629355	OK	0.00015	0.0043444	yes	-1.81058	OK	5e-05	0.00165018	yes	0.569681	OK	0.00055	0.0128113	yes	-0.611541	OK	0.00015	0.0043444	yes	0.35578	OK	0.0328	0.243157	no	-0.825442	OK	5e-05	0.00165018	yes	1.18122	OK	5e-05	0.00165018	yes	1.19904	OK	5e-05	0.00165018	yes	0.985135	OK
XLOC_000047	FvH4_1g01020	Fvb1:504426-506846	7.71019	6.07187	7.2606	7.97218	7.11623	-0.0866763	OK	0.59965	0.92935	no	0.257949	OK	0.127	0.516226	no	0.0482074	OK	0.77205	0.970835	no	0.392833	OK	0.0224	0.191796	no	-0.115653	OK	0.4826	0.881891	no	0.228973	OK	0.1762	0.603264	no	-0.344626	OK	0.04325	0.287337	no	0.134884	OK	0.4112	0.842321	no	-0.0289762	OK
XLOC_000048	FvH4_1g01040	Fvb1:511997-520204	0.802362	0.941333	1.07697	0.854726	1.66457	0.424653	OK	0.0564	0.334041	no	0.194202	OK	0.37115	0.815072	no	0.0912095	OK	0.6854	0.952159	no	-0.139242	OK	0.53485	0.905091	no	1.05283	OK	5e-05	0.00165018	yes	0.822374	OK	0.00015	0.0043444	yes	0.230451	OK	0.30495	0.760057	no	-0.333444	OK	0.12685	0.515913	no	0.628172	OK
XLOC_000049	FvH4_1g01050	Fvb1:531148-535292	7.87535	7.26225	7.2774	8.53275	9.00165	-0.11392	OK	0.49485	0.887866	no	0.00300661	OK	0.98375	0.997274	no	0.115667	OK	0.49105	0.886075	no	0.232593	OK	0.1647	0.584534	no	0.192846	OK	0.24685	0.700174	no	0.309772	OK	0.0616	0.350858	no	-0.116926	OK	0.49535	0.888074	no	0.229587	OK	0.1654	0.585629	no	0.306765	OK
XLOC_000050	FvH4_1g01060	Fvb1:536792-540717	6.59236	8.01714	6.87816	7.38837	6.85164	0.0612273	OK	0.71985	0.960472	no	-0.221064	OK	0.1947	0.630548	no	0.16446	OK	0.33735	0.788092	no	-0.117831	OK	0.48875	0.885014	no	0.0556544	OK	0.74835	0.96618	no	-0.226637	OK	0.183	0.613471	no	0.282291	OK	0.09765	0.451656	no	0.103233	OK	0.5452	0.9093	no	-0.00557284	OK
XLOC_000051	FvH4_1g01070	Fvb1:549851-551135	233.441	187.597	176.834	216.851	215.368	-0.400658	OK	0.0037	0.0554993	no	-0.0852335	OK	0.5344	0.904836	no	-0.106356	OK	0.44495	0.86244	no	0.209068	OK	0.13135	0.525086	no	-0.116252	OK	0.39955	0.835031	no	0.199173	OK	0.1484	0.556773	no	-0.315424	OK	0.0239	0.199815	no	0.294302	OK	0.03385	0.248163	no	0.284406	OK
XLOC_000052	FvH4_1g01100	Fvb1:562739-563792	15.3757	19.8927	18.1785	19.3816	17.4253	0.241577	OK	0.16395	0.583338	no	-0.130005	OK	0.4515	0.865741	no	0.334033	OK	0.05425	0.327036	no	-0.0375492	OK	0.8276	0.979804	no	0.180529	OK	0.30115	0.756922	no	-0.191054	OK	0.2705	0.726756	no	0.371582	OK	0.03385	0.248163	no	0.092456	OK	0.58495	0.924171	no	-0.0610484	OK
XLOC_000053	FvH4_1g01150	Fvb1:584182-585310	19.595	20.8013	22.4039	25.0954	25.729	0.193269	OK	0.2231	0.67105	no	0.107075	OK	0.4943	0.887691	no	0.35694	OK	0.021	0.183889	no	0.270745	OK	0.08265	0.413026	no	0.392914	OK	0.01185	0.126357	no	0.30672	OK	0.05365	0.325145	no	0.0861944	OK	0.5902	0.925896	no	0.16367	OK	0.29445	0.750218	no	0.199645	OK
XLOC_000054	FvH4_1g01160	Fvb1:586655-587925	62.5269	77.9319	53.0084	76.5013	69.7663	-0.238256	OK	0.09125	0.435791	no	-0.555994	OK	5e-05	0.00165018	yes	0.291008	OK	0.0389	0.270139	no	-0.0267294	OK	0.84665	0.98255	no	0.158054	OK	0.25855	0.713604	no	-0.159684	OK	0.25295	0.707439	no	0.317738	OK	0.02445	0.202681	no	0.529265	OK	0.0003	0.00778763	yes	0.39631	OK
XLOC_000055	FvH4_1g01180	Fvb1:593413-601041	26.4601	26.455	25.8139	26.349	26.0356	-0.0356691	OK	0.7877	0.974004	no	-0.0353933	OK	0.7919	0.974577	no	-0.00606698	OK	0.9626	0.995446	no	-0.00579117	OK	0.9642	0.995504	no	-0.0233332	OK	0.85865	0.984457	no	-0.0230574	OK	0.8628	0.985121	no	-0.000275812	OK	0.9985	0.999176	no	0.0296021	OK	0.8263	0.97965	no	0.0123359	OK
XLOC_000056	FvH4_1g01190	Fvb1:601402-604802	0.875561	0.985228	0.532096	0.993789	0.889622	-0.71852	OK	0.017	0.160526	no	-0.888771	OK	0.0036	0.0544263	no	0.182733	OK	0.50515	0.892645	no	0.012482	OK	0.9592	0.995094	no	0.022986	OK	0.9387	0.993625	no	-0.147265	OK	0.58515	0.924244	no	0.170251	OK	0.531	0.903513	no	0.901253	OK	0.0029	0.0463453	yes	0.741506	OK
XLOC_000057	FvH4_1g01200	Fvb1:606058-606745	1.38849	2.08267	1.65594	1.82434	1.68188	0.254134	OK	0.4153	0.844711	no	-0.330788	OK	0.26795	0.72392	no	0.393863	OK	0.20865	0.650707	no	-0.191059	OK	0.51565	0.897483	no	0.276557	OK	0.38045	0.82177	no	-0.308365	OK	0.3047	0.759844	no	0.584922	OK	0.06295	0.355434	no	0.139729	OK	0.6415	0.941371	no	0.0224224	OK
XLOC_000058	FvH4_1g01210	Fvb1:615709-616396	0.56898	0.861722	0.581635	0.708581	0.593666	0.0317374	OK	0.9458	0.994276	no	-0.567109	OK	0.16665	0.58765	no	0.316556	OK	0.4513	0.865625	no	-0.28229	OK	0.46455	0.872811	no	0.0612735	OK	0.89145	0.988751	no	-0.537572	OK	0.18565	0.617414	no	0.598846	OK	0.1443	0.549687	no	0.284819	OK	0.4963	0.888543	no	0.0295361	OK
XLOC_000059	FvH4_1g01250	Fvb1:630070-632663	120.571	133.512	97.8734	136.229	128.91	-0.300896	OK	0.02635	0.212306	no	-0.447979	OK	0.00105	0.0213554	yes	0.17615	OK	0.19085	0.625061	no	0.0290662	OK	0.8328	0.980409	no	0.096475	OK	0.47175	0.876725	no	-0.0506083	OK	0.7069	0.957355	no	0.147083	OK	0.27445	0.731349	no	0.477045	OK	0.0007	0.0155394	yes	0.397371	OK
XLOC_000060	FvH4_1g01260	Fvb1:634237-635438	85.1564	121.641	90.8994	97.5326	110.913	0.0941552	OK	0.5034	0.891712	no	-0.420292	OK	0.0029	0.0463453	yes	0.195769	OK	0.1554	0.568958	no	-0.318679	OK	0.0217	0.187909	no	0.38124	OK	0.0068	0.0861663	no	-0.133208	OK	0.3318	0.783709	no	0.514448	OK	0.00025	0.00670177	yes	0.101614	OK	0.46245	0.871886	no	0.287085	OK
XLOC_000061	FvH4_1g01270	Fvb1:637981-639798	0.513654	0.874822	0.333293	0.577092	0.498415	-0.624005	OK	0.12615	0.514547	no	-1.3922	OK	0.0022	0.0375213	yes	0.168003	OK	0.6347	0.939323	no	-0.600189	OK	0.0743	0.389501	no	-0.0434498	OK	0.8862	0.98812	no	-0.811641	OK	0.01965	0.17623	no	0.768192	OK	0.02515	0.206371	no	0.792008	OK	0.05765	0.33816	no	0.580556	OK
XLOC_000062	FvH4_1g01280	Fvb1:640816-643435	45.9089	50.9872	49.7	51.4432	53.2432	0.114473	OK	0.4277	0.85257	no	-0.0368873	OK	0.7955	0.975222	no	0.164208	OK	0.25305	0.707578	no	0.0128471	OK	0.93	0.992684	no	0.213824	OK	0.13625	0.534763	no	0.0624635	OK	0.6615	0.94648	no	0.151361	OK	0.2947	0.750532	no	0.0497344	OK	0.73045	0.962443	no	0.0993509	OK
XLOC_000063	FvH4_1g01290	Fvb1:644195-651383	24.6129	22.2072	15.2726	25.3572	24.4585	-0.688469	OK	0.0001	0.00306376	yes	-0.54008	OK	0.00065	0.0146326	yes	0.042977	OK	0.77925	0.972369	no	0.191366	OK	0.2252	0.673463	no	-0.00908196	OK	0.9517	0.994833	no	0.139307	OK	0.3872	0.826175	no	-0.148389	OK	0.34185	0.791349	no	0.731446	OK	5e-05	0.00165018	yes	0.679387	OK
XLOC_000064	FvH4_1g01330	Fvb1:666243-672298	0.222754	0.208699	0.142773	0.156666	0.122979	-0.641733	NOTEST	1	1	no	-0.547707	NOTEST	1	1	no	-0.507761	NOTEST	1	1	no	-0.413736	NOTEST	1	1	no	-0.857042	NOTEST	1	1	no	-0.763017	NOTEST	1	1	no	-0.0940256	NOTEST	1	1	no	0.133971	NOTEST	1	1	no	-0.21531	NOTEST
XLOC_000065	FvH4_1g01340	Fvb1:674480-674846	0.571998	1.48698	0.365399	0.233401	0.218898	-0.646539	NOTEST	1	1	no	-2.02484	OK	0.09635	0.448597	no	-1.2932	NOTEST	1	1	no	-2.6715	OK	0.00925	0.106875	no	-1.38575	NOTEST	1	1	no	-2.76406	OK	0.0095	0.108873	no	1.3783	OK	0.02165	0.187636	no	-0.646661	NOTEST	1	1	no	-0.739213	NOTEST
XLOC_000066	FvH4_1g01350	Fvb1:675730-709227	0.184236	0.186692	0.0320161	0.172993	0.171561	-2.52468	NOTEST	1	1	no	-2.54379	NOTEST	1	1	no	-0.0908379	NOTEST	1	1	no	-0.109946	NOTEST	1	1	no	-0.102832	NOTEST	1	1	no	-0.12194	NOTEST	1	1	no	0.0191083	NOTEST	1	1	no	2.43384	NOTEST	1	1	no	2.42185	NOTEST
XLOC_000067	FvH4_1g01370,FvH4_1g01390	Fvb1:675730-709227	0.591561	0.500417	0.457296	0.316061	0.39554	-0.371398	OK	0.5265	0.901866	no	-0.130001	OK	0.8351	0.980784	no	-0.904326	OK	0.1357	0.533535	no	-0.662928	OK	0.2934	0.749067	no	-0.580703	OK	0.30495	0.760057	no	-0.339306	OK	0.5728	0.919705	no	-0.241398	OK	0.656	0.945141	no	-0.532927	OK	0.42115	0.848755	no	-0.209305	OK
XLOC_000068	FvH4_1g01400	Fvb1:709768-710185	0.104831	0	0	0.0459536	0.0432622	-inf	NOTEST	1	1	no	0	NOTEST	1	1	no	-1.18982	NOTEST	1	1	no	inf	NOTEST	1	1	no	-1.27689	NOTEST	1	1	no	inf	NOTEST	1	1	no	#NAME?	NOTEST	1	1	no	inf	NOTEST	1	1	no	inf	NOTEST
XLOC_000069	FvH4_1g01410	Fvb1:710341-710590	0.117815	0	0	0.236813	0	-inf	NOTEST	1	1	no	0	NOTEST	1	1	no	1.00722	NOTEST	1	1	no	inf	NOTEST	1	1	no	#NAME?	NOTEST	1	1	no	0	NOTEST	1	1	no	#NAME?	NOTEST	1	1	no	inf	NOTEST	1	1	no	0	NOTEST
XLOC_000070	FvH4_1g01420	Fvb1:711814-724194	0.536269	0.436435	0.31476	0.395397	0.433075	-0.768703	OK	0.0033	0.0510969	no	-0.471515	OK	0.0655	0.363607	no	-0.439657	OK	0.07205	0.383244	no	-0.142468	OK	0.56595	0.917408	no	-0.30834	OK	0.20485	0.645314	no	-0.0111511	OK	0.9566	0.994991	no	-0.297189	OK	0.2214	0.668768	no	0.329047	NOTEST	1	1	no	0.460363	OK
XLOC_000071	FvH4_1g01440	Fvb1:729695-730740	266.222	372.153	253.259	304.615	311.419	-0.0720142	OK	0.59475	0.927547	no	-0.555284	OK	5e-05	0.00165018	yes	0.194356	OK	0.1516	0.562373	no	-0.288913	OK	0.0356	0.255866	no	0.226228	OK	0.09235	0.438549	no	-0.257041	OK	0.0603	0.346456	no	0.483269	OK	0.00065	0.0146326	yes	0.266371	OK	0.05115	0.317136	no	0.298242	OK
XLOC_000072	FvH4_1g01450	Fvb1:737958-742800	4.75706	5.82913	0.0159845	4.30555	4.04468	-8.21726	OK	0.04575	0.297541	no	-8.51047	OK	0.04575	0.297541	no	-0.143872	OK	0.3879	0.826746	no	-0.437082	OK	0.00785	0.0954248	no	-0.234045	OK	0.16255	0.580942	no	-0.527254	OK	0.00165	0.0302445	yes	0.293209	OK	0.07135	0.380979	no	8.07338	OK	0.044	0.290491	no	7.98321	OK
XLOC_000073	FvH4_1g01460	Fvb1:766679-769382	0.509743	1.16995	0.827543	0.845711	0.865209	0.699062	OK	0.02345	0.197344	no	-0.499547	OK	0.0715	0.381459	no	0.730394	OK	0.01745	0.163176	no	-0.468216	OK	0.08655	0.423518	no	0.763278	OK	0.0141	0.142023	no	-0.435331	OK	0.1105	0.481045	no	1.19861	OK	0.00025	0.00670177	yes	0.0313316	OK	0.90855	0.990486	no	0.0642157	OK
XLOC_000074	FvH4_1g01470	Fvb1:770338-772110	0.778033	1.85562	1.41467	1.37683	1.48019	0.862564	OK	0.0046	0.0651123	no	-0.391434	OK	0.1399	0.541764	no	0.823445	OK	0.00665	0.0848193	no	-0.430553	OK	0.10475	0.468122	no	0.927876	OK	0.0025	0.0413779	yes	-0.326121	OK	0.2117	0.655125	no	1.254	OK	0.0001	0.00306376	yes	-0.0391189	OK	0.88775	0.988349	no	0.0653128	OK
XLOC_000075	FvH4_1g01480	Fvb1:774778-787274	2.20699	3.33533	1.68302	2.28415	2.30793	-0.391029	OK	0.0288	0.224403	no	-0.986779	OK	5e-05	0.00165018	yes	0.0495766	OK	0.7725	0.970969	no	-0.546173	OK	0.0016	0.0295517	yes	0.0645219	OK	0.70905	0.957733	no	-0.531228	OK	0.0015	0.028167	yes	0.59575	OK	0.00035	0.00884274	yes	0.440606	OK	0.01365	0.138994	no	0.455551	OK
XLOC_000076	FvH4_1g01490	Fvb1:789294-796517	2.99191	11.4621	2.61807	6.38836	4.992	-0.19256	OK	0.27785	0.734529	no	-2.1303	OK	5e-05	0.00165018	yes	1.09438	OK	5e-05	0.00165018	yes	-0.843356	OK	5e-05	0.00165018	yes	0.738552	OK	5e-05	0.00165018	yes	-1.19918	OK	5e-05	0.00165018	yes	1.93774	OK	5e-05	0.00165018	yes	1.28694	OK	5e-05	0.00165018	yes	0.931112	OK
XLOC_000077	FvH4_1g01510	Fvb1:799523-803803	0.449959	0.474056	0.517576	0.473747	0.755405	0.201978	OK	0.86075	0.984778	no	0.126712	OK	0.91035	0.990716	no	0.0743242	NOTEST	1	1	no	-0.000941341	NOTEST	1	1	no	0.747459	OK	0.42355	0.85027	no	0.672193	OK	0.4606	0.870968	no	0.0752655	NOTEST	1	1	no	-0.127654	OK	0.9031	0.990068	no	0.545481	OK
XLOC_000078	FvH4_1g01550	Fvb1:830939-831521	106.681	108.728	108.008	108.738	111.078	0.0178357	OK	0.89545	0.989195	no	-0.00958585	OK	0.9466	0.994311	no	0.0275471	OK	0.84215	0.981659	no	0.00012556	OK	0.9995	0.999626	no	0.0582627	OK	0.6838	0.951886	no	0.0308412	OK	0.8301	0.980185	no	0.0274216	OK	0.8461	0.98236	no	0.00971141	OK	0.9432	0.994107	no	0.040427	OK
XLOC_000079	FvH4_1g01580	Fvb1:846782-847043	0	0	0	0.109207	0	0	NOTEST	1	1	no	0	NOTEST	1	1	no	inf	NOTEST	1	1	no	inf	NOTEST	1	1	no	0	NOTEST	1	1	no	0	NOTEST	1	1	no	0	NOTEST	1	1	no	inf	NOTEST	1	1	no	0	NOTEST
XLOC_000080	FvH4_1g01600	Fvb1:856984-857782	0.0178138	0	0	0	0	-inf	NOTEST	1	1	no	0	NOTEST	1	1	no	#NAME?	NOTEST	1	1	no	0	NOTEST	1	1	no	#NAME?	NOTEST	1	1	no	0	NOTEST	1	1	no	#NAME?	NOTEST	1	1	no	0	NOTEST	1	1	no	0	NOTEST
XLOC_000081	FvH4_1g01610	Fvb1:863020-863845	128.82	87.6518	131.555	127.068	128.449	0.0303066	OK	0.83605	0.980934	no	0.585805	OK	0.00015	0.0043444	yes	-0.0197522	OK	0.89255	0.988828	no	0.535747	OK	0.0004	0.00986584	yes	-0.00415745	OK	0.97775	0.996796	no	0.551341	OK	0.0003	0.00778763	yes	-0.555499	OK	0.00015	0.0043444	yes	-0.0500588	OK	0.72645	0.961398	no	-0.034464	OK
XLOC_000082	FvH4_1g01620	Fvb1:868494-868839	0	0	0	0	0	0	NOTEST	1	1	no	0	NOTEST	1	1	no	0	NOTEST	1	1	no	0	NOTEST	1	1	no	0	NOTEST	1	1	no	0	NOTEST	1	1	no	0	NOTEST	1	1	no	0	NOTEST	1	1	no	0	NOTEST
XLOC_000083	FvH4_1g01630	Fvb1:871329-871596	0	0	0	0	0	0	NOTEST	1	1	no	0	NOTEST	1	1	no	0	NOTEST	1	1	no	0	NOTEST	1	1	no	0	NOTEST	1	1	no	0	NOTEST	1	1	no	0	NOTEST	1	1	no	0	NOTEST	1	1	no	0	NOTEST
XLOC_000084	FvH4_1g01640	Fvb1:873835-874162	0	0	0	0	0	0	NOTEST	1	1	no	0	NOTEST	1	1	no	0	NOTEST	1	1	no	0	NOTEST	1	1	no	0	NOTEST	1	1	no	0	NOTEST	1	1	no	0	NOTEST	1	1	no	0	NOTEST	1	1	no	0	NOTEST
XLOC_000085	FvH4_1g01650	Fvb1:880958-881324	0.0516361	0.311944	0	0.0507398	0.0948903	-inf	NOTEST	1	1	no	#NAME?	NOTEST	1	1	no	-0.0252606	NOTEST	1	1	no	-2.6201	NOTEST	1	1	no	0.877881	NOTEST	1	1	no	-1.71696	NOTEST	1	1	no	2.59484	NOTEST	1	1	no	inf	NOTEST	1	1	no	inf	NOTEST
XLOC_000086	FvH4_1g01670	Fvb1:891457-891787	0	0.28959	0.0584723	0.0668542	0.129801	inf	NOTEST	1	1	no	-2.30819	NOTEST	1	1	no	inf	NOTEST	1	1	no	-2.11492	NOTEST	1	1	no	inf	NOTEST	1	1	no	-1.15771	NOTEST	1	1	no	inf	NOTEST	1	1	no	0.193264	NOTEST	1	1	no	1.15048	NOTEST
XLOC_000087	FvH4_1g01690	Fvb1:893821-898012	0.0595234	0.211989	0.172722	0.0580303	0	1.53692	NOTEST	1	1	no	-0.295543	NOTEST	1	1	no	-0.0366497	NOTEST	1	1	no	-1.86911	NOTEST	1	1	no	#NAME?	NOTEST	1	1	no	#NAME?	NOTEST	1	1	no	1.83246	NOTEST	1	1	no	-1.57357	NOTEST	1	1	no	#NAME?	NOTEST
XLOC_000088	FvH4_1g01700	Fvb1:899661-899943	0.506431	0.396489	0.497943	0.511108	0.0891015	-0.0243855	NOTEST	1	1	no	0.328699	NOTEST	1	1	no	0.0132623	NOTEST	1	1	no	0.366347	NOTEST	1	1	no	-2.50684	NOTEST	1	1	no	-2.15376	NOTEST	1	1	no	-0.353085	NOTEST	1	1	no	0.0376479	NOTEST	1	1	no	-2.48246	NOTEST
XLOC_000089	FvH4_1g01710	Fvb1:905138-906392	3.98324	3.60413	5.36174	6.20086	5.30709	0.428761	OK	0.0489	0.309587	no	0.57305	OK	0.01065	0.117529	no	0.638527	OK	0.00235	0.039502	yes	0.782816	OK	0.0005	0.0118496	yes	0.41398	OK	0.05465	0.32838	no	0.558269	OK	0.012	0.127481	no	-0.144289	OK	0.5204	0.89958	no	0.209766	OK	0.3039	0.759256	no	-0.0147811	OK
XLOC_000090	FvH4_1g01720	Fvb1:909239-911608	39.243	36.8387	35.7835	43.6877	44.0564	-0.13314	OK	0.34855	0.797214	no	-0.0419259	OK	0.7677	0.970131	no	0.15479	OK	0.26955	0.725745	no	0.246004	OK	0.08325	0.414574	no	0.166915	OK	0.2291	0.678621	no	0.258129	OK	0.06915	0.374772	no	-0.0912138	OK	0.52335	0.900669	no	0.28793	OK	0.0402	0.275451	no	0.300055	OK
XLOC_000091	FvH4_1g01750	Fvb1:924695-926264	31.4229	34.1089	36.9739	33.0417	33.7619	0.234691	OK	0.1052	0.469152	no	0.116357	OK	0.4212	0.848802	no	0.072472	OK	0.61985	0.935231	no	-0.0458622	OK	0.7504	0.966528	no	0.103581	OK	0.4759	0.879028	no	-0.0147528	OK	0.9188	0.991654	no	0.118334	OK	0.4145	0.844286	no	-0.162219	OK	0.2555	0.710468	no	-0.13111	OK
XLOC_000092	FvH4_1g01760	Fvb1:927250-929776	0.121252	0.174411	0.153886	0.044184	0.0689501	0.343858	NOTEST	1	1	no	-0.18063	NOTEST	1	1	no	-1.45641	NOTEST	1	1	no	-1.9809	NOTEST	1	1	no	-0.814381	NOTEST	1	1	no	-1.33887	NOTEST	1	1	no	0.524488	NOTEST	1	1	no	-1.80027	NOTEST	1	1	no	-1.15824	NOTEST
XLOC_000093	FvH4_1g01780	Fvb1:936951-938499	0.931111	1.39481	1.27364	0.93274	1.95725	0.451931	OK	0.25735	0.712294	no	-0.131111	OK	0.7272	0.961558	no	0.00252307	OK	0.9457	0.994276	no	-0.580519	OK	0.15615	0.570292	no	1.07181	OK	0.0083	0.0991508	no	0.488763	OK	0.1692	0.591702	no	0.583042	OK	0.1602	0.577183	no	-0.449408	OK	0.25445	0.709216	no	0.619875	OK
XLOC_000094	FvH4_1g01800	Fvb1:942271-947435	0.352604	0.419708	0.243911	0.44486	0.444557	-0.531694	NOTEST	1	1	no	-0.783031	OK	0.5996	0.929337	no	0.335304	OK	0.8164	0.97789	no	0.0839671	OK	0.9507	0.994761	no	0.334319	OK	0.81575	0.977871	no	0.0829818	OK	0.9498	0.994542	no	0.251337	OK	0.85645	0.98427	no	0.866998	OK	0.58905	0.925377	no	0.866013	OK
XLOC_000095	FvH4_1g01850	Fvb1:966677-968990	0	0	0.00844406	0.0155124	0	inf	NOTEST	1	1	no	inf	NOTEST	1	1	no	inf	NOTEST	1	1	no	inf	NOTEST	1	1	no	0	NOTEST	1	1	no	0	NOTEST	1	1	no	0	NOTEST	1	1	no	0.877416	NOTEST	1	1	no	#NAME?	NOTEST
XLOC_000096	FvH4_1g01880	Fvb1:979414-983361	288.484	248.533	414.56	328.234	345.659	0.523091	OK	0.00035	0.00884274	yes	0.738147	OK	5e-05	0.00165018	yes	0.186235	OK	0.2146	0.65923	no	0.40129	OK	0.0055	0.0739886	no	0.260861	OK	0.0823	0.412176	no	0.475916	OK	0.0011	0.0221667	yes	-0.215055	OK	0.14195	0.545598	no	-0.336856	OK	0.0232	0.19609	no	-0.262231	OK
XLOC_000097	FvH4_1g01890	Fvb1:985110-987628	3.98659	7.88394	7.57297	6.30482	7.13273	0.925704	OK	5e-05	0.00165018	yes	-0.0580584	OK	0.7332	0.96306	no	0.661301	OK	0.0007	0.0155394	yes	-0.322461	OK	0.0668	0.367749	no	0.839299	OK	5e-05	0.00165018	yes	-0.144463	OK	0.40195	0.836603	no	0.983762	OK	5e-05	0.00165018	yes	-0.264403	OK	0.1319	0.526077	no	-0.0864047	OK
XLOC_000098	FvH4_1g01900	Fvb1:993393-994924	2.73645	2.52186	2.00325	2.58871	2.78196	-0.449967	OK	0.06125	0.349804	no	-0.332149	OK	0.1759	0.602757	no	-0.0800725	OK	0.73335	0.96306	no	0.0377451	OK	0.8737	0.986402	no	0.0237953	OK	0.9214	0.991679	no	0.141613	OK	0.5489	0.91052	no	-0.117818	OK	0.62095	0.935667	no	0.369894	OK	0.1287	0.519664	no	0.473762	OK
XLOC_000099	FvH4_1g01910	Fvb1:996149-999958	0.0429835	0.0473531	0.0499386	0.0585973	0.0283212	0.216373	NOTEST	1	1	no	0.0766965	NOTEST	1	1	no	0.447051	NOTEST	1	1	no	0.307375	NOTEST	1	1	no	-0.601901	NOTEST	1	1	no	-0.741578	NOTEST	1	1	no	0.139676	NOTEST	1	1	no	0.230678	NOTEST	1	1	no	-0.818274	NOTEST
XLOC_000100	FvH4_1g01920	Fvb1:1001155-1001891	0.95178	0.621473	0.288354	0.224553	0.253791	-1.72279	OK	0.1387	0.53945	no	-1.10785	NOTEST	1	1	no	-2.08358	OK	0.08575	0.421306	no	-1.46864	NOTEST	1	1	no	-1.90699	OK	0.1429	0.547157	no	-1.29205	NOTEST	1	1	no	-0.614937	OK	0.2846	0.740858	no	-0.36079	NOTEST	1	1	no	-0.184201	NOTEST
XLOC_000101	FvH4_1g01930	Fvb1:1008433-1009051	28.2028	27.4036	24.645	25.2405	28.0829	-0.194541	OK	0.322	0.775244	no	-0.153069	OK	0.4413	0.860279	no	-0.160098	OK	0.4154	0.8448	no	-0.118627	OK	0.55385	0.912203	no	-0.00614434	OK	0.97435	0.996408	no	0.0353271	OK	0.8587	0.984457	no	-0.0414715	OK	0.8332	0.980445	no	0.0344425	OK	0.8594	0.984491	no	0.188396	OK
XLOC_000102	FvH4_1g01960	Fvb1:1027667-1030553	50.8849	49.1939	52.8791	62.0403	63.2901	0.0554596	OK	0.686	0.952207	no	0.10422	OK	0.4489	0.864334	no	0.285969	OK	0.036	0.257663	no	0.334729	OK	0.0152	0.149214	no	0.314741	OK	0.0205	0.180919	no	0.363501	OK	0.00805	0.0971087	no	-0.04876	OK	0.72175	0.960892	no	0.230509	OK	0.0912	0.435708	no	0.259282	OK
XLOC_000103	FvH4_1g01980	Fvb1:1035729-1038255	0.0196574	0.013959	0	0	0	-inf	NOTEST	1	1	no	#NAME?	NOTEST	1	1	no	#NAME?	NOTEST	1	1	no	#NAME?	NOTEST	1	1	no	#NAME?	NOTEST	1	1	no	#NAME?	NOTEST	1	1	no	-0.493876	NOTEST	1	1	no	0	NOTEST	1	1	no	0	NOTEST
XLOC_000104	FvH4_1g01990	Fvb1:1044211-1047788	51.3249	52.1243	46.2438	57.0558	54.6437	-0.150401	OK	0.2668	0.72244	no	-0.172699	OK	0.2052	0.645745	no	0.152714	OK	0.25555	0.710553	no	0.130416	OK	0.334	0.785505	no	0.0903956	OK	0.5017	0.890935	no	0.0680976	OK	0.6138	0.933676	no	0.022298	OK	0.8689	0.985721	no	0.303115	OK	0.0267	0.214115	no	0.240796	OK
XLOC_000105	FvH4_1g02010	Fvb1:1052725-1056316	7.49767	6.31792	9.11275	8.00402	7.98384	0.281444	OK	0.0704	0.378345	no	0.528437	OK	0.001	0.0205605	yes	0.0942825	OK	0.53925	0.906858	no	0.341276	OK	0.0297	0.228634	no	0.0906406	OK	0.5581	0.914117	no	0.337634	OK	0.03295	0.243899	no	-0.246993	OK	0.11575	0.492361	no	-0.187162	OK	0.21775	0.663496	no	-0.190804	OK
XLOC_000106	FvH4_1g02040	Fvb1:1075977-1077386	0.235714	0.314777	0.553211	0.296256	0.296865	1.23079	OK	0.03445	0.250805	no	0.813498	OK	0.08685	0.424439	no	0.329807	NOTEST	1	1	no	-0.087488	NOTEST	1	1	no	0.332772	NOTEST	1	1	no	-0.0845228	NOTEST	1	1	no	0.417295	NOTEST	1	1	no	-0.900987	OK	0.06295	0.355434	no	-0.898021	OK
XLOC_000107	FvH4_1g02060	Fvb1:1084031-1085216	0	0.0939738	0.0381898	0.0785891	0.0756634	inf	NOTEST	1	1	no	-1.29907	NOTEST	1	1	no	inf	NOTEST	1	1	no	-0.257929	NOTEST	1	1	no	inf	NOTEST	1	1	no	-0.312664	NOTEST	1	1	no	inf	NOTEST	1	1	no	1.04114	NOTEST	1	1	no	0.986409	NOTEST
XLOC_000108	FvH4_1g02070	Fvb1:1088369-1094557	0.198926	0.382997	0.516006	0.306845	0.168943	1.37515	OK	0.00705	0.0883873	no	0.430053	OK	0.2227	0.6706	no	0.625277	NOTEST	1	1	no	-0.319823	NOTEST	1	1	no	-0.235699	NOTEST	1	1	no	-1.1808	NOTEST	1	1	no	0.945099	NOTEST	1	1	no	-0.749876	OK	0.0496	0.311938	no	-1.61085	OK
XLOC_000109	FvH4_1g02090	Fvb1:1108314-1108677	0	0	0	0	0	0	NOTEST	1	1	no	0	NOTEST	1	1	no	0	NOTEST	1	1	no	0	NOTEST	1	1	no	0	NOTEST	1	1	no	0	NOTEST	1	1	no	0	NOTEST	1	1	no	0	NOTEST	1	1	no	0	NOTEST
XLOC_000110	FvH4_1g02100	Fvb1:1112958-1122600	0.147393	0.164512	0.122992	0.207323	0.241114	-0.261107	NOTEST	1	1	no	-0.419635	NOTEST	1	1	no	0.492216	NOTEST	1	1	no	0.333687	NOTEST	1	1	no	0.710047	NOTEST	1	1	no	0.551519	NOTEST	1	1	no	0.158528	NOTEST	1	1	no	0.753322	NOTEST	1	1	no	0.971154	NOTEST
XLOC_000111	FvH4_1g02120	Fvb1:1123362-1139343	447.501	461.547	482.988	479.368	529.701	0.110096	OK	0.5255	0.901447	no	0.0655091	OK	0.7123	0.958574	no	0.0992419	OK	0.5638	0.916581	no	0.0546552	OK	0.75815	0.968388	no	0.243287	OK	0.1646	0.584383	no	0.1987	OK	0.26415	0.719332	no	0.0445868	OK	0.7994	0.975825	no	-0.010854	OK	0.95215	0.994833	no	0.133191	OK
XLOC_000112	FvH4_1g02150	Fvb1:1140892-1161321	16.0276	11.6932	14.3414	17.0908	16.867	-0.160377	OK	0.2507	0.704813	no	0.294514	OK	0.0383	0.267632	no	0.0926579	OK	0.50155	0.890855	no	0.547549	OK	0.00015	0.0043444	yes	0.0736412	OK	0.59275	0.926815	no	0.528532	OK	0.00035	0.00884274	yes	-0.454891	OK	0.00125	0.0244512	yes	0.253035	OK	0.0717	0.382118	no	0.234018	OK
XLOC_000113	FvH4_1g02160	Fvb1:1165806-1167235	7.07132	10.5499	9.42967	10.0955	9.70463	0.415228	OK	0.02995	0.229856	no	-0.161948	OK	0.37595	0.818727	no	0.513661	OK	0.00615	0.0803069	no	-0.063515	OK	0.72485	0.961301	no	0.456693	OK	0.0163	0.156166	no	-0.120483	OK	0.501	0.890724	no	0.577176	OK	0.0021	0.0362731	yes	0.0984331	OK	0.58005	0.922199	no	0.0414647	OK
XLOC_000114	FvH4_1g02180	Fvb1:1167515-1170998	0.396311	0	0.0891027	0	0.185295	-2.15309	NOTEST	1	1	no	inf	NOTEST	1	1	no	#NAME?	NOTEST	1	1	no	0	NOTEST	1	1	no	-1.09681	NOTEST	1	1	no	inf	NOTEST	1	1	no	#NAME?	NOTEST	1	1	no	#NAME?	NOTEST	1	1	no	1.05628	NOTEST
XLOC_000115	FvH4_1g02200	Fvb1:1178582-1185054	6.30743	6.95347	6.28104	6.73928	6.54423	-0.00604799	OK	0.9705	0.996018	no	-0.146729	OK	0.347	0.795924	no	0.0955433	OK	0.53825	0.906285	no	-0.0451377	OK	0.7704	0.970571	no	0.0531715	OK	0.7308	0.962535	no	-0.0875096	OK	0.56675	0.917664	no	0.140681	OK	0.35915	0.805789	no	0.101591	OK	0.51465	0.897007	no	0.0592194	OK
XLOC_000116	FvH4_1g02220	Fvb1:1192542-1195671	2.3591	2.00754	2.53598	2.88591	2.98041	0.104311	OK	0.62185	0.935983	no	0.33712	OK	0.1183	0.497894	no	0.290792	OK	0.16135	0.579103	no	0.523601	OK	0.01515	0.148878	no	0.337275	OK	0.1035	0.465234	no	0.570084	OK	0.00905	0.105368	no	-0.232809	OK	0.28315	0.739506	no	0.186482	OK	0.3637	0.809732	no	0.232965	OK
XLOC_000117	FvH4_1g02230	Fvb1:1200287-1203896	13.5197	15.0831	14.3833	16.2038	16.2044	0.0893261	OK	0.557	0.913592	no	-0.0685387	OK	0.65365	0.944533	no	0.261264	OK	0.08635	0.422987	no	0.103399	OK	0.49675	0.888786	no	0.261326	OK	0.08815	0.427914	no	0.103461	OK	0.49685	0.888839	no	0.157865	OK	0.2963	0.751986	no	0.171938	OK	0.25425	0.708993	no	0.172	OK
XLOC_000118	FvH4_1g02240	Fvb1:1210739-1213220	0.315121	0.105004	0.362272	0.232854	0.314123	0.201165	NOTEST	1	1	no	1.78663	NOTEST	1	1	no	-0.43648	NOTEST	1	1	no	1.14899	NOTEST	1	1	no	-0.00457857	NOTEST	1	1	no	1.58089	NOTEST	1	1	no	-1.58547	NOTEST	1	1	no	-0.637646	NOTEST	1	1	no	-0.205744	NOTEST
XLOC_000119	FvH4_1g02260	Fvb1:1216353-1217454	0	0	0	0	0	0	NOTEST	1	1	no	0	NOTEST	1	1	no	0	NOTEST	1	1	no	0	NOTEST	1	1	no	0	NOTEST	1	1	no	0	NOTEST	1	1	no	0	NOTEST	1	1	no	0	NOTEST	1	1	no	0	NOTEST
XLOC_000120	FvH4_1g02270	Fvb1:1218575-1222911	0.0352372	0.0227959	0.0246055	0.0419351	0.0262741	-0.518122	NOTEST	1	1	no	0.110204	NOTEST	1	1	no	0.251057	NOTEST	1	1	no	0.879383	NOTEST	1	1	no	-0.42346	NOTEST	1	1	no	0.204866	NOTEST	1	1	no	-0.628326	NOTEST	1	1	no	0.769179	NOTEST	1	1	no	0.0946622	NOTEST
XLOC_000121	FvH4_1g02280	Fvb1:1231909-1232239	0	0	0	0	0	0	NOTEST	1	1	no	0	NOTEST	1	1	no	0	NOTEST	1	1	no	0	NOTEST	1	1	no	0	NOTEST	1	1	no	0	NOTEST	1	1	no	0	NOTEST	1	1	no	0	NOTEST	1	1	no	0	NOTEST
XLOC_000122	FvH4_1g02290	Fvb1:1240554-1241126	0	0	0	0	0	0	NOTEST	1	1	no	0	NOTEST	1	1	no	0	NOTEST	1	1	no	0	NOTEST	1	1	no	0	NOTEST	1	1	no	0	NOTEST	1	1	no	0	NOTEST	1	1	no	0	NOTEST	1	1	no	0	NOTEST
XLOC_000123	FvH4_1g02310	Fvb1:1249385-1249874	0.0642327	0.111002	0.0305504	0	0.0962103	-1.07212	NOTEST	1	1	no	-1.86132	NOTEST	1	1	no	#NAME?	NOTEST	1	1	no	#NAME?	NOTEST	1	1	no	0.582883	NOTEST	1	1	no	-0.206323	NOTEST	1	1	no	0.789206	NOTEST	1	1	no	#NAME?	NOTEST	1	1	no	1.655	NOTEST
XLOC_000124	FvH4_1g02320	Fvb1:1269006-1270765	0	0.25205	0.146233	0.0663187	0.22175	inf	NOTEST	1	1	no	-0.785441	NOTEST	1	1	no	inf	NOTEST	1	1	no	-1.92622	NOTEST	1	1	no	inf	NOTEST	1	1	no	-0.184775	NOTEST	1	1	no	inf	NOTEST	1	1	no	-1.14078	NOTEST	1	1	no	0.600666	NOTEST
XLOC_000125	FvH4_1g02340	Fvb1:1273969-1276339	0.0814392	0.0616322	0.0528856	0.0972644	0.0637491	-0.622849	NOTEST	1	1	no	-0.220809	NOTEST	1	1	no	0.256189	NOTEST	1	1	no	0.658229	NOTEST	1	1	no	-0.353319	NOTEST	1	1	no	0.0487211	NOTEST	1	1	no	-0.40204	NOTEST	1	1	no	0.879038	NOTEST	1	1	no	0.26953	NOTEST
XLOC_000126	FvH4_1g02350	Fvb1:1279942-1280985	0	0	0	0	0.0839225	0	NOTEST	1	1	no	0	NOTEST	1	1	no	0	NOTEST	1	1	no	0	NOTEST	1	1	no	inf	NOTEST	1	1	no	inf	NOTEST	1	1	no	0	NOTEST	1	1	no	0	NOTEST	1	1	no	inf	NOTEST
XLOC_000127	FvH4_1g02380	Fvb1:1305355-1305860	0	0	0	0	0	0	NOTEST	1	1	no	0	NOTEST	1	1	no	0	NOTEST	1	1	no	0	NOTEST	1	1	no	0	NOTEST	1	1	no	0	NOTEST	1	1	no	0	NOTEST	1	1	no	0	NOTEST	1	1	no	0	NOTEST
XLOC_000128	FvH4_1g02400	Fvb1:1316414-1318672	0	0	0	0	0	0	NOTEST	1	1	no	0	NOTEST	1	1	no	0	NOTEST	1	1	no	0	NOTEST	1	1	no	0	NOTEST	1	1	no	0	NOTEST	1	1	no	0	NOTEST	1	1	no	0	NOTEST	1	1	no	0	NOTEST
XLOC_000129	FvH4_1g02410	Fvb1:1321092-1325645	0.0202913	0	0.00924924	0.0104135	0.00788143	-1.13346	NOTEST	1	1	no	inf	NOTEST	1	1	no	-0.962402	NOTEST	1	1	no	inf	NOTEST	1	1	no	-1.36433	NOTEST	1	1	no	inf	NOTEST	1	1	no	#NAME?	NOTEST	1	1	no	0.171054	NOTEST	1	1	no	-0.230877	NOTEST
XLOC_000130	FvH4_1g02420	Fvb1:1335112-1344779	4.54416	5.30042	5.6054	5.25651	5.68022	0.302804	OK	0.05705	0.336231	no	0.0807111	OK	0.60285	0.9305	no	0.210094	OK	0.17835	0.606477	no	-0.0119997	OK	0.93845	0.993613	no	0.321935	OK	0.04015	0.275324	no	0.0998417	OK	0.52275	0.900447	no	0.222093	OK	0.1615	0.579371	no	-0.0927107	OK	0.5418	0.907988	no	0.0191306	OK
XLOC_000131	FvH4_1g02440	Fvb1:1348592-1352631	322.294	413.147	558.251	482.972	477.396	0.792539	OK	5e-05	0.00165018	yes	0.43426	OK	0.0046	0.0651123	no	0.583563	OK	5e-05	0.00165018	yes	0.225285	OK	0.1344	0.530919	no	0.56681	OK	0.00015	0.0043444	yes	0.208531	OK	0.1649	0.584861	no	0.358279	OK	0.014	0.141408	no	-0.208976	OK	0.16435	0.584067	no	-0.225729	OK
XLOC_000132	FvH4_1g02460	Fvb1:1372513-1380030	3.06883	3.148	3.58064	3.25539	3.39439	0.222532	OK	0.53035	0.903319	no	0.185782	OK	0.60895	0.932366	no	0.0851444	OK	0.81945	0.978423	no	0.0483946	OK	0.9011	0.989825	no	0.145464	OK	0.6833	0.951706	no	0.108714	OK	0.77045	0.970571	no	0.0367498	OK	0.9204	0.991679	no	-0.137387	OK	0.70955	0.957864	no	-0.0770679	OK
XLOC_000133	FvH4_1g02480	Fvb1:1381679-1384923	2.55926	2.67999	0.589596	2.13104	2.16394	-2.11793	OK	5e-05	0.00165018	yes	-2.18443	OK	5e-05	0.00165018	yes	-0.264169	OK	0.21005	0.65284	no	-0.330666	OK	0.11155	0.483521	no	-0.242066	OK	0.2452	0.698227	no	-0.308563	OK	0.1316	0.525507	no	0.066497	OK	0.7507	0.966606	no	1.85376	OK	5e-05	0.00165018	yes	1.87586	OK
XLOC_000134	FvH4_1g02490	Fvb1:1391920-1398146	145.502	118.161	164.54	159.091	137.239	0.177401	OK	0.21905	0.665305	no	0.47768	OK	0.0007	0.0155394	yes	0.128816	OK	0.3698	0.813984	no	0.429095	OK	0.00235	0.039502	yes	-0.0843502	OK	0.55905	0.914489	no	0.215929	OK	0.1285	0.519285	no	-0.30028	OK	0.0358	0.256788	no	-0.0485851	OK	0.73415	0.963222	no	-0.261751	OK
XLOC_000135	FvH4_1g02500	Fvb1:1399424-1401961	17.2587	10.3557	12.5472	15.4207	14.1965	-0.45996	OK	0.00415	0.060376	no	0.27694	OK	0.0873	0.425779	no	-0.162455	OK	0.28915	0.745279	no	0.574446	OK	0.0003	0.00778763	yes	-0.281792	OK	0.07245	0.384423	no	0.455109	OK	0.0051	0.0701856	no	-0.736901	OK	5e-05	0.00165018	yes	0.297506	OK	0.0584	0.340385	no	0.178168	OK
XLOC_000136	FvH4_1g02510	Fvb1:1402946-1405288	0.0358928	0.0208789	0.0332124	0.0192963	0.03173	-0.111971	NOTEST	1	1	no	0.669676	NOTEST	1	1	no	-0.895367	NOTEST	1	1	no	-0.11372	NOTEST	1	1	no	-0.177846	NOTEST	1	1	no	0.603801	NOTEST	1	1	no	-0.781647	NOTEST	1	1	no	-0.783396	NOTEST	1	1	no	-0.0658749	NOTEST
XLOC_000137	FvH4_1g02520	Fvb1:1406560-1412378	0.00795704	0.00414785	0.00350278	0.0155873	0.00759622	-1.18373	NOTEST	1	1	no	-0.243864	NOTEST	1	1	no	0.970067	NOTEST	1	1	no	1.90993	NOTEST	1	1	no	-0.0669496	NOTEST	1	1	no	0.872917	NOTEST	1	1	no	-0.939867	NOTEST	1	1	no	2.1538	NOTEST	1	1	no	1.11678	NOTEST
XLOC_000138	FvH4_1g02530	Fvb1:1416603-1422931	14.2804	18.0385	14.8424	17.6501	17.1066	0.0556877	OK	0.70935	0.957813	no	-0.281352	OK	0.051	0.316677	no	0.305637	OK	0.0372	0.26298	no	-0.0314029	OK	0.82195	0.978852	no	0.260514	OK	0.0752	0.391868	no	-0.0765261	OK	0.5851	0.924224	no	0.33704	OK	0.0222	0.190622	no	0.24995	OK	0.09225	0.438344	no	0.204826	OK
XLOC_000139	FvH4_1g02540	Fvb1:1425322-1430346	39.0455	41.0204	33.9462	42.8611	44.8245	-0.201904	OK	0.14235	0.546235	no	-0.273088	OK	0.0472	0.303241	no	0.134514	OK	0.32445	0.777389	no	0.0633297	OK	0.6427	0.941583	no	0.199133	OK	0.15165	0.562435	no	0.127948	OK	0.3524	0.80014	no	0.0711845	OK	0.605	0.931217	no	0.336418	OK	0.0132	0.135941	no	0.401037	OK
XLOC_000140	FvH4_1g02550	Fvb1:1430817-1433062	11.7132	10.2243	9.2004	11.2491	11.5347	-0.348371	OK	0.03065	0.233138	no	-0.152236	OK	0.34585	0.794943	no	-0.0583346	OK	0.7164	0.95981	no	0.137801	OK	0.39025	0.828539	no	-0.0221595	OK	0.88465	0.987986	no	0.173976	OK	0.27815	0.734764	no	-0.196135	OK	0.22365	0.671711	no	0.290037	OK	0.07005	0.377341	no	0.326212	OK
XLOC_000141	FvH4_1g02560	Fvb1:1433326-1434019	0	0	0	0	0	0	NOTEST	1	1	no	0	NOTEST	1	1	no	0	NOTEST	1	1	no	0	NOTEST	1	1	no	0	NOTEST	1	1	no	0	NOTEST	1	1	no	0	NOTEST	1	1	no	0	NOTEST	1	1	no	0	NOTEST
XLOC_000142	FvH4_1g02570	Fvb1:1441131-1442616	0.549726	0.720008	0.867567	0.886554	1.60389	0.658262	OK	0.06535	0.3631	no	0.268962	OK	0.4267	0.852119	no	0.689495	OK	0.05565	0.331833	no	0.300195	OK	0.36755	0.812252	no	1.54479	OK	0.00015	0.0043444	yes	1.15549	OK	0.0011	0.0221667	yes	0.3893	OK	0.29345	0.749111	no	0.0312326	OK	0.9087	0.990506	no	0.886525	OK
XLOC_000143	FvH4_1g02600	Fvb1:1460234-1462675	0	0	0	0	0	0	NOTEST	1	1	no	0	NOTEST	1	1	no	0	NOTEST	1	1	no	0	NOTEST	1	1	no	0	NOTEST	1	1	no	0	NOTEST	1	1	no	0	NOTEST	1	1	no	0	NOTEST	1	1	no	0	NOTEST
XLOC_000144	FvH4_1g02610	Fvb1:1463068-1463405	0	0	0	0	0	0	NOTEST	1	1	no	0	NOTEST	1	1	no	0	NOTEST	1	1	no	0	NOTEST	1	1	no	0	NOTEST	1	1	no	0	NOTEST	1	1	no	0	NOTEST	1	1	no	0	NOTEST	1	1	no	0	NOTEST
XLOC_000145	FvH4_1g02620	Fvb1:1464493-1467496	52.0457	30.9654	25.8405	21.1999	18.9238	-1.01015	OK	5e-05	0.00165018	yes	-0.261028	OK	0.0913	0.435932	no	-1.29572	OK	5e-05	0.00165018	yes	-0.546605	OK	0.0003	0.00778763	yes	-1.45958	OK	5e-05	0.00165018	yes	-0.710459	OK	5e-05	0.00165018	yes	-0.749119	OK	5e-05	0.00165018	yes	-0.285577	OK	0.05285	0.322805	no	-0.449431	OK
XLOC_000146	FvH4_1g02630	Fvb1:1481614-1485601	0.618504	0.284502	0.688442	0.520101	0.456609	0.154553	OK	0.6646	0.947157	no	1.2749	OK	0.007	0.0879295	no	-0.24999	OK	0.48885	0.88505	no	0.870353	OK	0.0538	0.325589	no	-0.437822	OK	0.24825	0.70182	no	0.682521	NOTEST	1	1	no	-1.12034	OK	0.0166	0.158081	no	-0.404543	OK	0.26065	0.715842	no	-0.592374	OK
XLOC_000147	FvH4_1g02640	Fvb1:1488919-1492134	0.0093399	0	0	0.00720502	0	-inf	NOTEST	1	1	no	0	NOTEST	1	1	no	-0.374405	NOTEST	1	1	no	inf	NOTEST	1	1	no	#NAME?	NOTEST	1	1	no	0	NOTEST	1	1	no	#NAME?	NOTEST	1	1	no	inf	NOTEST	1	1	no	0	NOTEST
XLOC_000148	FvH4_1g02660	Fvb1:1498770-1501218	30.3752	28.8142	32.8442	32.236	31.6772	0.112745	OK	0.432	0.854969	no	0.18886	OK	0.1914	0.625919	no	0.0857784	OK	0.5499	0.9108	no	0.161893	OK	0.25905	0.714325	no	0.060548	OK	0.67295	0.948985	no	0.136663	OK	0.34575	0.794935	no	-0.076115	OK	0.60355	0.930705	no	-0.0269662	OK	0.8495	0.982955	no	-0.0521966	OK
XLOC_000149	FvH4_1g02680	Fvb1:1526025-1531852	66.2497	71.4172	67.7	73.9513	76.3181	0.0312431	OK	0.8196	0.978487	no	-0.0771156	OK	0.56925	0.918582	no	0.158661	OK	0.24265	0.695154	no	0.0503026	OK	0.7104	0.958157	no	0.204112	OK	0.13405	0.530269	no	0.0957532	OK	0.48165	0.881511	no	0.108359	OK	0.42215	0.849397	no	0.127418	OK	0.3472	0.79606	no	0.172869	OK
XLOC_000150	FvH4_1g02700	Fvb1:1543352-1544667	0.050182	0.198605	0.097711	0.214149	0.255017	0.961351	NOTEST	1	1	no	-1.02331	NOTEST	1	1	no	2.09338	NOTEST	1	1	no	0.108713	NOTEST	1	1	no	2.34535	NOTEST	1	1	no	0.360687	NOTEST	1	1	no	1.98466	NOTEST	1	1	no	1.13202	NOTEST	1	1	no	1.384	NOTEST
XLOC_000151	FvH4_1g02710	Fvb1:1545147-1547312	12.0447	10.5968	12.0641	11.7795	11.4417	0.00232109	OK	0.99005	0.997527	no	0.187095	OK	0.27355	0.730206	no	-0.0321259	OK	0.84755	0.98276	no	0.152648	OK	0.36975	0.813959	no	-0.0740919	OK	0.6593	0.945914	no	0.110682	OK	0.51835	0.898663	no	-0.184774	OK	0.27425	0.731023	no	-0.034447	OK	0.8393	0.981554	no	-0.076413	OK
XLOC_000152	FvH4_1g02730	Fvb1:1562232-1570940	153.055	177.894	204.263	190.904	159.816	0.416374	OK	0.00525	0.0715759	no	0.199405	OK	0.1834	0.614164	no	0.318794	OK	0.0322	0.240412	no	0.101824	OK	0.4931	0.887073	no	0.0623635	OK	0.6697	0.948335	no	-0.154606	OK	0.2908	0.746777	no	0.21697	OK	0.1467	0.5539	no	-0.0975806	OK	0.50885	0.894321	no	-0.354011	OK
XLOC_000153	FvH4_1g02740	Fvb1:1572943-1575415	0	0.00500037	0	0	0	0	NOTEST	1	1	no	#NAME?	NOTEST	1	1	no	0	NOTEST	1	1	no	#NAME?	NOTEST	1	1	no	0	NOTEST	1	1	no	#NAME?	NOTEST	1	1	no	inf	NOTEST	1	1	no	0	NOTEST	1	1	no	0	NOTEST
XLOC_000154	FvH4_1g02750	Fvb1:1575492-1576638	0	0	0	0	0	0	NOTEST	1	1	no	0	NOTEST	1	1	no	0	NOTEST	1	1	no	0	NOTEST	1	1	no	0	NOTEST	1	1	no	0	NOTEST	1	1	no	0	NOTEST	1	1	no	0	NOTEST	1	1	no	0	NOTEST
XLOC_000155	FvH4_1g02770	Fvb1:1585363-1586427	0.172946	0.303328	0.213467	0.300592	0.233719	0.303689	NOTEST	1	1	no	-0.506869	NOTEST	1	1	no	0.797487	NOTEST	1	1	no	-0.0130699	NOTEST	1	1	no	0.434452	NOTEST	1	1	no	-0.376105	NOTEST	1	1	no	0.810557	NOTEST	1	1	no	0.493799	NOTEST	1	1	no	0.130763	NOTEST
XLOC_000156	FvH4_1g02780	Fvb1:1588353-1592287	27.2142	30.5777	25.469	29.9753	27.8753	-0.0956197	OK	0.50175	0.890986	no	-0.263738	OK	0.0644	0.360238	no	0.139415	OK	0.32845	0.781136	no	-0.0287038	OK	0.838	0.981428	no	0.0346259	OK	0.80275	0.976371	no	-0.133493	OK	0.34405	0.793351	no	0.168119	OK	0.23725	0.689085	no	0.235035	OK	0.10105	0.459929	no	0.130246	OK
XLOC_000157	FvH4_1g02800	Fvb1:1594203-1596754	2.22436	4.68871	3.32734	3.36322	3.06752	0.580977	OK	0.0059	0.0778539	no	-0.494824	OK	0.0103	0.115009	no	0.596452	OK	0.00425	0.0614267	no	-0.479349	OK	0.01075	0.118247	no	0.463683	OK	0.02675	0.214381	no	-0.612118	OK	0.00145	0.0274491	yes	1.0758	OK	5e-05	0.00165018	yes	0.0154749	OK	0.9343	0.993128	no	-0.117294	OK
XLOC_000158	FvH4_1g02810	Fvb1:1597108-1599471	0.263073	0.37062	0.0815354	0.225734	0.10819	-1.68996	NOTEST	1	1	no	-2.18444	NOTEST	1	1	no	-0.220837	NOTEST	1	1	no	-0.715316	NOTEST	1	1	no	-1.2819	NOTEST	1	1	no	-1.77637	NOTEST	1	1	no	0.494479	NOTEST	1	1	no	1.46913	NOTEST	1	1	no	0.408069	NOTEST
XLOC_000159	FvH4_1g02850	Fvb1:1633453-1635656	4.31225	4.91069	3.48763	4.16611	4.11762	-0.306194	OK	0.12035	0.50229	no	-0.493679	OK	0.01135	0.122609	no	-0.0497413	OK	0.7979	0.975652	no	-0.237226	OK	0.21315	0.657086	no	-0.0666328	OK	0.7264	0.961385	no	-0.254117	OK	0.18515	0.616614	no	0.187485	OK	0.3221	0.775352	no	0.256453	OK	0.1889	0.622273	no	0.239561	OK
XLOC_000160	FvH4_1g02920	Fvb1:1656509-1657000	0	0	0	0	0	0	NOTEST	1	1	no	0	NOTEST	1	1	no	0	NOTEST	1	1	no	0	NOTEST	1	1	no	0	NOTEST	1	1	no	0	NOTEST	1	1	no	0	NOTEST	1	1	no	0	NOTEST	1	1	no	0	NOTEST
XLOC_000161	FvH4_1g02930	Fvb1:1658087-1658677	0	0	0	0	0	0	NOTEST	1	1	no	0	NOTEST	1	1	no	0	NOTEST	1	1	no	0	NOTEST	1	1	no	0	NOTEST	1	1	no	0	NOTEST	1	1	no	0	NOTEST	1	1	no	0	NOTEST	1	1	no	0	NOTEST
XLOC_000162	FvH4_1g02960	Fvb1:1675572-1676208	0	0	0	0	0	0	NOTEST	1	1	no	0	NOTEST	1	1	no	0	NOTEST	1	1	no	0	NOTEST	1	1	no	0	NOTEST	1	1	no	0	NOTEST	1	1	no	0	NOTEST	1	1	no	0	NOTEST	1	1	no	0	NOTEST
XLOC_000163	FvH4_1g03010	Fvb1:1697772-1699653	0.845687	1.44062	0.910238	0.852132	1.27012	0.10612	OK	0.73165	0.962782	no	-0.662373	OK	0.0272	0.216493	no	0.0109533	OK	0.97045	0.996011	no	-0.757539	OK	0.0118	0.125951	no	0.586767	OK	0.05245	0.321605	no	-0.181726	OK	0.5147	0.897007	no	0.768493	OK	0.0109	0.119396	no	-0.0951667	OK	0.7577	0.968246	no	0.480647	OK
XLOC_000164	FvH4_1g03030	Fvb1:1712194-1712448	0.149655	0	0.213412	0	0	0.512002	NOTEST	1	1	no	inf	NOTEST	1	1	no	#NAME?	NOTEST	1	1	no	0	NOTEST	1	1	no	#NAME?	NOTEST	1	1	no	0	NOTEST	1	1	no	#NAME?	NOTEST	1	1	no	#NAME?	NOTEST	1	1	no	#NAME?	NOTEST
XLOC_000165	FvH4_1g03040	Fvb1:1714591-1717887	1.0533	1.57369	0.736017	0.801088	1.03909	-0.517105	OK	0.10335	0.46488	no	-1.09634	OK	0.0007	0.0155394	yes	-0.394885	OK	0.199	0.63681	no	-0.974123	OK	0.0016	0.0295517	yes	-0.0195983	OK	0.94175	0.993966	no	-0.598837	OK	0.0428	0.285586	no	0.579238	OK	0.04995	0.313132	no	0.12222	OK	0.7001	0.955837	no	0.497507	OK
XLOC_000166	FvH4_1g03060	Fvb1:1732814-1734085	4.03437	3.72632	1.34645	1.90334	3.69273	-1.58318	OK	5e-05	0.00165018	yes	-1.46858	OK	5e-05	0.00165018	yes	-1.08381	OK	5e-05	0.00165018	yes	-0.969217	OK	0.00025	0.00670177	yes	-0.127656	OK	0.55975	0.914811	no	-0.0130615	OK	0.9571	0.995014	no	-0.114594	OK	0.6045	0.931058	no	0.499368	OK	0.0599	0.345047	no	1.45552	OK
XLOC_000167	FvH4_1g03090	Fvb1:1745933-1750527	68.9619	71.3773	73.1846	73.8772	71.4921	0.085741	OK	0.5231	0.900605	no	0.0360745	OK	0.78415	0.973253	no	0.0993304	OK	0.46085	0.871091	no	0.0496639	OK	0.711	0.958341	no	0.051984	OK	0.7012	0.956097	no	0.00231745	OK	0.98525	0.997301	no	0.0496665	OK	0.71555	0.959581	no	0.0135894	OK	0.9209	0.991679	no	-0.033757	OK
XLOC_000168	FvH4_1g03110	Fvb1:1756190-1757715	0.904645	0.707663	0.780962	0.867366	0.86144	-0.212098	OK	0.52125	0.899928	no	0.14219	OK	0.6687	0.948087	no	-0.0607103	OK	0.84795	0.982816	no	0.293578	OK	0.3772	0.819617	no	-0.0706005	OK	0.83	0.980172	no	0.283688	OK	0.3939	0.831222	no	-0.354289	OK	0.295	0.750724	no	0.151388	OK	0.64875	0.943263	no	0.141498	OK
XLOC_000169	FvH4_1g03200	Fvb1:1794350-1796866	30.1482	21.6239	32.2355	42.8529	49.0233	0.0965773	OK	0.52015	0.899423	no	0.576022	OK	0.00015	0.0043444	yes	0.50732	OK	0.00055	0.0128113	yes	0.986764	OK	5e-05	0.00165018	yes	0.701395	OK	5e-05	0.00165018	yes	1.18084	OK	5e-05	0.00165018	yes	-0.479444	OK	0.0017	0.0309336	yes	0.410742	OK	0.00555	0.0744446	no	0.604817	OK
XLOC_000170	FvH4_1g03210,FvH4_1g03220	Fvb1:1798751-1803436	1.12349	0.511583	0.678486	0.423478	0.560783	-0.727596	OK	0.01385	0.140333	no	0.40735	OK	0.2203	0.667133	no	-1.40763	OK	0.0001	0.00306376	yes	-0.272682	OK	0.473	0.877554	no	-1.00247	OK	0.0021	0.0362731	yes	0.132474	OK	0.7055	0.956939	no	-1.13495	OK	0.0005	0.0118496	yes	-0.680031	OK	0.0617	0.351191	no	-0.274876	OK
XLOC_000171	FvH4_1g03230,FvH4_1g03240	Fvb1:1803764-1806756	44.8603	39.8466	41.7856	53.8707	46.7045	-0.102432	OK	0.46335	0.872257	no	0.0685508	OK	0.63025	0.938178	no	0.264062	OK	0.0593	0.343294	no	0.435045	OK	0.00225	0.0381514	yes	0.0581232	OK	0.6729	0.948985	no	0.229106	OK	0.1067	0.472584	no	-0.170983	OK	0.22295	0.670844	no	0.366494	OK	0.0092	0.106481	no	0.160555	OK
XLOC_000172	FvH4_1g03270	Fvb1:1809020-1815323	1.73131	2.36339	1.44971	1.73498	1.78304	-0.256099	OK	0.7125	0.958635	no	-0.70509	OK	0.29875	0.754499	no	0.00305234	OK	0.9966	0.998685	no	-0.445938	OK	0.51245	0.895879	no	0.0424733	OK	0.94935	0.994532	no	-0.406517	OK	0.53925	0.906858	no	0.448991	OK	0.49485	0.887866	no	0.259152	OK	0.7193	0.960371	no	0.298573	OK
XLOC_000173	FvH4_1g03290	Fvb1:1815488-1817436	15.5511	25.7695	11.9295	11.4104	13.5787	-0.382476	OK	0.01685	0.159601	no	-1.11113	OK	5e-05	0.00165018	yes	-0.446664	OK	0.0043	0.0619732	no	-1.17532	OK	5e-05	0.00165018	yes	-0.195668	OK	0.21295	0.656835	no	-0.924319	OK	5e-05	0.00165018	yes	0.728652	OK	5e-05	0.00165018	yes	-0.064188	OK	0.69335	0.954133	no	0.186809	OK
XLOC_000174	FvH4_1g03300	Fvb1:1819959-1821990	127.073	121.954	175.977	153.071	147.437	0.469725	OK	0.00075	0.0164116	yes	0.529053	OK	0.0001	0.00306376	yes	0.268543	OK	0.05425	0.327036	no	0.327871	OK	0.01805	0.166908	no	0.21444	OK	0.1148	0.490494	no	0.273768	OK	0.0465	0.300429	no	-0.0593278	OK	0.6599	0.946099	no	-0.201181	OK	0.1495	0.558715	no	-0.255285	OK
XLOC_000175	FvH4_1g03310	Fvb1:1822490-1825554	1.28411	0.795499	0.796096	0.721167	0.593511	-0.689757	OK	0.0133	0.136611	no	0.00108094	OK	0.97755	0.996769	no	-0.832366	OK	0.00305	0.0481733	yes	-0.141528	OK	0.63515	0.939338	no	-1.11343	OK	0.0004	0.00986584	yes	-0.422587	OK	0.16545	0.585733	no	-0.690838	OK	0.01345	0.137596	no	-0.142609	OK	0.62375	0.936476	no	-0.423668	OK
XLOC_000176	FvH4_1g03350	Fvb1:1853392-1858538	0	0	0	0	0	0	NOTEST	1	1	no	0	NOTEST	1	1	no	0	NOTEST	1	1	no	0	NOTEST	1	1	no	0	NOTEST	1	1	no	0	NOTEST	1	1	no	0	NOTEST	1	1	no	0	NOTEST	1	1	no	0	NOTEST
XLOC_000177	FvH4_1g03360	Fvb1:1860585-1861617	144.531	138.523	126.264	155.446	153.376	-0.194938	OK	0.1539	0.566467	no	-0.133691	OK	0.32785	0.780461	no	0.105033	OK	0.4425	0.861014	no	0.16628	OK	0.2282	0.677328	no	0.0856994	OK	0.53355	0.904492	no	0.146947	OK	0.28485	0.741077	no	-0.0612472	OK	0.6608	0.946448	no	0.29997	OK	0.02765	0.21859	no	0.280637	OK
XLOC_000178	FvH4_1g03380	Fvb1:1863184-1876688	15.0344	16.2034	16.0919	17.1181	16.1411	0.0980636	OK	0.66535	0.947214	no	-0.0099644	OK	0.96705	0.995718	no	0.187256	OK	0.4121	0.842854	no	0.0792281	OK	0.7374	0.963691	no	0.102468	OK	0.6629	0.946864	no	-0.00555955	OK	0.98245	0.997257	no	0.108028	OK	0.66375	0.946966	no	0.0891925	OK	0.6758	0.949656	no	0.00440485	OK
XLOC_000179	FvH4_1g03410	Fvb1:1888874-1891276	5.97858	6.55216	5.47127	6.82478	6.4153	-0.127927	OK	0.6778	0.950278	no	-0.260093	OK	0.40025	0.835443	no	0.190978	OK	0.5463	0.909756	no	0.0588115	OK	0.853	0.983675	no	0.101712	OK	0.7486	0.966182	no	-0.0304543	OK	0.9233	0.991938	no	0.132166	OK	0.6691	0.948196	no	0.318905	OK	0.3216	0.774868	no	0.229639	OK
XLOC_000180	FvH4_1g03430	Fvb1:1895962-1898338	0.581031	0.797633	0.747756	0.816023	0.844924	0.363953	OK	0.18355	0.614335	no	-0.093157	OK	0.71425	0.959168	no	0.489995	OK	0.0757	0.393329	no	0.0328849	OK	0.89565	0.989195	no	0.540207	OK	0.0511	0.317012	no	0.0830965	OK	0.7375	0.963702	no	0.45711	OK	0.0958	0.447183	no	0.126042	OK	0.62735	0.937605	no	0.176253	OK
XLOC_000181	FvH4_1g03440	Fvb1:1898789-1899166	0.300088	0.391569	0.0802084	0.335637	0.521064	-1.90356	NOTEST	1	1	no	-2.28744	NOTEST	1	1	no	0.161519	NOTEST	1	1	no	-0.222364	NOTEST	1	1	no	0.796076	NOTEST	1	1	no	0.412193	NOTEST	1	1	no	0.383883	NOTEST	1	1	no	2.06508	NOTEST	1	1	no	2.69963	NOTEST
XLOC_000182	FvH4_1g03450	Fvb1:1899382-1901118	0	0.203118	0	0	0	0	NOTEST	1	1	no	#NAME?	NOTEST	1	1	no	0	NOTEST	1	1	no	#NAME?	NOTEST	1	1	no	0	NOTEST	1	1	no	#NAME?	NOTEST	1	1	no	inf	NOTEST	1	1	no	0	NOTEST	1	1	no	0	NOTEST
XLOC_000183	FvH4_1g03470	Fvb1:1904222-1907223	17.5611	18.8043	18.7775	18.196	20.0114	0.0966158	OK	0.55475	0.912592	no	-0.00206126	OK	0.98955	0.997508	no	0.0512389	OK	0.7561	0.967884	no	-0.0474382	OK	0.77465	0.971367	no	0.188434	OK	0.249	0.70269	no	0.0897567	OK	0.5835	0.923521	no	0.0986771	OK	0.54895	0.91052	no	-0.0453769	OK	0.7823	0.972923	no	0.091818	OK
XLOC_000184	FvH4_1g03500	Fvb1:1914951-1917976	72.4424	85.6525	82.0946	97.692	91.7642	0.180451	OK	0.18355	0.614335	no	-0.0612091	OK	0.65055	0.943711	no	0.431406	OK	0.0016	0.0295517	yes	0.189745	OK	0.16275	0.581232	no	0.341097	OK	0.01235	0.130004	no	0.0994361	OK	0.46305	0.872194	no	0.241661	OK	0.0789	0.402391	no	0.250954	OK	0.06385	0.358375	no	0.160645	OK
XLOC_000185	FvH4_1g03510	Fvb1:1918189-1923619	0.0641902	0.0464134	0.0268359	0.0692107	0.0467754	-1.25819	NOTEST	1	1	no	-0.790379	NOTEST	1	1	no	0.108641	NOTEST	1	1	no	0.576453	NOTEST	1	1	no	-0.456604	NOTEST	1	1	no	0.0112075	NOTEST	1	1	no	-0.467812	NOTEST	1	1	no	1.36683	NOTEST	1	1	no	0.801587	NOTEST
XLOC_000186	FvH4_1g03540	Fvb1:1929315-1935986	13.1571	15.4373	13.7986	16.6881	14.6087	0.0686801	OK	0.63015	0.938169	no	-0.161893	OK	0.2596	0.714803	no	0.342976	OK	0.01655	0.157782	no	0.112403	OK	0.4286	0.853167	no	0.150979	OK	0.28685	0.743011	no	-0.0795936	OK	0.58375	0.923681	no	0.230573	OK	0.1033	0.464803	no	0.274296	OK	0.0532	0.323861	no	0.0822993	OK
XLOC_000187	FvH4_1g03550	Fvb1:1938954-1943920	3.75184	4.04023	4.60695	4.37922	5.71972	0.296215	OK	0.0775	0.398456	no	0.189374	OK	0.2521	0.706491	no	0.223078	OK	0.1864	0.61863	no	0.116237	OK	0.4884	0.884809	no	0.608347	OK	0.00045	0.0108754	yes	0.501506	OK	0.00285	0.0457533	yes	0.106841	OK	0.52365	0.900734	no	-0.0731369	OK	0.6652	0.947196	no	0.312132	OK
XLOC_000188	FvH4_1g03560	Fvb1:1947026-1948750	0.0743655	0.0633938	0.0325666	0.0121232	0.0427406	-1.19124	NOTEST	1	1	no	-0.96095	NOTEST	1	1	no	-2.61686	NOTEST	1	1	no	-2.38657	NOTEST	1	1	no	-0.799027	NOTEST	1	1	no	-0.568736	NOTEST	1	1	no	-0.230292	NOTEST	1	1	no	-1.42562	NOTEST	1	1	no	0.392214	NOTEST
XLOC_000189	FvH4_1g03590	Fvb1:1963226-1967751	1.26337	1.19937	1.13161	0.699989	0.811802	-0.158901	OK	0.85325	0.983704	no	-0.0838936	OK	0.91635	0.991415	no	-0.851878	OK	0.3805	0.821802	no	-0.776871	OK	0.40785	0.840196	no	-0.638083	OK	0.50315	0.891604	no	-0.563076	OK	0.53785	0.906056	no	-0.075007	OK	0.9273	0.992579	no	-0.692977	OK	0.47665	0.879238	no	-0.479182	OK
XLOC_000190	FvH4_1g03620	Fvb1:1972256-1976978	0.413962	0.261895	0.171644	0.229014	0.264434	-1.27008	NOTEST	1	1	no	-0.609571	NOTEST	1	1	no	-0.854059	NOTEST	1	1	no	-0.193549	NOTEST	1	1	no	-0.646587	NOTEST	1	1	no	0.0139226	NOTEST	1	1	no	-0.66051	NOTEST	1	1	no	0.416022	NOTEST	1	1	no	0.623494	NOTEST
XLOC_000191	FvH4_1g03660	Fvb1:1981186-1982374	0.0129928	0.0914914	0.130991	0.0678749	0.24532	3.33368	NOTEST	1	1	no	0.517763	NOTEST	1	1	no	2.38516	NOTEST	1	1	no	-0.430757	NOTEST	1	1	no	4.23887	NOTEST	1	1	no	1.42296	NOTEST	1	1	no	2.81592	NOTEST	1	1	no	-0.94852	NOTEST	1	1	no	0.905193	NOTEST
XLOC_000192	FvH4_1g03680	Fvb1:1984867-1986746	0.733184	0.912773	1.53809	0.952647	1.35125	1.06889	OK	0.0022	0.0375213	yes	0.752811	OK	0.02345	0.197344	no	0.377766	OK	0.28155	0.738011	no	0.0616853	OK	0.8521	0.983533	no	0.882046	OK	0.01025	0.114682	no	0.565965	OK	0.08705	0.425041	no	0.316081	OK	0.3699	0.814043	no	-0.691125	OK	0.0327	0.242692	no	-0.186846	OK
XLOC_000193	FvH4_1g03700	Fvb1:1993319-1993706	0.532781	1.01954	0.449514	0.798399	0.596506	-0.245174	NOTEST	1	1	no	-1.18147	OK	0.1478	0.555834	no	0.583568	OK	0.34775	0.796559	no	-0.35273	OK	0.50445	0.892267	no	0.162995	NOTEST	1	1	no	-0.773303	OK	0.18125	0.610971	no	0.936298	OK	0.10325	0.464677	no	0.828742	OK	0.29275	0.748459	no	0.40817	NOTEST
XLOC_000194	FvH4_1g03710	Fvb1:1993948-1995195	0	0.012386	0	0.0126927	0.0120054	0	NOTEST	1	1	no	#NAME?	NOTEST	1	1	no	inf	NOTEST	1	1	no	0.0352821	NOTEST	1	1	no	inf	NOTEST	1	1	no	-0.0450335	NOTEST	1	1	no	inf	NOTEST	1	1	no	inf	NOTEST	1	1	no	inf	NOTEST
XLOC_000195	FvH4_1g03720	Fvb1:1995867-1996461	5.51182	4.49096	7.95328	5.83711	6.06651	0.529019	OK	0.02445	0.202681	no	0.824526	OK	0.00075	0.0164116	yes	0.0827256	OK	0.7261	0.96135	no	0.378233	OK	0.1212	0.504249	no	0.138337	OK	0.5608	0.915244	no	0.433844	OK	0.07685	0.396694	no	-0.295507	OK	0.2303	0.680108	no	-0.446294	OK	0.055	0.32951	no	-0.390683	OK
XLOC_000196	FvH4_1g03730	Fvb1:1996484-1997225	0.118572	0.136941	0.123132	0.03938	0.320387	0.0544429	NOTEST	1	1	no	-0.153356	NOTEST	1	1	no	-1.59022	NOTEST	1	1	no	-1.79802	NOTEST	1	1	no	1.43406	NOTEST	1	1	no	1.22626	NOTEST	1	1	no	0.207799	NOTEST	1	1	no	-1.64467	NOTEST	1	1	no	1.37961	NOTEST
XLOC_000197	FvH4_1g03740	Fvb1:1997631-1998367	0	0	0	0	0	0	NOTEST	1	1	no	0	NOTEST	1	1	no	0	NOTEST	1	1	no	0	NOTEST	1	1	no	0	NOTEST	1	1	no	0	NOTEST	1	1	no	0	NOTEST	1	1	no	0	NOTEST	1	1	no	0	NOTEST
XLOC_000198	FvH4_1g03790	Fvb1:2025317-2026656	1.78627	2.44967	2.28959	1.9978	2.28583	0.358143	OK	0.15895	0.57496	no	-0.0974973	OK	0.68825	0.952739	no	0.161462	OK	0.5302	0.903276	no	-0.294179	OK	0.23715	0.688976	no	0.35577	OK	0.16425	0.583834	no	-0.0998705	OK	0.685	0.952066	no	0.45564	OK	0.07375	0.387913	no	-0.196681	OK	0.4327	0.855475	no	-0.00237324	OK
XLOC_000199	FvH4_1g03800	Fvb1:2027207-2028455	0.0127421	0.0112958	0.00952921	0.0102939	0.0399441	-0.419178	NOTEST	1	1	no	-0.24536	NOTEST	1	1	no	-0.307816	NOTEST	1	1	no	-0.133998	NOTEST	1	1	no	1.64838	NOTEST	1	1	no	1.82219	NOTEST	1	1	no	-0.173818	NOTEST	1	1	no	0.111362	NOTEST	1	1	no	2.06755	NOTEST
XLOC_000200	FvH4_1g03810	Fvb1:2031171-2035885	0.0154235	0.0875841	0.0266248	0.117204	0.098294	0.78764	NOTEST	1	1	no	-1.7179	NOTEST	1	1	no	2.92582	NOTEST	1	1	no	0.420278	NOTEST	1	1	no	2.67197	NOTEST	1	1	no	0.166435	NOTEST	1	1	no	2.50554	NOTEST	1	1	no	2.13818	NOTEST	1	1	no	1.88433	NOTEST
XLOC_000201	FvH4_1g03830	Fvb1:2039782-2042446	57.0614	61.2614	59.0655	66.561	65.6314	0.0498007	OK	0.71825	0.960184	no	-0.0526622	OK	0.7018	0.956158	no	0.222163	OK	0.1067	0.472584	no	0.1197	OK	0.38635	0.825546	no	0.201872	OK	0.13955	0.541142	no	0.099409	OK	0.4714	0.876504	no	0.102463	OK	0.45775	0.869328	no	0.172363	OK	0.205	0.645515	no	0.152071	OK
XLOC_000202	FvH4_1g03840	Fvb1:2042587-2045091	32.9898	34.9476	27.9889	32.1654	35.1521	-0.237163	OK	0.10915	0.478147	no	-0.320335	OK	0.0323	0.240883	no	-0.0365102	OK	0.8038	0.976435	no	-0.119682	OK	0.42175	0.849177	no	0.0915908	OK	0.53745	0.905982	no	0.00841883	OK	0.95685	0.995012	no	0.0831719	OK	0.5793	0.922068	no	0.200653	OK	0.1791	0.607581	no	0.328754	OK
XLOC_000203	FvH4_1g03880	Fvb1:2054907-2058572	27.3082	46.1938	32.1705	39.2549	39.6771	0.236405	OK	0.09355	0.441535	no	-0.521959	OK	0.0001	0.00306376	yes	0.523538	OK	0.00015	0.0043444	yes	-0.234826	OK	0.08905	0.430181	no	0.538971	OK	0.0002	0.00554134	yes	-0.219394	OK	0.11385	0.488429	no	0.758364	OK	5e-05	0.00165018	yes	0.287133	OK	0.03895	0.270331	no	0.302566	OK
XLOC_000204	FvH4_1g03890	Fvb1:2059015-2059478	0	0	0	0	0.205907	0	NOTEST	1	1	no	0	NOTEST	1	1	no	0	NOTEST	1	1	no	0	NOTEST	1	1	no	inf	NOTEST	1	1	no	inf	NOTEST	1	1	no	0	NOTEST	1	1	no	0	NOTEST	1	1	no	inf	NOTEST
XLOC_000205	FvH4_1g03900	Fvb1:2061860-2067993	2.686	2.92103	2.99478	3.15051	3.35146	0.15699	OK	0.35845	0.805121	no	0.0359692	OK	0.8326	0.980396	no	0.230128	OK	0.16805	0.589773	no	0.109107	OK	0.5151	0.897163	no	0.319331	OK	0.05945	0.343693	no	0.19831	OK	0.23625	0.687996	no	0.121021	OK	0.47365	0.877946	no	0.0731374	OK	0.66685	0.947604	no	0.16234	OK
XLOC_000206	FvH4_1g03930	Fvb1:2089372-2091358	3.76494	4.8069	5.35079	5.23849	4.80545	0.507127	OK	0.0074	0.0914364	no	0.154645	OK	0.40855	0.840467	no	0.476526	OK	0.0129	0.133876	no	0.124044	OK	0.50705	0.893497	no	0.352046	OK	0.0664	0.366332	no	-0.000435516	OK	0.99495	0.998322	no	0.352482	OK	0.06745	0.369631	no	-0.0306009	OK	0.86885	0.985721	no	-0.155081	OK
XLOC_000207	FvH4_1g03960	Fvb1:2103051-2112124	0.0740052	0.0633065	0.0604717	0.106899	0.0831008	-0.291368	NOTEST	1	1	no	-0.0660953	NOTEST	1	1	no	0.530553	NOTEST	1	1	no	0.755825	NOTEST	1	1	no	0.167236	NOTEST	1	1	no	0.392508	NOTEST	1	1	no	-0.225272	NOTEST	1	1	no	0.821921	NOTEST	1	1	no	0.458603	NOTEST
XLOC_000208	FvH4_1g03990	Fvb1:2119958-2123018	144.71	178.45	150.166	186.851	173.004	0.0533928	OK	0.6923	0.953829	no	-0.248965	OK	0.0699	0.376949	no	0.368724	OK	0.00755	0.0927221	no	0.0663665	OK	0.62975	0.938109	no	0.257646	OK	0.0596	0.344129	no	-0.0447114	OK	0.7472	0.965969	no	0.302358	OK	0.02855	0.223152	no	0.315331	OK	0.023	0.194912	no	0.204254	OK
XLOC_000209	FvH4_1g04000	Fvb1:2124881-2127175	0.00876181	0.159985	0.107576	0.0203784	0.0442138	3.61798	NOTEST	1	1	no	-0.57258	NOTEST	1	1	no	1.21774	NOTEST	1	1	no	-2.97282	NOTEST	1	1	no	2.3352	NOTEST	1	1	no	-1.85537	NOTEST	1	1	no	4.19056	NOTEST	1	1	no	-2.40024	NOTEST	1	1	no	-1.28278	NOTEST
XLOC_000210	FvH4_1g04010	Fvb1:2130798-2132668	41.4665	53.1505	47.7072	47.0357	51.3088	0.202262	OK	0.17665	0.604016	no	-0.155877	OK	0.2888	0.744944	no	0.18181	OK	0.22535	0.673682	no	-0.176329	OK	0.2281	0.677198	no	0.307261	OK	0.0405	0.27656	no	-0.0508781	OK	0.7261	0.96135	no	0.358139	OK	0.01795	0.166243	no	-0.0204519	OK	0.88855	0.98846	no	0.104999	OK
XLOC_000211	FvH4_1g04040	Fvb1:2140407-2143321	0.0856095	0.131356	0.0576806	0.0584724	0.0939422	-0.569685	NOTEST	1	1	no	-1.18732	NOTEST	1	1	no	-0.550014	NOTEST	1	1	no	-1.16765	NOTEST	1	1	no	0.134002	NOTEST	1	1	no	-0.483632	NOTEST	1	1	no	0.617635	NOTEST	1	1	no	0.0196707	NOTEST	1	1	no	0.703687	NOTEST
XLOC_000212	FvH4_1g04050	Fvb1:2144949-2145177	5.52569	3.37564	5.27698	0.692263	0.984909	-0.0664431	OK	0.8568	0.984337	no	0.644552	OK	0.16045	0.577593	no	-2.99676	OK	0.0533	0.32409	no	-2.28577	OK	0.072	0.383114	no	-2.48809	OK	0.06255	0.354119	no	-1.7771	OK	0.11385	0.488429	no	-0.710995	OK	0.1326	0.527463	no	-2.93032	OK	0.0533	0.32409	no	-2.42165	OK
XLOC_000213	FvH4_1g04060	Fvb1:2147352-2147541	0	0	0	0	0	0	NOTEST	1	1	no	0	NOTEST	1	1	no	0	NOTEST	1	1	no	0	NOTEST	1	1	no	0	NOTEST	1	1	no	0	NOTEST	1	1	no	0	NOTEST	1	1	no	0	NOTEST	1	1	no	0	NOTEST
XLOC_000214	FvH4_1g04080	Fvb1:2158335-2159970	12.505	13.0866	7.10654	10.2578	12.4834	-0.81528	OK	5e-05	0.00165018	yes	-0.880868	OK	5e-05	0.00165018	yes	-0.285773	OK	0.08975	0.431986	no	-0.351362	OK	0.0381	0.266821	no	-0.00249088	OK	0.9879	0.99746	no	-0.0680793	OK	0.68175	0.951133	no	0.0655884	OK	0.6957	0.954523	no	0.529506	OK	0.0021	0.0362731	yes	0.812789	OK
XLOC_000215	FvH4_1g04090	Fvb1:2163725-2166784	0.349022	0.40038	0.619182	0.420656	0.545228	0.827046	OK	0.0155	0.151132	no	0.628994	OK	0.0487	0.308744	no	0.269324	OK	0.421	0.848648	no	0.0712721	OK	0.82955	0.980114	no	0.643542	OK	0.05285	0.322805	no	0.44549	OK	0.16035	0.577413	no	0.198052	NOTEST	1	1	no	-0.557722	OK	0.0793	0.40338	no	-0.183504	OK
XLOC_000216	FvH4_1g04100	Fvb1:2166898-2168503	0.152943	0.212892	0.178621	0.184805	0.118325	0.223909	NOTEST	1	1	no	-0.25322	NOTEST	1	1	no	0.273012	NOTEST	1	1	no	-0.204117	NOTEST	1	1	no	-0.370245	NOTEST	1	1	no	-0.847374	NOTEST	1	1	no	0.477129	NOTEST	1	1	no	0.0491031	NOTEST	1	1	no	-0.594153	NOTEST
XLOC_000217	FvH4_1g04110	Fvb1:2168859-2170166	0.464813	0.830867	0.792287	0.965052	0.768969	0.769372	OK	0.0287	0.223939	no	-0.0685941	OK	0.8243	0.979389	no	1.05396	OK	0.0031	0.0487541	yes	0.21599	OK	0.4759	0.879028	no	0.726274	OK	0.03605	0.257854	no	-0.111693	OK	0.71345	0.958985	no	0.837966	OK	0.0175	0.163469	no	0.284584	OK	0.3538	0.801337	no	-0.0430986	OK
XLOC_000218	FvH4_1g04120	Fvb1:2175658-2179186	27.842	29.6397	28.2683	31.3418	32.1363	0.0219244	OK	0.87545	0.986657	no	-0.0683444	OK	0.637	0.940098	no	0.170829	OK	0.2355	0.686905	no	0.08056	OK	0.57825	0.921712	no	0.206942	OK	0.1475	0.555264	no	0.116673	OK	0.4185	0.846999	no	0.0902687	OK	0.5299	0.903201	no	0.148904	OK	0.3007	0.756478	no	0.185017	OK
XLOC_000219	FvH4_1g04140	Fvb1:2187846-2190183	0.0471798	0.0580971	0.0376376	0.0595636	0.0340451	-0.325994	NOTEST	1	1	no	-0.626293	NOTEST	1	1	no	0.336263	NOTEST	1	1	no	0.0359634	NOTEST	1	1	no	-0.470721	NOTEST	1	1	no	-0.771021	NOTEST	1	1	no	0.300299	NOTEST	1	1	no	0.662257	NOTEST	1	1	no	-0.144727	NOTEST
XLOC_000220	FvH4_1g04160	Fvb1:2200240-2204654	7.33665	7.53469	7.96837	8.35974	8.21655	0.119162	OK	0.47825	0.879898	no	0.0807366	OK	0.6351	0.939338	no	0.188336	OK	0.26245	0.717723	no	0.14991	OK	0.3734	0.816888	no	0.16341	OK	0.32675	0.779426	no	0.124985	OK	0.45775	0.869328	no	0.0384257	OK	0.8189	0.978368	no	0.0691736	OK	0.6809	0.950932	no	0.0442481	OK
XLOC_000221	FvH4_1g04170	Fvb1:2205574-2212306	52.9007	53.5972	45.0881	55.4102	50.8573	-0.230539	OK	0.0912	0.435708	no	-0.249409	OK	0.0661	0.365518	no	0.0668663	OK	0.62225	0.936026	no	0.0479956	OK	0.72585	0.961328	no	-0.0568312	OK	0.67535	0.949605	no	-0.0757019	OK	0.57825	0.921712	no	0.0188707	OK	0.8925	0.988828	no	0.297405	OK	0.0292	0.226416	no	0.173707	OK
XLOC_000222	FvH4_1g04190	Fvb1:2216117-2218835	0.161473	0.0895177	0.114711	0.083886	0.0763963	-0.493295	NOTEST	1	1	no	0.357755	NOTEST	1	1	no	-0.944792	NOTEST	1	1	no	-0.0937421	NOTEST	1	1	no	-1.07972	NOTEST	1	1	no	-0.228669	NOTEST	1	1	no	-0.85105	NOTEST	1	1	no	-0.451497	NOTEST	1	1	no	-0.586424	NOTEST
XLOC_000223	FvH4_1g04220	Fvb1:2234036-2239167	15.0934	16.3093	15.6695	16.0386	17.3971	0.0540446	OK	0.7034	0.956408	no	-0.0577375	OK	0.68015	0.950887	no	0.0876286	OK	0.5427	0.908311	no	-0.0241535	OK	0.8681	0.985626	no	0.204931	OK	0.15235	0.563642	no	0.0931494	OK	0.5048	0.892519	no	0.111782	OK	0.4343	0.856335	no	0.0335841	OK	0.8162	0.97789	no	0.150887	OK
XLOC_000224	FvH4_1g04270	Fvb1:2269452-2278377	0	0	0	0	0	0	NOTEST	1	1	no	0	NOTEST	1	1	no	0	NOTEST	1	1	no	0	NOTEST	1	1	no	0	NOTEST	1	1	no	0	NOTEST	1	1	no	0	NOTEST	1	1	no	0	NOTEST	1	1	no	0	NOTEST
XLOC_000225	FvH4_1g04280	Fvb1:2284204-2286475	0	0	0	0	0	0	NOTEST	1	1	no	0	NOTEST	1	1	no	0	NOTEST	1	1	no	0	NOTEST	1	1	no	0	NOTEST	1	1	no	0	NOTEST	1	1	no	0	NOTEST	1	1	no	0	NOTEST	1	1	no	0	NOTEST
XLOC_000226	FvH4_1g04320	Fvb1:2312921-2315362	8.07042	9.11888	5.8065	8.37825	7.1229	-0.474975	OK	0.00725	0.0901656	no	-0.651187	OK	0.0004	0.00986584	yes	0.0540052	OK	0.749	0.966197	no	-0.122207	OK	0.47	0.87561	no	-0.180179	OK	0.2973	0.752833	no	-0.356391	OK	0.03725	0.263165	no	0.176212	OK	0.30115	0.756922	no	0.52898	OK	0.0024	0.0401487	yes	0.294796	OK
XLOC_000227	FvH4_1g04330	Fvb1:2315731-2319718	31.6265	37.0286	32.5578	37.6586	38.8773	0.0418715	OK	0.76215	0.969189	no	-0.185635	OK	0.18425	0.615365	no	0.251845	OK	0.06925	0.37501	no	0.0243389	OK	0.86275	0.985099	no	0.297796	OK	0.03505	0.25346	no	0.0702905	OK	0.619	0.934908	no	0.227506	OK	0.1044	0.467281	no	0.209973	OK	0.1357	0.533535	no	0.255925	OK
XLOC_000228	FvH4_1g04340	Fvb1:2320925-2325990	6.85263	7.34544	6.56288	7.14686	7.39828	-0.0623282	OK	0.70345	0.956408	no	-0.16252	OK	0.32485	0.777761	no	0.0606519	OK	0.7101	0.958047	no	-0.0395403	OK	0.81125	0.977212	no	0.110532	OK	0.50625	0.893133	no	0.0103401	OK	0.9513	0.994833	no	0.100192	OK	0.54485	0.909205	no	0.12298	OK	0.4609	0.871134	no	0.17286	OK
XLOC_000229	FvH4_1g04350	Fvb1:2326829-2335803	366.423	378.045	216.384	452.978	422.469	-0.759917	OK	5e-05	0.00165018	yes	-0.804962	OK	5e-05	0.00165018	yes	0.30593	OK	0.06215	0.352892	no	0.260885	OK	0.11035	0.480762	no	0.205335	OK	0.20625	0.647239	no	0.160291	OK	0.32545	0.778135	no	0.0450448	OK	0.77675	0.971829	no	1.06585	OK	5e-05	0.00165018	yes	0.965252	OK
XLOC_000230	FvH4_1g04360	Fvb1:2337311-2338201	5.30261	7.31064	0.803485	6.33987	4.83446	-2.72236	OK	5e-05	0.00165018	yes	-3.18565	OK	5e-05	0.00165018	yes	0.257753	OK	0.28645	0.742596	no	-0.205544	OK	0.36555	0.810735	no	-0.133348	OK	0.5974	0.928598	no	-0.596644	OK	0.01255	0.131418	no	0.463296	OK	0.0569	0.335728	no	2.98011	OK	5e-05	0.00165018	yes	2.58901	OK
XLOC_000231	FvH4_1g04370	Fvb1:2340304-2344627	2.16268	2.09107	1.98798	2.16324	2.14166	-0.121512	OK	0.53145	0.903631	no	-0.0729376	OK	0.7118	0.95848	no	0.000376131	OK	0.99375	0.998087	no	0.0489505	OK	0.79925	0.975811	no	-0.0140894	OK	0.9433	0.994114	no	0.034485	OK	0.85905	0.984491	no	-0.0485744	OK	0.8039	0.976435	no	0.121888	OK	0.5293	0.903031	no	0.107423	OK
XLOC_000232	FvH4_1g04380	Fvb1:2344880-2346988	0.155431	0.282371	0.136841	0.165055	0.247237	-0.183772	NOTEST	1	1	no	-1.04509	NOTEST	1	1	no	0.0866723	NOTEST	1	1	no	-0.774647	NOTEST	1	1	no	0.669622	NOTEST	1	1	no	-0.191697	NOTEST	1	1	no	0.861319	NOTEST	1	1	no	0.270445	NOTEST	1	1	no	0.853394	NOTEST
XLOC_000233	FvH4_1g04410	Fvb1:2354534-2360274	0.255534	0.398306	0.246382	0.310242	0.332628	-0.0526177	NOTEST	1	1	no	-0.692981	OK	0.4083	0.840381	no	0.279878	NOTEST	1	1	no	-0.360486	OK	0.6515	0.943953	no	0.380393	NOTEST	1	1	no	-0.25997	OK	0.7362	0.963444	no	0.640364	OK	0.4613	0.8713	no	0.332496	NOTEST	1	1	no	0.433011	NOTEST
XLOC_000234	FvH4_1g04450	Fvb1:2368111-2370352	0.54729	0.715336	0.577985	0.685625	0.879245	0.0787266	OK	0.81415	0.97758	no	-0.307589	OK	0.35475	0.802088	no	0.325114	OK	0.3237	0.776697	no	-0.061201	OK	0.85435	0.98379	no	0.683961	OK	0.03505	0.25346	no	0.297645	OK	0.34295	0.792323	no	0.386315	OK	0.245	0.697986	no	0.246388	OK	0.44945	0.864535	no	0.605234	OK
XLOC_000235	FvH4_1g04470	Fvb1:2371482-2372572	0	0	0	0	0	0	NOTEST	1	1	no	0	NOTEST	1	1	no	0	NOTEST	1	1	no	0	NOTEST	1	1	no	0	NOTEST	1	1	no	0	NOTEST	1	1	no	0	NOTEST	1	1	no	0	NOTEST	1	1	no	0	NOTEST
XLOC_000236	FvH4_1g04490	Fvb1:2381667-2385610	40.9759	49.7379	41.9426	49.9083	52.4559	0.0336384	OK	0.81525	0.977756	no	-0.245931	OK	0.0866	0.423624	no	0.284503	OK	0.0455	0.296651	no	0.00493334	OK	0.9711	0.996055	no	0.356328	OK	0.0123	0.129644	no	0.0767579	OK	0.581	0.922735	no	0.27957	OK	0.04995	0.313132	no	0.250865	OK	0.07825	0.400482	no	0.322689	OK
XLOC_000237	FvH4_1g04500	Fvb1:2389159-2393873	14.5261	11.3319	15.0215	15.887	15.8785	0.0483801	OK	0.80125	0.97605	no	0.406643	OK	0.04535	0.296083	no	0.129192	OK	0.50345	0.891745	no	0.487455	OK	0.0167	0.158748	no	0.128426	OK	0.52065	0.899663	no	0.486689	OK	0.0214	0.186269	no	-0.358263	OK	0.0985	0.453624	no	0.0808118	OK	0.64885	0.943263	no	0.0800463	OK
XLOC_000238	FvH4_1g04550	Fvb1:2410742-2412006	0.0137154	0	0.0103825	0.0243706	0	-0.40164	NOTEST	1	1	no	inf	NOTEST	1	1	no	0.82935	NOTEST	1	1	no	inf	NOTEST	1	1	no	#NAME?	NOTEST	1	1	no	0	NOTEST	1	1	no	#NAME?	NOTEST	1	1	no	1.23099	NOTEST	1	1	no	#NAME?	NOTEST
XLOC_000239	FvH4_1g04560	Fvb1:2413363-2415632	9.08878	12.5795	9.75533	10.6809	11.066	0.102105	OK	0.5751	0.920608	no	-0.366811	OK	0.03755	0.264477	no	0.232876	OK	0.19685	0.633541	no	-0.23604	OK	0.17735	0.605019	no	0.283969	OK	0.11515	0.491148	no	-0.184947	OK	0.29235	0.748128	no	0.468916	OK	0.0106	0.117185	no	0.130771	OK	0.46485	0.872942	no	0.181864	OK
XLOC_000240	FvH4_1g04580	Fvb1:2422381-2424349	0.00578226	0.00706932	0.00572844	0.0189099	0.00620341	-0.0134911	NOTEST	1	1	no	-0.30343	NOTEST	1	1	no	1.70944	NOTEST	1	1	no	1.4195	NOTEST	1	1	no	0.101428	NOTEST	1	1	no	-0.18851	NOTEST	1	1	no	0.289938	NOTEST	1	1	no	1.72293	NOTEST	1	1	no	0.114919	NOTEST
XLOC_000241	FvH4_1g04600	Fvb1:2443102-2444492	0	0	0	0.0133624	0	0	NOTEST	1	1	no	0	NOTEST	1	1	no	inf	NOTEST	1	1	no	inf	NOTEST	1	1	no	0	NOTEST	1	1	no	0	NOTEST	1	1	no	0	NOTEST	1	1	no	inf	NOTEST	1	1	no	0	NOTEST
XLOC_000242	FvH4_1g04620	Fvb1:2445951-2449770	0	0	0	0	0	0	NOTEST	1	1	no	0	NOTEST	1	1	no	0	NOTEST	1	1	no	0	NOTEST	1	1	no	0	NOTEST	1	1	no	0	NOTEST	1	1	no	0	NOTEST	1	1	no	0	NOTEST	1	1	no	0	NOTEST
XLOC_000243	FvH4_1g04630	Fvb1:2452658-2453129	0	0	0	0	0	0	NOTEST	1	1	no	0	NOTEST	1	1	no	0	NOTEST	1	1	no	0	NOTEST	1	1	no	0	NOTEST	1	1	no	0	NOTEST	1	1	no	0	NOTEST	1	1	no	0	NOTEST	1	1	no	0	NOTEST
XLOC_000244	FvH4_1g04670	Fvb1:2469493-2474789	12.8707	14.6396	12.0084	14.1615	13.7618	-0.100047	OK	0.4811	0.88131	no	-0.285835	OK	0.04575	0.297541	no	0.137882	OK	0.33515	0.7865	no	-0.0479065	OK	0.73355	0.963089	no	0.0965817	OK	0.4973	0.889113	no	-0.0892066	OK	0.52595	0.901562	no	0.185788	OK	0.19585	0.632195	no	0.237928	OK	0.09565	0.446852	no	0.196628	OK
XLOC_000245	FvH4_1g04690	Fvb1:2474859-2478452	7.85897	6.49118	7.45594	6.56297	8.70321	-0.0759507	OK	0.9278	0.992582	no	0.199909	OK	0.82535	0.979516	no	-0.259991	OK	0.76945	0.970475	no	0.0158691	OK	0.98715	0.99746	no	0.147208	OK	0.86195	0.984933	no	0.423068	OK	0.6471	0.942804	no	-0.27586	OK	0.76285	0.969342	no	-0.18404	OK	0.83115	0.98035	no	0.223159	OK
XLOC_000246	FvH4_1g04710	Fvb1:2487076-2490366	10.3469	10.7629	11.3128	10.2355	12.1497	0.128757	OK	0.41835	0.846911	no	0.0718964	OK	0.6549	0.944825	no	-0.0156131	OK	0.92035	0.991679	no	-0.0724738	OK	0.6482	0.943159	no	0.231719	OK	0.14815	0.556401	no	0.174859	OK	0.2684	0.724382	no	0.0568607	OK	0.7212	0.960703	no	-0.14437	OK	0.3598	0.80633	no	0.102962	OK
XLOC_000247	FvH4_1g04720	Fvb1:2491717-2499247	26.4439	25.3706	34.3787	32.2003	32.0617	0.378581	OK	0.00535	0.0725386	no	0.438357	OK	0.0018	0.0323002	yes	0.284141	OK	0.03605	0.257854	no	0.343917	OK	0.01285	0.133515	no	0.277919	OK	0.0433	0.287542	no	0.337695	OK	0.01475	0.146219	no	-0.0597761	OK	0.6566	0.945368	no	-0.0944399	OK	0.48405	0.882568	no	-0.100662	OK
XLOC_000248	FvH4_1g04730	Fvb1:2499954-2500560	0	0	0	0.0265575	0	0	NOTEST	1	1	no	0	NOTEST	1	1	no	inf	NOTEST	1	1	no	inf	NOTEST	1	1	no	0	NOTEST	1	1	no	0	NOTEST	1	1	no	0	NOTEST	1	1	no	inf	NOTEST	1	1	no	0	NOTEST
XLOC_000249	FvH4_1g04740	Fvb1:2503339-2508639	3.67906	3.41588	3.22767	2.92929	3.10917	-0.188846	OK	0.25665	0.711565	no	-0.0817654	OK	0.6289	0.937802	no	-0.328787	OK	0.05135	0.31771	no	-0.221706	OK	0.19105	0.625475	no	-0.242805	OK	0.14965	0.558923	no	-0.135725	OK	0.4226	0.84961	no	-0.107081	OK	0.5192	0.898972	no	-0.139941	OK	0.41305	0.843312	no	-0.0539593	OK
XLOC_000250	FvH4_1g04750	Fvb1:2509371-2512530	0.418159	0.237524	0.31647	0.702972	0.701794	-0.401987	OK	0.2072	0.648659	no	0.413993	NOTEST	1	1	no	0.749414	OK	0.01115	0.121278	no	1.56539	OK	5e-05	0.00165018	yes	0.746994	OK	0.01205	0.127798	no	1.56297	OK	5e-05	0.00165018	yes	-0.81598	OK	0.01775	0.165076	no	1.1514	OK	0.0002	0.00554134	yes	1.14898	OK
XLOC_000251	FvH4_1g04760	Fvb1:2514490-2516825	0.112614	0.105645	0.21963	0.156018	0.136534	0.963681	NOTEST	1	1	no	1.05585	NOTEST	1	1	no	0.470324	NOTEST	1	1	no	0.562494	NOTEST	1	1	no	0.277865	NOTEST	1	1	no	0.370035	NOTEST	1	1	no	-0.0921696	NOTEST	1	1	no	-0.493357	NOTEST	1	1	no	-0.685816	NOTEST
XLOC_000252	FvH4_1g04770	Fvb1:2520387-2521284	0.0323773	0.103958	0.0137075	0.0730996	0.0568508	-1.24002	NOTEST	1	1	no	-2.92296	NOTEST	1	1	no	1.17488	NOTEST	1	1	no	-0.508068	NOTEST	1	1	no	0.812196	NOTEST	1	1	no	-0.870751	NOTEST	1	1	no	1.68295	NOTEST	1	1	no	2.4149	NOTEST	1	1	no	2.05221	NOTEST
XLOC_000253	FvH4_1g04790	Fvb1:2526476-2527130	0.071231	0.0955195	0.020409	0.0239857	0.0166256	-1.8033	NOTEST	1	1	no	-2.22659	NOTEST	1	1	no	-1.57033	NOTEST	1	1	no	-1.99362	NOTEST	1	1	no	-2.0991	NOTEST	1	1	no	-2.52239	NOTEST	1	1	no	0.423289	NOTEST	1	1	no	0.232968	NOTEST	1	1	no	-0.295799	NOTEST
XLOC_000254	FvH4_1g04830	Fvb1:2554788-2561710	4.86083	6.8296	4.58779	5.48233	5.26663	-0.0834041	OK	0.6449	0.942263	no	-0.574002	OK	0.0018	0.0323002	yes	0.173585	OK	0.33245	0.784304	no	-0.317012	OK	0.07815	0.400228	no	0.115677	OK	0.5154	0.897341	no	-0.37492	OK	0.03555	0.255658	no	0.490597	OK	0.0063	0.0817075	no	0.25699	OK	0.14685	0.554121	no	0.199081	OK
XLOC_000255	FvH4_1g04880	Fvb1:2576237-2578780	0.651339	0.57165	0.725763	0.501044	0.583479	0.156089	OK	0.80905	0.977006	no	0.344365	OK	0.57755	0.921461	no	-0.378472	NOTEST	1	1	no	-0.190196	NOTEST	1	1	no	-0.158729	NOTEST	1	1	no	0.0295473	NOTEST	1	1	no	-0.188276	NOTEST	1	1	no	-0.534561	OK	0.47425	0.878251	no	-0.314818	OK
XLOC_000256	FvH4_1g04900	Fvb1:2602182-2604238	0	0	0.128479	0	0	inf	NOTEST	1	1	no	inf	NOTEST	1	1	no	0	NOTEST	1	1	no	0	NOTEST	1	1	no	0	NOTEST	1	1	no	0	NOTEST	1	1	no	0	NOTEST	1	1	no	#NAME?	NOTEST	1	1	no	#NAME?	NOTEST
XLOC_000257	FvH4_1g04910	Fvb1:2607730-2610367	1.79298	1.56325	1.72862	1.75795	1.62639	-0.0527446	OK	0.83985	0.981622	no	0.145068	OK	0.57855	0.921843	no	-0.0284685	OK	0.91415	0.99109	no	0.169344	OK	0.51385	0.896619	no	-0.140693	OK	0.59345	0.927077	no	0.0571203	OK	0.8305	0.980234	no	-0.197813	OK	0.4408	0.859976	no	0.0242761	OK	0.9227	0.991828	no	-0.0879481	OK
XLOC_000258	FvH4_1g04920	Fvb1:2615442-2616998	0.0268205	0.0453778	0.044186	0.0577224	0.0386131	0.720252	NOTEST	1	1	no	-0.038399	NOTEST	1	1	no	1.10579	NOTEST	1	1	no	0.347143	NOTEST	1	1	no	0.525753	NOTEST	1	1	no	-0.232897	NOTEST	1	1	no	0.75865	NOTEST	1	1	no	0.385542	NOTEST	1	1	no	-0.194498	NOTEST
XLOC_000259	FvH4_1g04930	Fvb1:2629278-2633201	20.1096	22.749	18.2875	22.3811	23.0711	-0.137021	OK	0.3391	0.789504	no	-0.31494	OK	0.0271	0.216069	no	0.154399	OK	0.27815	0.734764	no	-0.0235204	OK	0.86935	0.985816	no	0.198206	OK	0.1634	0.58231	no	0.020287	OK	0.8879	0.988364	no	0.177919	OK	0.21255	0.656334	no	0.29142	OK	0.04065	0.27722	no	0.335227	OK
XLOC_000260	FvH4_1g04950	Fvb1:2640497-2640758	1833.25	2050.91	1888.88	1880.31	1698.79	0.0431235	OK	0.7502	0.966511	no	-0.118739	OK	0.3796	0.821127	no	0.0365657	OK	0.79145	0.974471	no	-0.125297	OK	0.3547	0.802082	no	-0.109896	OK	0.4238	0.850362	no	-0.271759	OK	0.0473	0.303561	no	0.161863	OK	0.24225	0.694673	no	-0.00655783	OK	0.9612	0.995363	no	-0.153019	OK
XLOC_000261	FvH4_1g04970	Fvb1:2645994-2647989	103.431	108.593	126.444	133.429	126.38	0.28983	OK	0.0359	0.25723	no	0.219572	OK	0.1089	0.47757	no	0.3674	OK	0.0084	0.100045	no	0.297142	OK	0.0321	0.23994	no	0.289097	OK	0.0371	0.262514	no	0.218839	OK	0.11	0.48001	no	0.0702581	OK	0.6109	0.932859	no	0.0775698	OK	0.5717	0.919327	no	-0.000732728	OK
XLOC_000262	FvH4_1g04980	Fvb1:2648206-2658707	7.02236	7.83505	9.04606	9.55337	9.04596	0.365333	OK	0.06835	0.372317	no	0.207346	OK	0.30505	0.760157	no	0.444053	OK	0.0249	0.204948	no	0.286067	OK	0.15315	0.565122	no	0.365318	OK	0.0652	0.362678	no	0.207331	OK	0.3017	0.757391	no	0.157987	OK	0.4485	0.8641	no	0.0787206	OK	0.6766	0.949766	no	-1.47457e-05	OK
XLOC_000263	FvH4_1g05000	Fvb1:2661128-2665942	2.85702	3.22409	2.62167	2.74925	2.33164	-0.124023	OK	0.51825	0.898612	no	-0.298404	OK	0.1252	0.51272	no	-0.0554752	OK	0.7791	0.972334	no	-0.229856	OK	0.23595	0.687524	no	-0.293168	OK	0.1429	0.547157	no	-0.467549	OK	0.0168	0.15933	no	0.174381	OK	0.3622	0.808303	no	0.068548	OK	0.7333	0.96306	no	-0.169145	OK
XLOC_000264	FvH4_1g05020	Fvb1:2669729-2670984	6.99782	6.90256	6.71181	6.85483	6.99316	-0.060203	OK	0.75365	0.967324	no	-0.0404291	OK	0.83635	0.980951	no	-0.0297844	OK	0.8734	0.986402	no	-0.0100105	OK	0.96105	0.995322	no	-0.000959497	OK	0.9957	0.998445	no	0.0188144	OK	0.92115	0.991679	no	-0.0197739	OK	0.9145	0.991114	no	0.0304186	OK	0.87285	0.986311	no	0.0592435	OK
XLOC_000265	FvH4_1g05040	Fvb1:2676922-2677947	96.252	94.8803	80.5454	83.8135	92.6546	-0.257014	OK	0.0727	0.38489	no	-0.236305	OK	0.09905	0.455036	no	-0.199635	OK	0.1609	0.578337	no	-0.178926	OK	0.2078	0.649466	no	-0.0549547	OK	0.6979	0.955189	no	-0.0342458	OK	0.80895	0.977006	no	-0.0207089	OK	0.88415	0.987835	no	0.0573793	OK	0.6882	0.952738	no	0.202059	OK
XLOC_000266	FvH4_1g05050	Fvb1:2679263-2685537	47.8632	51.3285	49.0067	54.274	52.6752	0.0340607	OK	0.8012	0.97605	no	-0.0667809	OK	0.61505	0.934013	no	0.181343	OK	0.1763	0.603404	no	0.080501	OK	0.5476	0.910145	no	0.138206	OK	0.3019	0.757511	no	0.0373642	OK	0.78095	0.972729	no	0.100842	OK	0.4566	0.868643	no	0.147282	OK	0.2779	0.734571	no	0.104145	OK
XLOC_000267	FvH4_1g05060	Fvb1:2685898-2686249	0.0707437	0.188037	0.0522085	0.110336	0.104569	-0.438315	NOTEST	1	1	no	-1.84866	NOTEST	1	1	no	0.641237	NOTEST	1	1	no	-0.769109	NOTEST	1	1	no	0.563777	NOTEST	1	1	no	-0.846569	NOTEST	1	1	no	1.41035	NOTEST	1	1	no	1.07955	NOTEST	1	1	no	1.00209	NOTEST
XLOC_000268	FvH4_1g05070	Fvb1:2687353-2690420	7.61015	9.53423	10.5011	10.0616	10.2396	0.464546	OK	0.0042	0.0608909	no	0.139356	OK	0.37945	0.821061	no	0.402868	OK	0.0135	0.137925	no	0.0776775	OK	0.62865	0.937773	no	0.428162	OK	0.0079	0.0958814	no	0.102972	OK	0.5231	0.900605	no	0.32519	OK	0.0454	0.296326	no	-0.0616784	OK	0.6981	0.955273	no	-0.0363841	OK
XLOC_000269	FvH4_1g05080	Fvb1:2694626-2708979	1.40826	1.43	0.888351	1.23828	0.819848	-0.664717	OK	0.00475	0.0665869	no	-0.686816	OK	0.00415	0.060376	no	-0.185584	OK	0.40885	0.840683	no	-0.207684	OK	0.36455	0.810348	no	-0.780489	OK	0.00085	0.0180862	yes	-0.802588	OK	0.001	0.0205605	yes	0.0220994	OK	0.92295	0.991851	no	0.479132	OK	0.04065	0.27722	no	-0.115773	OK
XLOC_000270	FvH4_1g05090	Fvb1:2709057-2713030	10.3727	13.5329	4.6399	6.78073	4.27377	-1.16062	OK	5e-05	0.00165018	yes	-1.5443	OK	5e-05	0.00165018	yes	-0.613276	OK	0.00125	0.0244512	yes	-0.996954	OK	5e-05	0.00165018	yes	-1.27921	OK	5e-05	0.00165018	yes	-1.66289	OK	5e-05	0.00165018	yes	0.383679	OK	0.0415	0.280526	no	0.547347	OK	0.00385	0.0571259	no	-0.118585	OK
XLOC_000271	FvH4_1g05100	Fvb1:2713134-2715925	10.2109	8.50087	2.53408	1.92486	1.40883	-2.01058	OK	5e-05	0.00165018	yes	-1.74615	OK	5e-05	0.00165018	yes	-2.40728	OK	5e-05	0.00165018	yes	-2.14286	OK	5e-05	0.00165018	yes	-2.85754	OK	5e-05	0.00165018	yes	-2.59311	OK	5e-05	0.00165018	yes	-0.264427	OK	0.2073	0.648837	no	-0.396708	OK	0.0892	0.430545	no	-0.846965	OK
XLOC_000272	FvH4_1g05130	Fvb1:2721416-2728679	0.694284	1.03859	0.611963	0.705287	0.578082	-0.182082	OK	0.4524	0.866258	no	-0.763111	OK	0.00175	0.0316194	yes	0.0226828	OK	0.92775	0.992582	no	-0.558347	OK	0.0164	0.156835	no	-0.264252	OK	0.27795	0.734571	no	-0.845281	OK	0.0006	0.0137294	yes	0.58103	OK	0.01205	0.127798	no	0.204764	OK	0.40145	0.8363	no	-0.0821699	OK
XLOC_000273	FvH4_1g05140	Fvb1:2728849-2733087	0.109919	0.195184	0.0474373	0.146748	0.126055	-1.21234	NOTEST	1	1	no	-2.04074	NOTEST	1	1	no	0.416903	NOTEST	1	1	no	-0.411496	NOTEST	1	1	no	0.197618	NOTEST	1	1	no	-0.63078	NOTEST	1	1	no	0.828398	NOTEST	1	1	no	1.62925	NOTEST	1	1	no	1.40996	NOTEST
XLOC_000274	FvH4_1g05160	Fvb1:2739536-2743166	0	0	0	0	0	0	NOTEST	1	1	no	0	NOTEST	1	1	no	0	NOTEST	1	1	no	0	NOTEST	1	1	no	0	NOTEST	1	1	no	0	NOTEST	1	1	no	0	NOTEST	1	1	no	0	NOTEST	1	1	no	0	NOTEST
XLOC_000275	FvH4_1g05170	Fvb1:2744879-2753630	72.2913	78.8606	75.088	91.1188	85.2885	0.0547618	OK	0.6868	0.952428	no	-0.0707213	OK	0.6077	0.932001	no	0.333928	OK	0.01575	0.152674	no	0.208445	OK	0.1318	0.525885	no	0.238531	OK	0.08095	0.408196	no	0.113048	OK	0.41775	0.846438	no	0.125483	OK	0.3663	0.811295	no	0.279166	OK	0.0415	0.280526	no	0.183769	OK
XLOC_000276	FvH4_1g05180	Fvb1:2761313-2764270	180.883	183.155	177.339	202.556	193.456	-0.0285459	OK	0.84845	0.982884	no	-0.0465565	OK	0.75395	0.967372	no	0.163265	OK	0.2817	0.738153	no	0.145254	OK	0.3366	0.787729	no	0.0969475	OK	0.5172	0.898132	no	0.0789369	OK	0.5931	0.926974	no	0.0180106	OK	0.9014	0.989842	no	0.191811	OK	0.2052	0.645745	no	0.125493	OK
XLOC_000277	FvH4_1g05200	Fvb1:2768639-2773260	2.3887	2.5207	1.46733	1.3442	1.19579	-0.703036	OK	0.0022	0.0375213	yes	-0.780635	OK	0.00075	0.0164116	yes	-0.829471	OK	0.0003	0.00778763	yes	-0.907071	OK	5e-05	0.00165018	yes	-0.998264	OK	0.0001	0.00306376	yes	-1.07586	OK	5e-05	0.00165018	yes	0.0775991	OK	0.7083	0.957626	no	-0.126435	OK	0.57965	0.922163	no	-0.295228	OK
XLOC_000278	FvH4_1g05210	Fvb1:2775786-2778222	0	0	0	0	0	0	NOTEST	1	1	no	0	NOTEST	1	1	no	0	NOTEST	1	1	no	0	NOTEST	1	1	no	0	NOTEST	1	1	no	0	NOTEST	1	1	no	0	NOTEST	1	1	no	0	NOTEST	1	1	no	0	NOTEST
XLOC_000279	FvH4_1g05230	Fvb1:2781326-2783371	0.295582	0.421881	0.310922	0.442753	0.400119	0.0729946	NOTEST	1	1	no	-0.440285	OK	0.2687	0.724784	no	0.582944	OK	0.12725	0.516829	no	0.0696644	OK	0.8433	0.981794	no	0.436871	NOTEST	1	1	no	-0.0764081	OK	0.8324	0.980396	no	0.51328	OK	0.1894	0.623081	no	0.509949	OK	0.17555	0.602133	no	0.363877	NOTEST
XLOC_000280	FvH4_1g05250	Fvb1:2795351-2795887	0	0	0	0	0	0	NOTEST	1	1	no	0	NOTEST	1	1	no	0	NOTEST	1	1	no	0	NOTEST	1	1	no	0	NOTEST	1	1	no	0	NOTEST	1	1	no	0	NOTEST	1	1	no	0	NOTEST	1	1	no	0	NOTEST
XLOC_000281	FvH4_1g05260	Fvb1:2798103-2800043	1.13456	0.955725	0.710423	0.815187	0.761803	-0.675379	OK	0.01885	0.171579	no	-0.427916	OK	0.1355	0.533119	no	-0.476927	OK	0.0858	0.421389	no	-0.229464	OK	0.4126	0.84307	no	-0.574639	OK	0.04235	0.283895	no	-0.327177	OK	0.24925	0.702912	no	-0.247462	OK	0.35835	0.805031	no	0.198452	OK	0.49185	0.886338	no	0.100739	OK
XLOC_000282	FvH4_1g05270	Fvb1:2802339-2804650	89.9315	86.862	85.0763	86.6661	88.8178	-0.0800696	OK	0.5664	0.917576	no	-0.0299686	OK	0.82845	0.979866	no	-0.0533587	OK	0.7048	0.956826	no	-0.00325765	OK	0.9819	0.99715	no	-0.0179767	OK	0.89705	0.989403	no	0.0321243	OK	0.81615	0.97789	no	-0.050101	OK	0.7178	0.960087	no	0.026711	OK	0.8532	0.983704	no	0.0620929	OK
XLOC_000283	FvH4_1g05280	Fvb1:2807422-2812147	45.2656	42.579	36.4269	40.6417	39.574	-0.313412	OK	0.02015	0.178929	no	-0.225138	OK	0.09785	0.452055	no	-0.155455	OK	0.2543	0.709046	no	-0.0671809	OK	0.6188	0.934845	no	-0.19386	OK	0.15415	0.566887	no	-0.105586	OK	0.42785	0.852689	no	-0.088274	OK	0.5123	0.895876	no	0.157957	OK	0.2448	0.697666	no	0.119551	OK
XLOC_000284	FvH4_1g05290	Fvb1:2812438-2812833	0.0467946	0.106457	0.0881563	0.148171	0.0988625	0.913722	NOTEST	1	1	no	-0.272131	NOTEST	1	1	no	1.66285	NOTEST	1	1	no	0.476992	NOTEST	1	1	no	1.07908	NOTEST	1	1	no	-0.106772	NOTEST	1	1	no	1.18585	NOTEST	1	1	no	0.749124	NOTEST	1	1	no	0.165359	NOTEST
XLOC_000285	FvH4_1g05300	Fvb1:2812833-2813169	0.302737	0	0.123604	0.0591035	0.180926	-1.29234	NOTEST	1	1	no	inf	NOTEST	1	1	no	-2.35675	NOTEST	1	1	no	inf	NOTEST	1	1	no	-0.742664	NOTEST	1	1	no	inf	NOTEST	1	1	no	#NAME?	NOTEST	1	1	no	-1.06441	NOTEST	1	1	no	0.549678	NOTEST
XLOC_000286	FvH4_1g05310	Fvb1:2813698-2820474	1.51037	1.47166	1.07163	1.47237	1.42209	-0.495092	OK	0.0273	0.216895	no	-0.457635	OK	0.0394	0.272103	no	-0.036761	OK	0.8642	0.985228	no	0.000695646	OK	0.99135	0.997816	no	-0.086888	OK	0.6838	0.951886	no	-0.0494314	OK	0.8189	0.978368	no	-0.0374567	OK	0.86325	0.985192	no	0.458331	OK	0.04035	0.27604	no	0.408204	OK
XLOC_000287	FvH4_1g05320	Fvb1:2822800-2824552	14.932	9.29322	11.0985	11.9637	8.5586	-0.428035	OK	0.01075	0.118247	no	0.256119	OK	0.13805	0.538148	no	-0.319743	OK	0.0534	0.32445	no	0.36441	OK	0.0332	0.245186	no	-0.802957	OK	5e-05	0.00165018	yes	-0.118803	OK	0.502	0.891032	no	-0.684153	OK	5e-05	0.00165018	yes	0.108291	OK	0.5267	0.902002	no	-0.374922	OK
XLOC_000288	FvH4_1g05340	Fvb1:2826534-2827124	0	0.0634966	0	0	0	0	NOTEST	1	1	no	#NAME?	NOTEST	1	1	no	0	NOTEST	1	1	no	#NAME?	NOTEST	1	1	no	0	NOTEST	1	1	no	#NAME?	NOTEST	1	1	no	inf	NOTEST	1	1	no	0	NOTEST	1	1	no	0	NOTEST
XLOC_000289	FvH4_1g05350	Fvb1:2829280-2836521	28.5332	26.9878	26.694	29.0641	29.7814	-0.0961289	OK	0.5194	0.899116	no	-0.0157922	OK	0.9157	0.991239	no	0.0265949	OK	0.85895	0.984491	no	0.106932	OK	0.4751	0.878661	no	0.0617675	OK	0.67955	0.95071	no	0.142104	OK	0.3488	0.797355	no	-0.0803366	OK	0.6047	0.93114	no	0.122724	OK	0.3957	0.832444	no	0.157896	OK
XLOC_000290	FvH4_1g05370	Fvb1:2837229-2841905	13.08	14.2166	13.7132	18.3201	14.8039	0.0682003	OK	0.6808	0.950932	no	-0.0520055	OK	0.75555	0.96778	no	0.486056	OK	0.00265	0.0432414	yes	0.36585	OK	0.02335	0.196783	no	0.178612	OK	0.2697	0.725849	no	0.0584062	OK	0.7137	0.959103	no	0.120206	OK	0.46885	0.875045	no	0.417856	OK	0.0088	0.103442	no	0.110412	OK
XLOC_000291	FvH4_1g05380	Fvb1:2844467-2848025	2.46207	4.29978	2.94444	2.74596	3.0157	0.25812	OK	0.21285	0.656718	no	-0.54627	OK	0.00445	0.0635516	no	0.157438	OK	0.44405	0.861939	no	-0.646951	OK	0.00065	0.0146326	yes	0.29262	OK	0.15005	0.559578	no	-0.511769	OK	0.00695	0.0874656	no	0.804389	OK	5e-05	0.00165018	yes	-0.100682	OK	0.6189	0.93489	no	0.0345002	OK
XLOC_000292	FvH4_1g05390	Fvb1:2849797-2852101	1.78511	2.07922	1.6565	1.65852	2.17786	-0.107871	OK	0.6573	0.945653	no	-0.327903	OK	0.16885	0.591055	no	-0.106116	OK	0.66055	0.946319	no	-0.326149	OK	0.17015	0.593262	no	0.286896	OK	0.21115	0.654483	no	0.0668642	OK	0.77055	0.970571	no	0.220032	OK	0.3498	0.798149	no	0.0017541	OK	0.99	0.997527	no	0.394767	OK
XLOC_000293	FvH4_1g05420	Fvb1:2867947-2868625	0	0	0	0	0	0	NOTEST	1	1	no	0	NOTEST	1	1	no	0	NOTEST	1	1	no	0	NOTEST	1	1	no	0	NOTEST	1	1	no	0	NOTEST	1	1	no	0	NOTEST	1	1	no	0	NOTEST	1	1	no	0	NOTEST
XLOC_000294	FvH4_1g05440	Fvb1:2876043-2878852	0.149427	0.124143	0.0634859	0.042998	0.0427336	-1.23493	NOTEST	1	1	no	-0.967498	NOTEST	1	1	no	-1.7971	NOTEST	1	1	no	-1.52967	NOTEST	1	1	no	-1.80599	NOTEST	1	1	no	-1.53856	NOTEST	1	1	no	-0.26743	NOTEST	1	1	no	-0.562169	NOTEST	1	1	no	-0.571066	NOTEST
XLOC_000295	FvH4_1g05450	Fvb1:2880315-2883887	70.5017	81.9153	70.6656	83.9543	82.4162	0.0033508	OK	0.98045	0.997057	no	-0.213125	OK	0.12125	0.504341	no	0.251948	OK	0.0655	0.363607	no	0.0354715	OK	0.79425	0.975024	no	0.225271	OK	0.0996	0.456384	no	0.00879452	OK	0.949	0.994525	no	0.216476	OK	0.10965	0.479207	no	0.248597	OK	0.06695	0.368153	no	0.22192	OK
XLOC_000296	FvH4_1g05490	Fvb1:2896476-2898386	0.0316974	0.010699	0	0.020619	0.0207486	-inf	NOTEST	1	1	no	#NAME?	NOTEST	1	1	no	-0.620389	NOTEST	1	1	no	0.946494	NOTEST	1	1	no	-0.611348	NOTEST	1	1	no	0.955535	NOTEST	1	1	no	-1.56688	NOTEST	1	1	no	inf	NOTEST	1	1	no	inf	NOTEST
XLOC_000297	FvH4_1g05550	Fvb1:2927576-2944067	2.39277	2.84388	1.9561	2.50035	2.45626	-0.290703	OK	0.13985	0.54171	no	-0.539883	OK	0.00585	0.0773748	no	0.0634473	OK	0.7417	0.964808	no	-0.185733	OK	0.3253	0.77805	no	0.0377804	OK	0.84725	0.982699	no	-0.2114	OK	0.26265	0.717815	no	0.24918	OK	0.19245	0.627674	no	0.35415	OK	0.06845	0.37259	no	0.328483	OK
XLOC_000298	FvH4_1g05600	Fvb1:2952723-2956465	0	0	0.0157254	0	0.0161133	inf	NOTEST	1	1	no	inf	NOTEST	1	1	no	0	NOTEST	1	1	no	0	NOTEST	1	1	no	inf	NOTEST	1	1	no	inf	NOTEST	1	1	no	0	NOTEST	1	1	no	#NAME?	NOTEST	1	1	no	0.0351506	NOTEST
XLOC_000299	FvH4_1g05620	Fvb1:2963511-2964106	0	0	0	0.355094	0	0	NOTEST	1	1	no	0	NOTEST	1	1	no	inf	NOTEST	1	1	no	inf	NOTEST	1	1	no	0	NOTEST	1	1	no	0	NOTEST	1	1	no	0	NOTEST	1	1	no	inf	NOTEST	1	1	no	0	NOTEST
XLOC_000300	FvH4_1g05630	Fvb1:2974885-2978493	4.99405	5.07198	1.89652	2.8771	3.55088	-1.39686	OK	5e-05	0.00165018	yes	-1.4192	OK	5e-05	0.00165018	yes	-0.795593	OK	5e-05	0.00165018	yes	-0.817933	OK	5e-05	0.00165018	yes	-0.492031	OK	0.01245	0.130683	no	-0.514371	OK	0.0084	0.100045	no	0.0223399	OK	0.9075	0.990455	no	0.601262	OK	0.00745	0.0918578	no	0.904824	OK
XLOC_000301	FvH4_1g05640	Fvb1:2983126-2985342	15.8062	21.691	15.0397	18.4005	18.7544	-0.0717208	OK	0.66895	0.948176	no	-0.528322	OK	0.00175	0.0316194	yes	0.219252	OK	0.188	0.621078	no	-0.23735	OK	0.1424	0.546336	no	0.246733	OK	0.13635	0.534982	no	-0.209869	OK	0.1951	0.631088	no	0.456601	OK	0.0057	0.0759558	no	0.290973	OK	0.08225	0.412031	no	0.318454	OK
XLOC_000302	FvH4_1g05660	Fvb1:2997149-2998985	0.247354	0.207533	0.196011	0.252024	0.290726	-0.335642	NOTEST	1	1	no	-0.0824071	NOTEST	1	1	no	0.0269816	NOTEST	1	1	no	0.280216	NOTEST	1	1	no	0.233084	NOTEST	1	1	no	0.486319	NOTEST	1	1	no	-0.253235	NOTEST	1	1	no	0.362623	NOTEST	1	1	no	0.568726	NOTEST
XLOC_000303	FvH4_1g05670	Fvb1:3000551-3003251	0.0683069	0.0235488	0.00895242	0.00513627	0.00485297	-2.93168	NOTEST	1	1	no	-1.3953	NOTEST	1	1	no	-3.73324	NOTEST	1	1	no	-2.19686	NOTEST	1	1	no	-3.81509	NOTEST	1	1	no	-2.27871	NOTEST	1	1	no	-1.53638	NOTEST	1	1	no	-0.801556	NOTEST	1	1	no	-0.88341	NOTEST
XLOC_000304	FvH4_1g05700	Fvb1:3011162-3014021	4.63186	9.34621	8.80119	8.95017	9.16436	0.926106	OK	5e-05	0.00165018	yes	-0.086682	OK	0.63495	0.939338	no	0.950322	OK	5e-05	0.00165018	yes	-0.0624656	OK	0.73075	0.962535	no	0.98444	OK	5e-05	0.00165018	yes	-0.0283475	OK	0.877	0.986765	no	1.01279	OK	5e-05	0.00165018	yes	0.0242164	OK	0.89445	0.989044	no	0.0583345	OK
XLOC_000305	FvH4_1g05720	Fvb1:3014366-3018072	0	0	0	0	0	0	NOTEST	1	1	no	0	NOTEST	1	1	no	0	NOTEST	1	1	no	0	NOTEST	1	1	no	0	NOTEST	1	1	no	0	NOTEST	1	1	no	0	NOTEST	1	1	no	0	NOTEST	1	1	no	0	NOTEST
XLOC_000306	FvH4_1g05740	Fvb1:3025624-3032615	16.8809	16.242	15.9595	17.9509	17.7561	-0.0809714	OK	0.55655	0.913343	no	-0.0253134	OK	0.8525	0.983562	no	0.0886681	OK	0.52685	0.902046	no	0.144326	OK	0.301	0.756762	no	0.0729236	OK	0.59605	0.928041	no	0.128581	OK	0.3488	0.797355	no	-0.0556579	OK	0.69325	0.954127	no	0.169639	OK	0.2248	0.672939	no	0.153895	OK
XLOC_000307	FvH4_1g05770	Fvb1:3043309-3046085	0.912426	1.31671	1.06721	0.993487	0.998061	0.226063	OK	0.38455	0.824464	no	-0.303096	OK	0.22235	0.670102	no	0.122795	OK	0.63535	0.939394	no	-0.406364	OK	0.11225	0.485043	no	0.129421	OK	0.61555	0.934088	no	-0.399738	OK	0.11295	0.486579	no	0.529159	OK	0.0363	0.258907	no	-0.103268	OK	0.68615	0.952254	no	-0.0966418	OK
XLOC_000308	FvH4_1g05790	Fvb1:3049705-3052778	6.8692	8.41048	9.2055	9.35043	9.04259	0.422354	OK	0.01105	0.120536	no	0.130308	OK	0.43085	0.854362	no	0.444891	OK	0.0074	0.0914364	no	0.152845	OK	0.3498	0.798149	no	0.396596	OK	0.0158	0.153025	no	0.104549	OK	0.5259	0.901525	no	0.292046	OK	0.07505	0.391495	no	0.0225369	OK	0.8862	0.98812	no	-0.0257586	OK
XLOC_000309	FvH4_1g05800	Fvb1:3074143-3077949	3.00619	2.649	2.19751	2.5578	2.81971	-0.452065	OK	0.0191	0.173043	no	-0.269577	OK	0.168	0.589711	no	-0.233031	OK	0.22215	0.669864	no	-0.050544	OK	0.79225	0.974625	no	-0.0923864	OK	0.62545	0.936981	no	0.090101	OK	0.63555	0.939498	no	-0.182487	OK	0.338	0.78856	no	0.219033	OK	0.26395	0.71918	no	0.359678	OK
XLOC_000310	FvH4_1g05810	Fvb1:3078656-3082766	1.32895	0.953834	0.641343	0.837999	0.792519	-1.05111	OK	5e-05	0.00165018	yes	-0.572641	OK	0.0371	0.262514	no	-0.665262	OK	0.00815	0.0978369	no	-0.186789	OK	0.47065	0.876019	no	-0.745765	OK	0.00265	0.0432414	yes	-0.267292	OK	0.30365	0.759146	no	-0.478473	OK	0.05745	0.337618	no	0.385852	OK	0.15265	0.564161	no	0.305349	OK
XLOC_000311	FvH4_1g05820	Fvb1:3087666-3088431	11.7588	11.654	7.91666	11.1266	13.3171	-0.57078	OK	0.005	0.0691876	no	-0.55786	OK	0.00645	0.0830346	no	-0.0797288	OK	0.679	0.950569	no	-0.0668096	OK	0.7364	0.963493	no	0.179541	OK	0.3361	0.787301	no	0.19246	OK	0.31505	0.769268	no	-0.0129191	OK	0.94585	0.994276	no	0.491051	OK	0.01885	0.171579	no	0.750321	OK
XLOC_000312	FvH4_1g05840	Fvb1:3107351-3118334	2.94207	3.09978	2.48988	3.06006	3.0461	-0.240751	OK	0.75595	0.967872	no	-0.316089	OK	0.70125	0.956097	no	0.0567318	OK	0.93825	0.993613	no	-0.0186061	OK	0.98375	0.997274	no	0.0501341	OK	0.9479	0.994502	no	-0.0252038	OK	0.9775	0.996758	no	0.0753379	OK	0.9204	0.991679	no	0.297483	OK	0.72175	0.960892	no	0.290885	OK
XLOC_000313	FvH4_1g05870	Fvb1:3121171-3126137	1.67646	1.68054	1.9484	2.33587	2.18458	0.216874	OK	0.8566	0.984309	no	0.213367	OK	0.86135	0.984854	no	0.478547	OK	0.67575	0.949656	no	0.47504	OK	0.6859	0.952193	no	0.381944	OK	0.7463	0.965831	no	0.378437	OK	0.75475	0.967671	no	0.00350682	OK	0.99775	0.999039	no	0.261673	OK	0.81355	0.977427	no	0.16507	OK
XLOC_000314	FvH4_1g05900	Fvb1:3137438-3138524	0	0	0.0216383	0	0	inf	NOTEST	1	1	no	inf	NOTEST	1	1	no	0	NOTEST	1	1	no	0	NOTEST	1	1	no	0	NOTEST	1	1	no	0	NOTEST	1	1	no	0	NOTEST	1	1	no	#NAME?	NOTEST	1	1	no	#NAME?	NOTEST
XLOC_000315	FvH4_1g05930	Fvb1:3149151-3149397	0	0	0	0	0	0	NOTEST	1	1	no	0	NOTEST	1	1	no	0	NOTEST	1	1	no	0	NOTEST	1	1	no	0	NOTEST	1	1	no	0	NOTEST	1	1	no	0	NOTEST	1	1	no	0	NOTEST	1	1	no	0	NOTEST
XLOC_000316	FvH4_1g05940	Fvb1:3149479-3151522	0.0126355	0.00614124	0.0062104	0.0187334	0.0178745	-1.02473	NOTEST	1	1	no	0.016156	NOTEST	1	1	no	0.568131	NOTEST	1	1	no	1.60901	NOTEST	1	1	no	0.500422	NOTEST	1	1	no	1.5413	NOTEST	1	1	no	-1.04088	NOTEST	1	1	no	1.59286	NOTEST	1	1	no	1.52515	NOTEST
XLOC_000317	FvH4_1g05960	Fvb1:3172253-3172913	11.3279	9.18301	3.2854	11.1159	13.9509	-1.78574	OK	5e-05	0.00165018	yes	-1.4829	OK	5e-05	0.00165018	yes	-0.0272568	OK	0.8927	0.988828	no	0.275582	OK	0.18855	0.621869	no	0.300481	OK	0.12545	0.513141	no	0.60332	OK	0.00395	0.0582258	no	-0.302839	OK	0.1478	0.555834	no	1.75848	OK	5e-05	0.00165018	yes	2.08622	OK
XLOC_000318	FvH4_1g05970	Fvb1:3176072-3182633	15.1246	16.2771	14.1579	16.6299	15.1607	-0.0952877	OK	0.5123	0.895876	no	-0.201232	OK	0.16745	0.588829	no	0.136883	OK	0.33725	0.788011	no	0.030939	OK	0.83065	0.980247	no	0.00344488	OK	0.9814	0.997098	no	-0.102499	OK	0.4827	0.881979	no	0.105944	OK	0.4605	0.870951	no	0.23217	OK	0.10795	0.47552	no	0.0987326	OK
XLOC_000319	FvH4_1g05980	Fvb1:3184401-3194562	3.66566	4.63067	3.19763	3.22172	3.96357	-0.197072	OK	0.2396	0.691684	no	-0.534218	OK	0.0012	0.02369	yes	-0.186245	OK	0.2663	0.721794	no	-0.523392	OK	0.0014	0.0267073	yes	0.112725	OK	0.4934	0.887249	no	-0.224422	OK	0.16925	0.591812	no	0.337147	OK	0.0435	0.288471	no	0.0108262	OK	0.9481	0.994525	no	0.309796	OK
XLOC_000320	FvH4_1g05990	Fvb1:3194644-3204143	1.0105	1.02494	0.0391495	0.691774	0.854565	-4.68993	OK	5e-05	0.00165018	yes	-4.71041	OK	5e-05	0.00165018	yes	-0.546696	OK	0.0214	0.186269	no	-0.567174	OK	0.01645	0.157153	no	-0.241806	OK	0.2901	0.74614	no	-0.262284	OK	0.2488	0.702422	no	0.0204779	OK	0.9288	0.992582	no	4.14324	OK	0.00015	0.0043444	yes	4.44813	OK
XLOC_000321	FvH4_1g06000	Fvb1:3206299-3211216	657.349	669.761	676.394	701.066	653.002	0.0412034	OK	0.8014	0.976088	no	0.0142179	OK	0.9331	0.99293	no	0.0928911	OK	0.5722	0.919565	no	0.0659057	OK	0.69645	0.954819	no	-0.00957197	OK	0.95115	0.994833	no	-0.0365574	OK	0.8254	0.979516	no	0.0269855	OK	0.8641	0.985228	no	0.0516877	OK	0.7569	0.968055	no	-0.0507754	OK
XLOC_000322	FvH4_1g06040	Fvb1:3222291-3226624	14.9193	14.8486	7.58366	10.5398	11.3565	-0.976219	OK	5e-05	0.00165018	yes	-0.969362	OK	5e-05	0.00165018	yes	-0.501334	OK	0.00175	0.0316194	yes	-0.494478	OK	0.00205	0.0356297	yes	-0.393666	OK	0.01195	0.127056	no	-0.38681	OK	0.01375	0.139699	no	-0.00685667	OK	0.965	0.995563	no	0.474884	OK	0.00425	0.0614267	no	0.582552	OK
XLOC_000323	FvH4_1g06050	Fvb1:3227956-3229223	0.32641	0.254264	0.0735464	0.182591	0.169055	-2.14996	NOTEST	1	1	no	-1.7896	NOTEST	1	1	no	-0.83807	NOTEST	1	1	no	-0.477713	NOTEST	1	1	no	-0.949196	NOTEST	1	1	no	-0.588839	NOTEST	1	1	no	-0.360357	NOTEST	1	1	no	1.31189	NOTEST	1	1	no	1.20076	NOTEST
XLOC_000324	FvH4_1g06080	Fvb1:3242346-3246272	0.162536	0.148102	0.160494	0.162798	0.201867	-0.0182334	NOTEST	1	1	no	0.115935	NOTEST	1	1	no	0.00232945	NOTEST	1	1	no	0.136498	NOTEST	1	1	no	0.312652	NOTEST	1	1	no	0.446821	NOTEST	1	1	no	-0.134169	NOTEST	1	1	no	0.0205628	NOTEST	1	1	no	0.330885	NOTEST
XLOC_000325	FvH4_1g06100	Fvb1:3249038-3250769	2.85838	2.46338	3.06467	2.62807	2.08772	0.100536	OK	0.69785	0.955189	no	0.315094	OK	0.2369	0.688658	no	-0.121194	OK	0.6426	0.941556	no	0.0933641	OK	0.7253	0.961312	no	-0.453268	OK	0.09795	0.452345	no	-0.238711	OK	0.3922	0.830011	no	-0.214558	OK	0.42445	0.850733	no	-0.22173	OK	0.4037	0.837776	no	-0.553804	OK
XLOC_000326	FvH4_1g06120	Fvb1:3256692-3259090	2.16658	2.0814	2.07047	2.381	2.10809	-0.0654601	OK	0.8232	0.979231	no	-0.00759162	OK	0.973	0.996245	no	0.136148	OK	0.63925	0.940985	no	0.194017	OK	0.51285	0.896104	no	-0.0394819	OK	0.8938	0.988994	no	0.0183866	OK	0.96005	0.995169	no	-0.0578685	OK	0.8433	0.981794	no	0.201608	OK	0.49395	0.88751	no	0.0259782	OK
XLOC_000327	FvH4_1g06140	Fvb1:3260314-3260620	0	0.163996	0.536981	0.312092	0.239181	inf	OK	0.11155	0.483521	no	1.71121	OK	0.30505	0.760157	no	inf	NOTEST	1	1	no	0.928308	NOTEST	1	1	no	inf	NOTEST	1	1	no	0.544441	NOTEST	1	1	no	inf	NOTEST	1	1	no	-0.782902	OK	0.65185	0.944024	no	-1.16677	OK
XLOC_000328	FvH4_1g06160	Fvb1:3264450-3265086	43.4311	63.1334	35.4765	43.2809	45.7275	-0.291865	OK	0.07445	0.389909	no	-0.831541	OK	5e-05	0.00165018	yes	-0.00499817	OK	0.97625	0.996626	no	-0.544675	OK	0.00065	0.0146326	yes	0.0743338	OK	0.64395	0.941857	no	-0.465343	OK	0.00325	0.0505288	no	0.539677	OK	0.0006	0.0137294	yes	0.286866	OK	0.07775	0.399112	no	0.366198	OK
XLOC_000329	FvH4_1g06170	Fvb1:3267647-3268589	27.9167	20.9166	30.0575	27.3852	29.4706	0.106594	OK	0.4952	0.887993	no	0.523075	OK	0.0012	0.02369	yes	-0.0277355	OK	0.861	0.984793	no	0.388745	OK	0.0167	0.158748	no	0.0781455	OK	0.6177	0.934643	no	0.494626	OK	0.0024	0.0401487	yes	-0.416481	OK	0.01055	0.116775	no	-0.134329	OK	0.39455	0.831621	no	-0.0284484	OK
XLOC_000330	FvH4_1g06180	Fvb1:3270992-3276654	1.58783	2.26783	1.91456	1.85516	1.34974	0.269957	OK	0.13565	0.533421	no	-0.244296	OK	0.1687	0.590766	no	0.224485	OK	0.2189	0.665112	no	-0.289767	OK	0.10025	0.458001	no	-0.234373	OK	0.2121	0.655653	no	-0.748626	OK	0.0001	0.00306376	yes	0.514253	OK	0.00505	0.0697277	no	-0.0454714	OK	0.79915	0.975797	no	-0.504329	OK
XLOC_000331	FvH4_1g06210	Fvb1:3281366-3282844	0.850687	0.804679	0.183852	0.803626	0.954067	-2.21008	OK	0.0158	0.153025	no	-2.12986	OK	0.0178	0.165372	no	-0.0821041	OK	0.85265	0.983597	no	-0.00188836	OK	0.95135	0.994833	no	0.165462	OK	0.66465	0.947157	no	0.245678	OK	0.53555	0.905378	no	-0.0802158	OK	0.84605	0.982356	no	2.12798	OK	0.01705	0.160771	no	2.37554	OK
XLOC_000332	FvH4_1g06220	Fvb1:3284041-3288143	2.85797	4.17601	3.5482	3.60616	3.12885	0.312098	OK	0.0675	0.369778	no	-0.235038	OK	0.15845	0.574165	no	0.335475	OK	0.04845	0.307857	no	-0.21166	OK	0.20555	0.646231	no	0.130641	OK	0.4503	0.864986	no	-0.416494	OK	0.0139	0.140683	no	0.547135	OK	0.0018	0.0323002	yes	0.0233775	OK	0.88995	0.98864	no	-0.181456	OK
XLOC_000333	FvH4_1g06240	Fvb1:3292054-3295320	0	0	0	0	0.0605821	0	NOTEST	1	1	no	0	NOTEST	1	1	no	0	NOTEST	1	1	no	0	NOTEST	1	1	no	inf	NOTEST	1	1	no	inf	NOTEST	1	1	no	0	NOTEST	1	1	no	0	NOTEST	1	1	no	inf	NOTEST
XLOC_000334	FvH4_1g06250	Fvb1:3292054-3295320	0	0	0	0	0	0	NOTEST	1	1	no	0	NOTEST	1	1	no	0	NOTEST	1	1	no	0	NOTEST	1	1	no	0	NOTEST	1	1	no	0	NOTEST	1	1	no	0	NOTEST	1	1	no	0	NOTEST	1	1	no	0	NOTEST
XLOC_000335	FvH4_1g06260	Fvb1:3297261-3300432	1.72202	4.39976	3.05118	3.64529	3.32653	0.825269	OK	5e-05	0.00165018	yes	-0.528057	OK	0.00295	0.0469526	yes	1.08193	OK	5e-05	0.00165018	yes	-0.271393	OK	0.11335	0.487476	no	0.949918	OK	5e-05	0.00165018	yes	-0.403409	OK	0.02005	0.178333	no	1.35333	OK	5e-05	0.00165018	yes	0.256664	OK	0.14965	0.558923	no	0.124649	OK
XLOC_000336	FvH4_1g06290	Fvb1:3317777-3319415	0.191311	0.0784448	0.0650377	0.0826909	0.0935578	-1.55657	NOTEST	1	1	no	-0.270402	NOTEST	1	1	no	-1.21012	NOTEST	1	1	no	0.0760498	NOTEST	1	1	no	-1.03199	NOTEST	1	1	no	0.25418	NOTEST	1	1	no	-1.28617	NOTEST	1	1	no	0.346452	NOTEST	1	1	no	0.524582	NOTEST
XLOC_000337	FvH4_1g06300	Fvb1:3329579-3331539	0.708376	0.783839	0.721986	0.609835	0.63287	0.0274543	OK	0.93055	0.992722	no	-0.118587	OK	0.68815	0.952721	no	-0.216097	OK	0.45515	0.867747	no	-0.362138	OK	0.223	0.670915	no	-0.162607	OK	0.58	0.922183	no	-0.308649	OK	0.2963	0.751986	no	0.146041	OK	0.6189	0.93489	no	-0.243551	OK	0.40065	0.835695	no	-0.190062	OK
XLOC_000338	FvH4_1g06330	Fvb1:3353353-3354623	5.45493	5.46312	5.09057	5.58903	5.03987	-0.0997346	OK	0.6454	0.942379	no	-0.1019	OK	0.64105	0.941346	no	0.0350357	OK	0.871	0.986137	no	0.0328708	OK	0.88025	0.987308	no	-0.114174	OK	0.6004	0.929613	no	-0.116338	OK	0.5941	0.927369	no	0.00216491	OK	0.9915	0.99786	no	0.13477	OK	0.5354	0.905317	no	-0.014439	OK
XLOC_000339	FvH4_1g06340	Fvb1:3356820-3358471	0.106116	0.262346	0.108065	0.215126	0.17928	0.0262559	NOTEST	1	1	no	-1.27957	NOTEST	1	1	no	1.01954	NOTEST	1	1	no	-0.286288	NOTEST	1	1	no	0.756566	NOTEST	1	1	no	-0.549259	NOTEST	1	1	no	1.30583	NOTEST	1	1	no	0.993281	NOTEST	1	1	no	0.73031	NOTEST
XLOC_000340	FvH4_1g06360	Fvb1:3368715-3373511	11.0741	9.49935	10.096	13.2287	13.5629	-0.133395	OK	0.3748	0.818142	no	0.0878886	OK	0.558	0.914054	no	0.256488	OK	0.08245	0.412594	no	0.477772	OK	0.0015	0.028167	yes	0.292486	OK	0.0475	0.3042	no	0.513769	OK	0.0005	0.0118496	yes	-0.221283	OK	0.1441	0.549361	no	0.389883	OK	0.00925	0.106875	no	0.425881	OK
XLOC_000341	FvH4_1g06370	Fvb1:3377054-3380551	4.01727	3.78063	2.77927	4.40084	4.54978	-0.531514	OK	0.02195	0.189307	no	-0.443922	OK	0.05765	0.33816	no	0.13156	OK	0.5518	0.911572	no	0.219152	OK	0.3176	0.771134	no	0.17958	OK	0.4082	0.840381	no	0.267172	OK	0.22345	0.671522	no	-0.087592	OK	0.69455	0.954273	no	0.663074	OK	0.004	0.0587313	no	0.711094	OK
XLOC_000342	FvH4_1g06400	Fvb1:3383949-3391795	39.99	48.0198	39.2395	45.457	44.0525	-0.0273332	OK	0.8421	0.981659	no	-0.291325	OK	0.03265	0.242469	no	0.184865	OK	0.1737	0.599077	no	-0.0791267	OK	0.5653	0.917109	no	0.139585	OK	0.30805	0.762789	no	-0.124407	OK	0.3687	0.813281	no	0.263992	OK	0.05345	0.324521	no	0.212198	OK	0.11725	0.49597	no	0.166918	OK
XLOC_000343	FvH4_1g06430	Fvb1:3398339-3401000	0.675018	1.25976	0.930344	1.12512	1.06869	0.462838	OK	0.07525	0.391976	no	-0.437314	OK	0.06595	0.365046	no	0.737079	OK	0.0042	0.0608909	no	-0.163073	OK	0.4801	0.880778	no	0.662841	OK	0.01	0.112693	no	-0.237311	OK	0.30375	0.759224	no	0.900152	OK	0.00055	0.0128113	yes	0.274241	OK	0.24485	0.697739	no	0.200003	OK
XLOC_000344	FvH4_1g06440	Fvb1:3401739-3405308	1.02929	1.50298	1.16695	1.10275	1.12058	0.181086	OK	0.45565	0.868043	no	-0.365092	OK	0.11995	0.50132	no	0.0994554	OK	0.6862	0.952277	no	-0.446723	OK	0.0582	0.339757	no	0.122591	OK	0.61145	0.93307	no	-0.423587	OK	0.0711	0.380275	no	0.546178	OK	0.0212	0.185098	no	-0.0816311	OK	0.73615	0.963443	no	-0.0584952	OK
XLOC_000345	FvH4_1g06460	Fvb1:3410243-3411131	1.3811	1.33413	0.460826	0.918782	0.926668	-1.58352	OK	0.0001	0.00306376	yes	-1.53361	OK	0.0002	0.00554134	yes	-0.588022	OK	0.0634	0.356929	no	-0.538104	OK	0.0907	0.434437	no	-0.575693	OK	0.06525	0.362821	no	-0.525775	OK	0.09255	0.439015	no	-0.049918	OK	0.86875	0.985718	no	0.995502	OK	0.01345	0.137596	no	1.00783	OK
XLOC_000346	FvH4_1g06490	Fvb1:3425592-3428438	1.46902	0.923845	0.649351	0.990001	1.10674	-1.17778	OK	0.0001	0.00306376	yes	-0.508651	OK	0.06775	0.370469	no	-0.569349	OK	0.0252	0.206575	no	0.09978	OK	0.6991	0.955536	no	-0.408537	OK	0.10095	0.459679	no	0.260591	OK	0.3122	0.766697	no	-0.669128	OK	0.00915	0.106095	no	0.608431	OK	0.03	0.230108	no	0.769242	OK
XLOC_000347	FvH4_1g06500	Fvb1:3428983-3430955	8.64689	8.45415	11.6727	10.5788	10.3864	0.43288	OK	0.01605	0.154633	no	0.465401	OK	0.0095	0.108873	no	0.290921	OK	0.1071	0.473589	no	0.323442	OK	0.07045	0.378454	no	0.264447	OK	0.14275	0.546945	no	0.296968	OK	0.0988	0.454323	no	-0.0325214	OK	0.8582	0.984412	no	-0.141959	OK	0.41525	0.84467	no	-0.168433	OK
XLOC_000348	FvH4_1g06520	Fvb1:3436095-3438676	53.1077	54.7676	51.4196	64.5933	65.5987	-0.0466043	OK	0.734	0.963222	no	-0.0910042	OK	0.49835	0.889527	no	0.282462	OK	0.0411	0.278994	no	0.238062	OK	0.0864	0.42311	no	0.304745	OK	0.0261	0.211175	no	0.260345	OK	0.06045	0.347012	no	0.0443999	OK	0.74595	0.965806	no	0.329066	OK	0.0179	0.165949	no	0.351349	OK
XLOC_000349	FvH4_1g06550	Fvb1:3455684-3456311	0	0.0285484	0	0	0	0	NOTEST	1	1	no	#NAME?	NOTEST	1	1	no	0	NOTEST	1	1	no	#NAME?	NOTEST	1	1	no	0	NOTEST	1	1	no	#NAME?	NOTEST	1	1	no	inf	NOTEST	1	1	no	0	NOTEST	1	1	no	0	NOTEST
XLOC_000350	FvH4_1g06560	Fvb1:3458666-3460778	0.0953689	0.177515	0.102293	0.0658988	0.0720586	0.101118	NOTEST	1	1	no	-0.795231	NOTEST	1	1	no	-0.533266	NOTEST	1	1	no	-1.42962	NOTEST	1	1	no	-0.404348	NOTEST	1	1	no	-1.3007	NOTEST	1	1	no	0.896349	NOTEST	1	1	no	-0.634384	NOTEST	1	1	no	-0.505467	NOTEST
XLOC_000351	FvH4_1g06570	Fvb1:3461381-3465202	5.15032	7.01274	5.46087	5.07404	4.89707	0.0844678	OK	0.6238	0.936482	no	-0.360847	OK	0.0337	0.247449	no	-0.0215273	OK	0.90165	0.989885	no	-0.466843	OK	0.00655	0.0839269	no	-0.0727442	OK	0.67345	0.949064	no	-0.518059	OK	0.00275	0.0444849	yes	0.445315	OK	0.0094	0.108077	no	-0.105995	OK	0.5385	0.906484	no	-0.157212	OK
XLOC_000352	FvH4_1g06580	Fvb1:3466929-3468859	88.6877	111.884	81.2722	112.859	110.163	-0.125971	OK	0.3782	0.820409	no	-0.461171	OK	0.0012	0.02369	yes	0.347714	OK	0.0129	0.133876	no	0.0125144	OK	0.92785	0.992582	no	0.312836	OK	0.02425	0.201727	no	-0.0223635	OK	0.8727	0.986274	no	0.3352	OK	0.0163	0.156166	no	0.473686	OK	0.0006	0.0137294	yes	0.438808	OK
XLOC_000353	FvH4_1g06590	Fvb1:3472769-3473427	0.139949	0.119372	0.181288	0.161289	0.212893	0.373383	NOTEST	1	1	no	0.602823	NOTEST	1	1	no	0.204744	NOTEST	1	1	no	0.434184	NOTEST	1	1	no	0.605229	NOTEST	1	1	no	0.834669	NOTEST	1	1	no	-0.22944	NOTEST	1	1	no	-0.168639	NOTEST	1	1	no	0.231845	NOTEST
XLOC_000354	FvH4_1g06600	Fvb1:3474501-3474849	0	0	0	0	0	0	NOTEST	1	1	no	0	NOTEST	1	1	no	0	NOTEST	1	1	no	0	NOTEST	1	1	no	0	NOTEST	1	1	no	0	NOTEST	1	1	no	0	NOTEST	1	1	no	0	NOTEST	1	1	no	0	NOTEST
XLOC_000355	FvH4_1g06640	Fvb1:3508144-3509344	5.65556	5.8113	6.1002	5.69704	10.428	0.109187	OK	0.5748	0.920482	no	0.0699947	OK	0.72855	0.962004	no	0.0105442	OK	0.9585	0.995075	no	-0.028648	OK	0.8895	0.988553	no	0.882717	OK	5e-05	0.00165018	yes	0.843525	OK	5e-05	0.00165018	yes	0.0391921	OK	0.8489	0.982909	no	-0.0986426	OK	0.61755	0.934583	no	0.77353	OK
XLOC_000356	FvH4_1g06650	Fvb1:3515915-3516758	0.0741188	0.0176501	0.0296128	0.0651642	0.049305	-1.32362	NOTEST	1	1	no	0.746546	NOTEST	1	1	no	-0.18576	NOTEST	1	1	no	1.8844	NOTEST	1	1	no	-0.588106	NOTEST	1	1	no	1.48206	NOTEST	1	1	no	-2.07016	NOTEST	1	1	no	1.13786	NOTEST	1	1	no	0.73551	NOTEST
XLOC_000357	FvH4_1g06660	Fvb1:3517464-3518642	0	0	0.0112993	0.0118295	0.0467061	inf	NOTEST	1	1	no	inf	NOTEST	1	1	no	inf	NOTEST	1	1	no	inf	NOTEST	1	1	no	inf	NOTEST	1	1	no	inf	NOTEST	1	1	no	0	NOTEST	1	1	no	0.0661491	NOTEST	1	1	no	2.04737	NOTEST
XLOC_000358	FvH4_1g06690	Fvb1:3535140-3536612	0.0240736	0.0607575	0.0218723	0.0534865	0.0226316	-0.138348	NOTEST	1	1	no	-1.47396	NOTEST	1	1	no	1.15172	NOTEST	1	1	no	-0.183888	NOTEST	1	1	no	-0.0891141	NOTEST	1	1	no	-1.42472	NOTEST	1	1	no	1.33561	NOTEST	1	1	no	1.29007	NOTEST	1	1	no	0.0492342	NOTEST
XLOC_000359	FvH4_1g06700	Fvb1:3537565-3539855	0.843354	1.89675	0.872056	0.759276	0.882461	0.0482813	OK	0.86765	0.985626	no	-1.12103	OK	0.00015	0.0043444	yes	-0.151515	OK	0.6325	0.938755	no	-1.32083	OK	5e-05	0.00165018	yes	0.0653933	OK	0.82965	0.980145	no	-1.10392	OK	0.00035	0.00884274	yes	1.16932	OK	5e-05	0.00165018	yes	-0.199796	OK	0.52565	0.901473	no	0.017112	OK
XLOC_000360	FvH4_1g06710	Fvb1:3540123-3541042	4.54104	4.54522	4.95643	3.97196	5.44219	0.126277	OK	0.5954	0.927832	no	0.124952	OK	0.60345	0.930658	no	-0.193174	OK	0.42615	0.851724	no	-0.194499	OK	0.42735	0.852399	no	0.261163	OK	0.2672	0.722962	no	0.259838	OK	0.27485	0.731633	no	0.00132501	OK	0.98735	0.99746	no	-0.319451	OK	0.18195	0.612016	no	0.134886	OK
XLOC_000361	FvH4_1g06730	Fvb1:3545314-3548405	8.52971	10.1354	12.5214	11.2755	12.2735	0.553831	OK	0.0009	0.0189237	yes	0.305001	OK	0.0581	0.339484	no	0.402619	OK	0.01485	0.146878	no	0.153789	OK	0.34395	0.793221	no	0.524985	OK	0.0013	0.0252255	yes	0.276155	OK	0.08735	0.425925	no	0.24883	OK	0.1327	0.527613	no	-0.151212	OK	0.3405	0.790426	no	-0.0288459	OK
XLOC_000362	FvH4_1g06740	Fvb1:3549812-3553215	19.8116	20.1959	20.5453	20.1647	19.826	0.0524624	OK	0.734	0.963222	no	0.0247477	OK	0.87505	0.986602	no	0.0254879	OK	0.8677	0.985626	no	-0.0022268	OK	0.9886	0.99746	no	0.00104549	OK	0.99375	0.998087	no	-0.0266692	OK	0.86495	0.985408	no	0.0277147	OK	0.86115	0.984793	no	-0.0269745	OK	0.8624	0.985018	no	-0.0514169	OK
XLOC_000363	FvH4_1g06760	Fvb1:3553483-3558634	3.40238	4.62665	3.34849	3.3207	3.34416	-0.0230349	OK	0.89455	0.989052	no	-0.46646	OK	0.00615	0.0803069	no	-0.0350558	OK	0.8369	0.981085	no	-0.478481	OK	0.0045	0.0640749	no	-0.0249006	OK	0.8854	0.98806	no	-0.468326	OK	0.00585	0.0773748	no	0.443425	OK	0.00815	0.0978369	no	-0.0120209	OK	0.9421	0.993989	no	-0.00186569	OK
XLOC_000364	FvH4_1g06770	Fvb1:3559450-3571338	0.0761141	0.135877	0.0485145	0.0787927	0.0968405	-0.649747	NOTEST	1	1	no	-1.48581	NOTEST	1	1	no	0.049898	NOTEST	1	1	no	-0.786165	NOTEST	1	1	no	0.347446	NOTEST	1	1	no	-0.488617	NOTEST	1	1	no	0.836063	NOTEST	1	1	no	0.699645	NOTEST	1	1	no	0.997193	NOTEST
XLOC_000365	FvH4_1g06800	Fvb1:3574741-3587653	1.53365	2.17853	1.46215	1.45316	1.94843	-0.0688736	OK	0.9124	0.990937	no	-0.575257	OK	0.3939	0.831222	no	-0.0777791	OK	0.91015	0.990664	no	-0.584162	OK	0.4324	0.855261	no	0.345342	OK	0.5761	0.92094	no	-0.161042	OK	0.80545	0.976684	no	0.506383	OK	0.46965	0.875381	no	-0.00890545	OK	0.991	0.997685	no	0.414215	OK
XLOC_000366	FvH4_1g06830	Fvb1:3610528-3616712	0.0278717	0.0486117	0.02508	0.0193052	0	-0.152265	NOTEST	1	1	no	-0.954766	NOTEST	1	1	no	-0.529814	NOTEST	1	1	no	-1.33231	NOTEST	1	1	no	#NAME?	NOTEST	1	1	no	#NAME?	NOTEST	1	1	no	0.802501	NOTEST	1	1	no	-0.377549	NOTEST	1	1	no	#NAME?	NOTEST
XLOC_000367	FvH4_1g06920	Fvb1:3657371-3659473	0.00699163	0.00773281	0	0	0.00749495	-inf	NOTEST	1	1	no	#NAME?	NOTEST	1	1	no	#NAME?	NOTEST	1	1	no	#NAME?	NOTEST	1	1	no	0.100291	NOTEST	1	1	no	-0.0450733	NOTEST	1	1	no	0.145364	NOTEST	1	1	no	0	NOTEST	1	1	no	inf	NOTEST
XLOC_000368	FvH4_1g06970	Fvb1:3683854-3688384	90.1891	112.457	109.483	115.947	111.737	0.279681	OK	0.03825	0.267385	no	-0.038665	OK	0.77245	0.970949	no	0.362444	OK	0.00795	0.096309	no	0.0440977	OK	0.74875	0.966197	no	0.309087	OK	0.02435	0.202181	no	-0.00925932	OK	0.94625	0.994276	no	0.318346	OK	0.01785	0.165649	no	0.0827626	OK	0.54535	0.909347	no	0.0294056	OK
XLOC_000369	FvH4_1g06990	Fvb1:3689984-3693459	63.7966	87.8054	64.6288	82.8797	78.3705	0.0186995	OK	0.89205	0.988795	no	-0.442132	OK	0.00145	0.0274491	yes	0.377539	OK	0.00625	0.0812455	no	-0.0832924	OK	0.5373	0.90594	no	0.296833	OK	0.0321	0.23994	no	-0.163999	OK	0.22615	0.674859	no	0.460832	OK	0.00065	0.0146326	yes	0.35884	OK	0.00855	0.1013	no	0.278133	OK
XLOC_000370	FvH4_1g07040	Fvb1:3710425-3714007	13.9964	14.663	15.7911	15.5215	15.1501	0.174054	OK	0.2337	0.684647	no	0.106931	OK	0.4577	0.869328	no	0.149211	OK	0.30145	0.757174	no	0.0820872	OK	0.56795	0.918122	no	0.114271	OK	0.4352	0.856722	no	0.0471477	OK	0.7444	0.965402	no	0.0671237	OK	0.64825	0.943169	no	-0.0248434	OK	0.86225	0.984997	no	-0.0597829	OK
XLOC_000371	FvH4_1g07050	Fvb1:3714843-3715821	0.0255167	0.0281449	0	0	0.0542073	-inf	NOTEST	1	1	no	#NAME?	NOTEST	1	1	no	#NAME?	NOTEST	1	1	no	#NAME?	NOTEST	1	1	no	1.08704	NOTEST	1	1	no	0.945615	NOTEST	1	1	no	0.141429	NOTEST	1	1	no	0	NOTEST	1	1	no	inf	NOTEST
XLOC_000372	FvH4_1g07060	Fvb1:3727721-3730240	7.76725	10.0452	8.08023	9.17021	8.7465	0.0569934	OK	0.7333	0.96306	no	-0.314032	OK	0.05525	0.330377	no	0.23955	OK	0.15215	0.563386	no	-0.131475	OK	0.4192	0.847485	no	0.171302	OK	0.3093	0.763795	no	-0.199723	OK	0.2232	0.671231	no	0.371026	OK	0.0252	0.206575	no	0.182557	OK	0.2722	0.728644	no	0.114309	OK
XLOC_000373	FvH4_1g07080	Fvb1:3744048-3745965	1.77606	2.5551	7.44564	2.90572	4.1138	2.06772	OK	5e-05	0.00165018	yes	1.54301	OK	5e-05	0.00165018	yes	0.710215	OK	0.00235	0.039502	yes	0.185513	OK	0.4077	0.840168	no	1.2118	OK	5e-05	0.00165018	yes	0.687092	OK	0.0021	0.0362731	yes	0.524703	OK	0.0228	0.193792	no	-1.3575	OK	5e-05	0.00165018	yes	-0.855922	OK
XLOC_000374	FvH4_1g07100	Fvb1:3751544-3753949	1.86808	1.72329	1.9996	1.85647	1.67947	0.0981596	OK	0.68295	0.951599	no	0.214545	OK	0.38645	0.825628	no	-0.00899544	OK	0.96335	0.995502	no	0.10739	OK	0.6645	0.947157	no	-0.153546	OK	0.5281	0.90257	no	-0.0371601	OK	0.8838	0.9878	no	-0.116386	OK	0.6322	0.938696	no	-0.107155	OK	0.6638	0.946979	no	-0.251705	OK
XLOC_000375	FvH4_1g07110	Fvb1:3754558-3757302	2.14593	2.7502	2.65048	2.36657	2.33654	0.304648	OK	0.1671	0.588404	no	-0.0532825	OK	0.7988	0.975758	no	0.141196	OK	0.52365	0.900734	no	-0.216735	OK	0.3199	0.773241	no	0.122768	OK	0.58315	0.92341	no	-0.235163	OK	0.28235	0.73873	no	0.35793	OK	0.1063	0.471716	no	-0.163452	OK	0.4441	0.861957	no	-0.18188	OK
XLOC_000376	FvH4_1g07120	Fvb1:3764623-3769121	1.18454	0.981037	1.26577	1.16833	1.1887	0.0956847	OK	0.6654	0.947221	no	0.367633	OK	0.1113	0.482973	no	-0.0198783	OK	0.92805	0.992582	no	0.25207	OK	0.2724	0.72885	no	0.00505547	OK	0.98545	0.997301	no	0.277004	OK	0.2323	0.682645	no	-0.271948	OK	0.24225	0.694673	no	-0.115563	OK	0.59955	0.929327	no	-0.0906292	OK
XLOC_000377	FvH4_1g07160	Fvb1:3784492-3788969	35.7226	41.1566	35.586	44.2278	36.4878	-0.00552705	OK	0.967	0.995718	no	-0.209815	OK	0.1269	0.516017	no	0.308119	OK	0.0225	0.192264	no	0.10383	OK	0.44095	0.860045	no	0.0305763	OK	0.8245	0.979389	no	-0.173712	OK	0.20025	0.638408	no	0.204288	OK	0.1338	0.529734	no	0.313646	OK	0.0209	0.183221	no	0.0361034	OK
XLOC_000378	FvH4_1g07170	Fvb1:3794330-3796180	7.44725	11.7519	7.83964	9.54933	10.0101	0.0740793	OK	0.67895	0.950531	no	-0.584029	OK	0.0008	0.0172489	yes	0.358691	OK	0.0438	0.289712	no	-0.299416	OK	0.0807	0.407485	no	0.426673	OK	0.01525	0.149555	no	-0.231435	OK	0.1745	0.600273	no	0.658108	OK	0.00025	0.00670177	yes	0.284612	OK	0.1009	0.459591	no	0.352594	OK
XLOC_000379	FvH4_1g07190	Fvb1:3807184-3813535	41.635	24.8946	22.9491	25.9625	23.0153	-0.85936	OK	5e-05	0.00165018	yes	-0.117396	OK	0.41745	0.846289	no	-0.681367	OK	5e-05	0.00165018	yes	0.0605973	OK	0.6754	0.949618	no	-0.855202	OK	5e-05	0.00165018	yes	-0.113237	OK	0.43615	0.857284	no	-0.741964	OK	5e-05	0.00165018	yes	0.177993	OK	0.2145	0.659082	no	0.00415844	OK
XLOC_000380	FvH4_1g07210	Fvb1:3815234-3817543	3.45036	2.26395	1.16463	2.29993	2.40118	-1.56688	OK	5e-05	0.00165018	yes	-0.958974	OK	0.0006	0.0137294	yes	-0.585159	OK	0.01345	0.137596	no	0.0227495	OK	0.92555	0.992326	no	-0.523003	OK	0.023	0.194912	no	0.0849059	OK	0.72955	0.962164	no	-0.607909	OK	0.0113	0.122287	no	0.981723	OK	0.0004	0.00986584	yes	1.04388	OK
XLOC_000381	FvH4_1g07230	Fvb1:3823330-3826470	17.1653	21.5361	14.7586	20.7556	18.3627	-0.217934	OK	0.16865	0.590697	no	-0.545195	OK	0.0009	0.0189237	yes	0.274006	OK	0.07855	0.401403	no	-0.0532547	OK	0.7278	0.961807	no	0.097285	OK	0.5334	0.904473	no	-0.229976	OK	0.1365	0.535364	no	0.327261	OK	0.0364	0.259329	no	0.49194	OK	0.00195	0.0343543	yes	0.315219	OK
XLOC_000382	FvH4_1g07290	Fvb1:3845354-3852495	3.27145	3.2681	2.27953	2.96532	3.02969	-0.521193	OK	0.2712	0.727376	no	-0.519714	OK	0.2887	0.74486	no	-0.141745	OK	0.7655	0.969816	no	-0.140265	OK	0.77085	0.970655	no	-0.110759	OK	0.8162	0.97789	no	-0.109279	OK	0.82315	0.979231	no	-0.00147973	OK	0.99805	0.999079	no	0.379449	OK	0.43185	0.854905	no	0.410435	OK
XLOC_000383	FvH4_1g07310	Fvb1:3867642-3868914	0	0	0	0	0	0	NOTEST	1	1	no	0	NOTEST	1	1	no	0	NOTEST	1	1	no	0	NOTEST	1	1	no	0	NOTEST	1	1	no	0	NOTEST	1	1	no	0	NOTEST	1	1	no	0	NOTEST	1	1	no	0	NOTEST
XLOC_000384	FvH4_1g07320	Fvb1:3873517-3875689	0	0.0196144	0.00919265	0.0187805	0.0252457	inf	NOTEST	1	1	no	-1.09336	NOTEST	1	1	no	inf	NOTEST	1	1	no	-0.0626815	NOTEST	1	1	no	inf	NOTEST	1	1	no	0.364123	NOTEST	1	1	no	inf	NOTEST	1	1	no	1.03068	NOTEST	1	1	no	1.45749	NOTEST
XLOC_000385	FvH4_1g07350	Fvb1:3894349-3895621	0	0	0	0	0	0	NOTEST	1	1	no	0	NOTEST	1	1	no	0	NOTEST	1	1	no	0	NOTEST	1	1	no	0	NOTEST	1	1	no	0	NOTEST	1	1	no	0	NOTEST	1	1	no	0	NOTEST	1	1	no	0	NOTEST
XLOC_000386	FvH4_1g07410	Fvb1:3934161-3947708	0.941567	3.77634	2.22312	3.70109	2.89237	1.23945	OK	5e-05	0.00165018	yes	-0.764402	OK	5e-05	0.00165018	yes	1.97481	OK	5e-05	0.00165018	yes	-0.029038	OK	0.8607	0.984757	no	1.61911	OK	5e-05	0.00165018	yes	-0.384738	OK	0.02225	0.190903	no	2.00385	OK	5e-05	0.00165018	yes	0.735364	OK	5e-05	0.00165018	yes	0.379664	OK
XLOC_000387	FvH4_1g07440	Fvb1:3955146-3956243	0.666125	1.16445	0.874147	0.865885	0.759911	0.392084	OK	0.2494	0.70314	no	-0.413704	OK	0.1949	0.63081	no	0.378382	OK	0.2644	0.71962	no	-0.427405	OK	0.1764	0.603575	no	0.190037	OK	0.58305	0.923315	no	-0.61575	OK	0.06005	0.345574	no	0.805787	OK	0.0178	0.165372	no	-0.0137015	OK	0.9692	0.995962	no	-0.202046	OK
XLOC_000388	FvH4_1g07490	Fvb1:3984355-3992925	0.214846	0	0	0	0	-inf	NOTEST	1	1	no	0	NOTEST	1	1	no	#NAME?	NOTEST	1	1	no	0	NOTEST	1	1	no	#NAME?	NOTEST	1	1	no	0	NOTEST	1	1	no	#NAME?	NOTEST	1	1	no	0	NOTEST	1	1	no	0	NOTEST
XLOC_000389	FvH4_1g07520	Fvb1:4003029-4006339	9.90008	12.7324	11.7103	10.4261	11.2478	0.242262	OK	0.1401	0.54215	no	-0.120727	OK	0.4574	0.86915	no	0.0746868	OK	0.64755	0.942909	no	-0.288302	OK	0.07455	0.390136	no	0.184132	OK	0.25725	0.712219	no	-0.178856	OK	0.26935	0.725513	no	0.362989	OK	0.02605	0.210952	no	-0.167575	OK	0.30445	0.759697	no	-0.0581293	OK
XLOC_000390	FvH4_1g07560	Fvb1:4022331-4023301	1.18365	0.490478	1.33705	1.31487	1.99468	0.175808	OK	0.57185	0.919411	no	1.44679	OK	0.00115	0.0229038	yes	0.151677	OK	0.62325	0.936378	no	1.42266	OK	0.0013	0.0252255	yes	0.752915	OK	0.01315	0.135596	no	2.0239	OK	5e-05	0.00165018	yes	-1.27099	OK	0.0028	0.045133	yes	-0.0241313	OK	0.92465	0.992235	no	0.577107	OK
XLOC_000391	FvH4_1g07580	Fvb1:4029498-4031685	0.0928205	0.0948409	0.0766294	0.0584908	0.081853	-0.276545	NOTEST	1	1	no	-0.30761	NOTEST	1	1	no	-0.666235	NOTEST	1	1	no	-0.697299	NOTEST	1	1	no	-0.181408	NOTEST	1	1	no	-0.212473	NOTEST	1	1	no	0.0310646	NOTEST	1	1	no	-0.389689	NOTEST	1	1	no	0.095137	NOTEST
XLOC_000392	FvH4_1g07600	Fvb1:4033952-4036558	41.6276	58.4132	44.5236	54.4667	53.2691	0.097029	OK	0.4983	0.889527	no	-0.391725	OK	0.00665	0.0848193	no	0.387834	OK	0.00715	0.0892669	no	-0.10092	OK	0.4733	0.877771	no	0.35576	OK	0.0136	0.138651	no	-0.132995	OK	0.3447	0.793964	no	0.488754	OK	0.0012	0.02369	yes	0.290805	OK	0.0395	0.272586	no	0.258731	OK
XLOC_000393	FvH4_1g07610	Fvb1:4037561-4040496	0.0225243	0.0214184	0.0194479	0.0141523	0.00678419	-0.211869	NOTEST	1	1	no	-0.139236	NOTEST	1	1	no	-0.670446	NOTEST	1	1	no	-0.597813	NOTEST	1	1	no	-1.73123	NOTEST	1	1	no	-1.6586	NOTEST	1	1	no	-0.0726327	NOTEST	1	1	no	-0.458577	NOTEST	1	1	no	-1.51936	NOTEST
XLOC_000394	FvH4_1g07620	Fvb1:4053073-4056010	0.337639	0.428694	0.467523	0.395917	0.48	0.469556	OK	0.15395	0.56652	no	0.125089	OK	0.6923	0.953829	no	0.229716	NOTEST	1	1	no	-0.11475	OK	0.73105	0.962606	no	0.507552	OK	0.12405	0.51027	no	0.163086	OK	0.61035	0.932617	no	0.344467	OK	0.30945	0.763891	no	-0.23984	OK	0.4613	0.8713	no	0.0379963	OK
XLOC_000395	FvH4_1g07640	Fvb1:4061628-4068688	4.48971	4.60592	3.97229	4.94559	4.67575	-0.176649	OK	0.40805	0.840356	no	-0.213519	OK	0.3584	0.805073	no	0.139522	OK	0.4913	0.886201	no	0.102652	OK	0.6363	0.939804	no	0.0585766	OK	0.7928	0.974679	no	0.0217068	OK	0.9283	0.992582	no	0.0368698	OK	0.8701	0.985899	no	0.316171	OK	0.1295	0.521321	no	0.235226	OK
XLOC_000396	FvH4_1g07660	Fvb1:4072193-4073800	0.0227801	0.0205284	0.0088902	0.0505993	0.00961151	-1.35749	NOTEST	1	1	no	-1.20734	NOTEST	1	1	no	1.15134	NOTEST	1	1	no	1.3015	NOTEST	1	1	no	-1.24494	NOTEST	1	1	no	-1.09479	NOTEST	1	1	no	-0.150154	NOTEST	1	1	no	2.50883	NOTEST	1	1	no	0.112547	NOTEST
XLOC_000397	FvH4_1g07710	Fvb1:4091656-4095249	0.0399343	0.0767066	0.104704	0.0761961	0.0815587	1.39061	NOTEST	1	1	no	0.448891	NOTEST	1	1	no	0.932088	NOTEST	1	1	no	-0.00963294	NOTEST	1	1	no	1.03021	NOTEST	1	1	no	0.0884879	NOTEST	1	1	no	0.94172	NOTEST	1	1	no	-0.458524	NOTEST	1	1	no	-0.360403	NOTEST
XLOC_000398	FvH4_1g07770	Fvb1:4110784-4126121	0.020935	0.0175154	0.0117386	0.0284317	0.0119345	-0.834659	NOTEST	1	1	no	-0.577367	NOTEST	1	1	no	0.441586	NOTEST	1	1	no	0.698879	NOTEST	1	1	no	-0.810772	NOTEST	1	1	no	-0.55348	NOTEST	1	1	no	-0.257293	NOTEST	1	1	no	1.27625	NOTEST	1	1	no	0.023887	NOTEST
XLOC_000399	FvH4_1g07790	Fvb1:4131672-4134429	0.566684	0.686324	0.329801	0.607655	0.51855	-0.780948	OK	0.0218	0.188416	no	-1.0573	OK	0.0029	0.0463453	yes	0.100709	OK	0.741	0.964657	no	-0.175637	OK	0.5557	0.91298	no	-0.128062	OK	0.68115	0.950946	no	-0.404409	OK	0.1951	0.631088	no	0.276347	OK	0.3681	0.812705	no	0.881658	OK	0.0103	0.115009	no	0.652886	OK
XLOC_000400	FvH4_1g07800	Fvb1:4135444-4137620	1.62461	1.86209	1.76186	1.74328	3.04068	0.117006	OK	0.6096	0.932514	no	-0.0798252	OK	0.72695	0.961498	no	0.101711	OK	0.65665	0.945371	no	-0.0951201	OK	0.67855	0.950426	no	0.904305	OK	5e-05	0.00165018	yes	0.707474	OK	0.0016	0.0295517	yes	0.196832	OK	0.39665	0.833202	no	-0.015295	OK	0.94755	0.994456	no	0.787299	OK
XLOC_000401	FvH4_1g07830	Fvb1:4148194-4151596	1.68547	2.36855	1.76278	1.81318	1.48381	0.0647022	OK	0.7639	0.969553	no	-0.426147	OK	0.0437	0.289382	no	0.105369	OK	0.6241	0.93662	no	-0.38548	OK	0.06525	0.362822	no	-0.183843	OK	0.4085	0.840446	no	-0.674692	OK	0.00235	0.039502	yes	0.490849	OK	0.0241	0.20088	no	0.0406672	OK	0.84745	0.982738	no	-0.248545	OK
XLOC_000402	FvH4_1g07840	Fvb1:4154040-4156279	0	0	0	0	0	0	NOTEST	1	1	no	0	NOTEST	1	1	no	0	NOTEST	1	1	no	0	NOTEST	1	1	no	0	NOTEST	1	1	no	0	NOTEST	1	1	no	0	NOTEST	1	1	no	0	NOTEST	1	1	no	0	NOTEST
XLOC_000403	FvH4_1g07850	Fvb1:4159240-4160188	0	0.0198311	0	0.035429	0	0	NOTEST	1	1	no	#NAME?	NOTEST	1	1	no	inf	NOTEST	1	1	no	0.837163	NOTEST	1	1	no	0	NOTEST	1	1	no	#NAME?	NOTEST	1	1	no	inf	NOTEST	1	1	no	inf	NOTEST	1	1	no	0	NOTEST
XLOC_000404	FvH4_1g07860	Fvb1:4160748-4164691	56.8549	64.9497	58.8042	66.2177	64.9835	0.0486347	OK	0.72205	0.960914	no	-0.143405	OK	0.2854	0.741673	no	0.219933	OK	0.108	0.475559	no	0.0278938	OK	0.83215	0.980396	no	0.19279	OK	0.15495	0.568251	no	0.00074998	OK	0.9954	0.998431	no	0.19204	OK	0.15815	0.573731	no	0.171299	OK	0.21495	0.659731	no	0.144155	OK
XLOC_000405	FvH4_1g07870	Fvb1:4165902-4167795	0	0	0	0	0.00647148	0	NOTEST	1	1	no	0	NOTEST	1	1	no	0	NOTEST	1	1	no	0	NOTEST	1	1	no	inf	NOTEST	1	1	no	inf	NOTEST	1	1	no	0	NOTEST	1	1	no	0	NOTEST	1	1	no	inf	NOTEST
XLOC_000406	FvH4_1g07880	Fvb1:4168943-4172640	0.0992091	0.0619948	0.110172	0.0666182	0.121279	0.151212	NOTEST	1	1	no	0.829538	NOTEST	1	1	no	-0.574557	NOTEST	1	1	no	0.103768	NOTEST	1	1	no	0.289781	NOTEST	1	1	no	0.968106	NOTEST	1	1	no	-0.678325	NOTEST	1	1	no	-0.72577	NOTEST	1	1	no	0.138568	NOTEST
XLOC_000407	FvH4_1g07890	Fvb1:4174752-4175127	0	0	0	0	0	0	NOTEST	1	1	no	0	NOTEST	1	1	no	0	NOTEST	1	1	no	0	NOTEST	1	1	no	0	NOTEST	1	1	no	0	NOTEST	1	1	no	0	NOTEST	1	1	no	0	NOTEST	1	1	no	0	NOTEST
XLOC_000408	FvH4_1g07930	Fvb1:4189471-4191580	59.8849	69.4509	60.4492	72.9785	72.9675	0.0135311	OK	0.92055	0.991679	no	-0.200271	OK	0.14585	0.552298	no	0.285279	OK	0.03725	0.263165	no	0.0714772	OK	0.59795	0.928738	no	0.285061	OK	0.03605	0.257854	no	0.0712593	OK	0.6006	0.929685	no	0.213802	OK	0.11675	0.494736	no	0.271748	OK	0.04655	0.30063	no	0.27153	OK
XLOC_000409	FvH4_1g07950	Fvb1:4197802-4200926	3.8237	2.5226	2.39204	3.02099	3.6339	-0.676727	OK	0.00175	0.0316194	yes	-0.0766717	OK	0.723	0.961053	no	-0.339947	OK	0.0903	0.433354	no	0.260109	OK	0.22045	0.667445	no	-0.0734516	OK	0.7052	0.956894	no	0.526604	OK	0.01165	0.124747	no	-0.600056	OK	0.0029	0.0463453	yes	0.336781	OK	0.11345	0.487626	no	0.603276	OK
XLOC_000410	FvH4_1g07960	Fvb1:4201776-4203734	1.15692	0.716566	1.03881	0.731513	1.13244	-0.155361	OK	0.5525	0.911882	no	0.535761	OK	0.05825	0.339947	no	-0.661337	OK	0.0177	0.164768	no	0.0297852	OK	0.9192	0.991665	no	-0.0308627	OK	0.90505	0.990168	no	0.660259	OK	0.02155	0.187126	no	-0.691122	OK	0.01695	0.160274	no	-0.505976	OK	0.0675	0.369778	no	0.124498	OK
XLOC_000411	FvH4_1g07970	Fvb1:4204723-4210230	3.5343	3.51583	4.1513	3.71155	4.26537	0.232135	OK	0.19735	0.634428	no	0.239695	OK	0.19445	0.63018	no	0.0705941	OK	0.6995	0.95569	no	0.078154	OK	0.6708	0.948515	no	0.271244	OK	0.1267	0.515649	no	0.278804	OK	0.1274	0.517099	no	-0.00755987	OK	0.96695	0.995718	no	-0.161541	OK	0.36805	0.812705	no	0.0391087	OK
XLOC_000412	FvH4_1g07990	Fvb1:4216043-4221970	18.6171	21.7548	20.9314	22.2816	21.5637	0.16904	OK	0.24855	0.70209	no	-0.0556667	OK	0.7025	0.956384	no	0.259227	OK	0.07285	0.385323	no	0.0345198	OK	0.8083	0.976986	no	0.211978	OK	0.14425	0.549587	no	-0.0127294	OK	0.9288	0.992582	no	0.224707	OK	0.1191	0.499673	no	0.0901864	OK	0.5299	0.903201	no	0.0429373	OK
XLOC_000413	FvH4_1g08000	Fvb1:4224104-4234620	13.667	13.0775	14.2578	14.9859	15.5019	0.0610543	OK	0.6581	0.945691	no	0.124663	OK	0.3684	0.813021	no	0.132912	OK	0.3358	0.787067	no	0.196521	OK	0.15765	0.572841	no	0.181747	OK	0.1902	0.62413	no	0.245357	OK	0.0784	0.400975	no	-0.0636091	OK	0.64235	0.941548	no	0.0718574	OK	0.6025	0.930406	no	0.120693	OK
XLOC_000414	FvH4_1g08010	Fvb1:4237788-4240766	7.3185	6.63393	4.8668	5.04079	4.99811	-0.588575	OK	0.0006	0.0137294	yes	-0.44689	OK	0.0081	0.0974898	no	-0.537898	OK	0.00145	0.0274491	yes	-0.396213	OK	0.01865	0.170411	no	-0.550167	OK	0.00115	0.0229038	yes	-0.408482	OK	0.01565	0.152082	no	-0.141685	OK	0.38835	0.827143	no	0.050677	OK	0.76935	0.970475	no	0.0384079	OK
XLOC_000415	FvH4_1g08040	Fvb1:4245760-4249790	0.00802445	0.00829508	0	0	0	-inf	NOTEST	1	1	no	#NAME?	NOTEST	1	1	no	#NAME?	NOTEST	1	1	no	#NAME?	NOTEST	1	1	no	#NAME?	NOTEST	1	1	no	#NAME?	NOTEST	1	1	no	0.0478549	NOTEST	1	1	no	0	NOTEST	1	1	no	0	NOTEST
XLOC_000416	FvH4_1g08050	Fvb1:4251129-4253503	32.0608	32.8179	28.6076	33.6871	31.6389	-0.16441	OK	0.28875	0.744898	no	-0.198084	OK	0.19715	0.634074	no	0.0713848	OK	0.634	0.939159	no	0.0377111	OK	0.8028	0.97639	no	-0.0191098	OK	0.8992	0.989563	no	-0.0527835	OK	0.732	0.962859	no	0.0336737	OK	0.8231	0.979231	no	0.235795	OK	0.12415	0.510459	no	0.145301	OK
XLOC_000417	FvH4_1g08080	Fvb1:4265140-4266787	0.416034	0.308797	0.214973	0.304351	0.35909	-0.952546	NOTEST	1	1	no	-0.522502	NOTEST	1	1	no	-0.450966	NOTEST	1	1	no	-0.0209213	NOTEST	1	1	no	-0.212355	NOTEST	1	1	no	0.217689	NOTEST	1	1	no	-0.430044	NOTEST	1	1	no	0.501581	NOTEST	1	1	no	0.740191	NOTEST
XLOC_000418	FvH4_1g08100	Fvb1:4285264-4287009	1.33208	1.51986	0.980072	1.28883	1.24103	-0.442725	OK	0.093	0.440123	no	-0.632979	OK	0.0166	0.158081	no	-0.0476208	OK	0.85285	0.983653	no	-0.237876	OK	0.3532	0.800898	no	-0.102142	OK	0.6874	0.952601	no	-0.292397	OK	0.2455	0.698573	no	0.190255	OK	0.45245	0.866263	no	0.395104	OK	0.1418	0.545285	no	0.340583	OK
XLOC_000419	FvH4_1g08110	Fvb1:4288937-4290518	42.6694	46.8359	39.454	51.1611	51.956	-0.113029	OK	0.4204	0.848272	no	-0.247443	OK	0.0778	0.39924	no	0.261847	OK	0.05715	0.336586	no	0.127433	OK	0.35755	0.804321	no	0.28409	OK	0.0411	0.278994	no	0.149676	OK	0.28075	0.737213	no	0.134414	OK	0.3362	0.787301	no	0.374876	OK	0.0074	0.0914364	no	0.397118	OK
XLOC_000420	FvH4_1g08130	Fvb1:4298204-4302605	5.00993	5.19021	5.80778	6.00119	6.0637	0.213198	OK	0.1777	0.605579	no	0.162195	OK	0.3032	0.758722	no	0.26046	OK	0.0979	0.452229	no	0.209457	OK	0.182	0.612071	no	0.275408	OK	0.0808	0.407763	no	0.224405	OK	0.15145	0.562104	no	0.0510034	OK	0.74675	0.965913	no	0.0472616	OK	0.7611	0.969007	no	0.0622098	OK
XLOC_000421	FvH4_1g08170	Fvb1:4325452-4326694	0	0	0	0.0109709	0	0	NOTEST	1	1	no	0	NOTEST	1	1	no	inf	NOTEST	1	1	no	inf	NOTEST	1	1	no	0	NOTEST	1	1	no	0	NOTEST	1	1	no	0	NOTEST	1	1	no	inf	NOTEST	1	1	no	0	NOTEST
XLOC_000422	FvH4_1g08190	Fvb1:4333067-4337831	2.55837	2.38996	1.09411	2.09349	2.09101	-1.22547	OK	5e-05	0.00165018	yes	-1.12723	OK	5e-05	0.00165018	yes	-0.289316	OK	0.17695	0.6044	no	-0.191075	OK	0.37505	0.81821	no	-0.291029	OK	0.17455	0.600363	no	-0.192788	OK	0.37095	0.814907	no	-0.0982412	OK	0.6339	0.939159	no	0.936151	OK	0.0001	0.00306376	yes	0.934438	OK
XLOC_000423	FvH4_1g08230	Fvb1:4361911-4363000	0.0143818	0.0638763	0.033214	0.025549	0.0568154	1.20755	NOTEST	1	1	no	-0.943487	NOTEST	1	1	no	0.82902	NOTEST	1	1	no	-1.32201	NOTEST	1	1	no	1.98203	NOTEST	1	1	no	-0.168999	NOTEST	1	1	no	2.15103	NOTEST	1	1	no	-0.378525	NOTEST	1	1	no	0.774488	NOTEST
XLOC_000424	FvH4_1g08240	Fvb1:4367011-4368861	153.994	149.283	122.818	173.975	166.333	-0.326349	OK	0.01585	0.15338	no	-0.281527	OK	0.03825	0.267385	no	0.176005	OK	0.1912	0.625595	no	0.220827	OK	0.10425	0.466963	no	0.1112	OK	0.4115	0.842535	no	0.156022	OK	0.2507	0.704813	no	-0.0448217	OK	0.74385	0.965309	no	0.502354	OK	0.00015	0.0043444	yes	0.437549	OK
XLOC_000425	FvH4_1g08260	Fvb1:4375015-4379031	6.87059	6.79482	6.97923	9.3609	9.30475	0.0226329	OK	0.8859	0.98812	no	0.0386326	OK	0.80905	0.977006	no	0.446213	OK	0.0045	0.0640749	no	0.462213	OK	0.00315	0.0493786	yes	0.437534	OK	0.00585	0.0773748	no	0.453533	OK	0.00395	0.0582258	no	-0.0159997	OK	0.92065	0.991679	no	0.42358	OK	0.0058	0.0769256	no	0.414901	OK
XLOC_000426	FvH4_1g08270	Fvb1:4379754-4380126	3.59533	4.44737	2.94856	2.05335	3.42036	-0.286112	OK	0.3981	0.83405	no	-0.59294	OK	0.0748	0.390776	no	-0.808142	OK	0.0225	0.192264	no	-1.11497	OK	0.00205	0.0356297	yes	-0.0719777	OK	0.8215	0.978756	no	-0.378806	OK	0.23245	0.682842	no	0.306828	OK	0.3318	0.783709	no	-0.522031	OK	0.14885	0.557614	no	0.214134	OK
XLOC_000427	FvH4_1g08280	Fvb1:4384369-4386086	9.61205	10.965	8.98363	9.97398	10.1731	-0.0975465	OK	0.5689	0.91849	no	-0.287531	OK	0.0953	0.44602	no	0.0533246	OK	0.7542	0.967493	no	-0.13666	OK	0.4204	0.848272	no	0.0818493	OK	0.6288	0.937773	no	-0.108135	OK	0.5226	0.900329	no	0.189984	OK	0.2599	0.715118	no	0.150871	OK	0.37915	0.820929	no	0.179396	OK
XLOC_000428	FvH4_1g08310	Fvb1:4399721-4400592	0	0	0	0	0	0	NOTEST	1	1	no	0	NOTEST	1	1	no	0	NOTEST	1	1	no	0	NOTEST	1	1	no	0	NOTEST	1	1	no	0	NOTEST	1	1	no	0	NOTEST	1	1	no	0	NOTEST	1	1	no	0	NOTEST
XLOC_000429	FvH4_1g08330	Fvb1:4405277-4407158	0	0	0	0	0	0	NOTEST	1	1	no	0	NOTEST	1	1	no	0	NOTEST	1	1	no	0	NOTEST	1	1	no	0	NOTEST	1	1	no	0	NOTEST	1	1	no	0	NOTEST	1	1	no	0	NOTEST	1	1	no	0	NOTEST
XLOC_000430	FvH4_1g08340	Fvb1:4411887-4412669	0	0	0	0	0.0272341	0	NOTEST	1	1	no	0	NOTEST	1	1	no	0	NOTEST	1	1	no	0	NOTEST	1	1	no	inf	NOTEST	1	1	no	inf	NOTEST	1	1	no	0	NOTEST	1	1	no	0	NOTEST	1	1	no	inf	NOTEST
XLOC_000431	FvH4_1g08350	Fvb1:4414282-4415080	13.4286	14.0381	12.8468	15.5749	17.0011	-0.0638953	OK	0.72755	0.961701	no	-0.127932	OK	0.4809	0.881185	no	0.213912	OK	0.234	0.685029	no	0.149875	OK	0.4062	0.839347	no	0.340317	OK	0.06025	0.346271	no	0.27628	OK	0.12195	0.505673	no	0.0640371	OK	0.72815	0.961869	no	0.277808	OK	0.1259	0.513997	no	0.404212	OK
XLOC_000432	FvH4_1g08360	Fvb1:4416284-4416956	3.3473	3.84973	3.69385	4.7845	5.11994	0.142129	OK	0.5862	0.92467	no	-0.0596324	OK	0.8161	0.97789	no	0.515372	OK	0.04995	0.313132	no	0.31361	OK	0.2088	0.650952	no	0.613132	OK	0.0182	0.167795	no	0.411371	OK	0.09785	0.452055	no	0.201761	OK	0.44345	0.861669	no	0.373243	OK	0.1304	0.523213	no	0.471003	OK
XLOC_000433	FvH4_1g08370	Fvb1:4420310-4421640	0	0	0	0	0	0	NOTEST	1	1	no	0	NOTEST	1	1	no	0	NOTEST	1	1	no	0	NOTEST	1	1	no	0	NOTEST	1	1	no	0	NOTEST	1	1	no	0	NOTEST	1	1	no	0	NOTEST	1	1	no	0	NOTEST
XLOC_000434	FvH4_1g08380	Fvb1:4423080-4424913	0.964906	0.672197	0.995316	0.881686	0.846027	0.0447658	OK	0.88255	0.987571	no	0.566271	OK	0.13795	0.538096	no	-0.130124	OK	0.7269	0.961497	no	0.39138	OK	0.31845	0.771893	no	-0.189686	OK	0.60785	0.932079	no	0.331819	OK	0.3973	0.833713	no	-0.521505	OK	0.1796	0.608352	no	-0.17489	OK	0.6294	0.937937	no	-0.234451	OK
XLOC_000435	FvH4_1g08390	Fvb1:4431973-4433559	0.0458912	0.0510397	0.0437404	0.0475731	0.0443307	-0.0692523	NOTEST	1	1	no	-0.222654	NOTEST	1	1	no	0.0519262	NOTEST	1	1	no	-0.101476	NOTEST	1	1	no	-0.0499121	NOTEST	1	1	no	-0.203314	NOTEST	1	1	no	0.153402	NOTEST	1	1	no	0.121179	NOTEST	1	1	no	0.0193402	NOTEST
XLOC_000436	FvH4_1g08410	Fvb1:4454945-4463895	0	0.00660292	0	0.00619934	0.00498326	0	NOTEST	1	1	no	#NAME?	NOTEST	1	1	no	inf	NOTEST	1	1	no	-0.0909891	NOTEST	1	1	no	inf	NOTEST	1	1	no	-0.406012	NOTEST	1	1	no	inf	NOTEST	1	1	no	inf	NOTEST	1	1	no	inf	NOTEST
XLOC_000437	FvH4_1g08430	Fvb1:4464542-4472652	29.2495	31.1526	29.8997	33.4754	30.9237	0.0317183	OK	0.81155	0.977213	no	-0.0592221	OK	0.66075	0.946424	no	0.194688	OK	0.15	0.559474	no	0.103748	OK	0.44755	0.863736	no	0.0802999	OK	0.5532	0.912066	no	-0.0106406	OK	0.93685	0.993579	no	0.0909404	OK	0.5008	0.890595	no	0.16297	OK	0.2246	0.672768	no	0.0485816	OK
XLOC_000438	FvH4_1g08460,FvH4_1g08470	Fvb1:4490741-4500098	1.43693	4.18844	1.2313	2.18104	1.38278	-0.222802	OK	0.36165	0.807757	no	-1.76623	OK	5e-05	0.00165018	yes	0.602027	OK	0.0106	0.117185	no	-0.9414	OK	5e-05	0.00165018	yes	-0.0554141	OK	0.81575	0.977871	no	-1.59884	OK	5e-05	0.00165018	yes	1.54343	OK	5e-05	0.00165018	yes	0.824829	OK	0.0004	0.00986584	yes	0.167388	OK
XLOC_000439	FvH4_1g08490	Fvb1:4509048-4510878	0	0.228138	0.0256542	0.0123117	0.0254446	inf	NOTEST	1	1	no	-3.15264	NOTEST	1	1	no	inf	NOTEST	1	1	no	-4.21181	NOTEST	1	1	no	inf	NOTEST	1	1	no	-3.16447	NOTEST	1	1	no	inf	NOTEST	1	1	no	-1.05917	NOTEST	1	1	no	-0.0118321	NOTEST
XLOC_000440	FvH4_1g08500	Fvb1:4512130-4513869	0.584195	4.96707	0.683879	0.967302	0.877379	0.227292	OK	0.52385	0.900846	no	-2.86058	OK	5e-05	0.00165018	yes	0.727517	OK	0.0425	0.284428	no	-2.36036	OK	5e-05	0.00165018	yes	0.586751	OK	0.094	0.442706	no	-2.50112	OK	5e-05	0.00165018	yes	3.08787	OK	5e-05	0.00165018	yes	0.500225	OK	0.1337	0.529593	no	0.359459	OK
XLOC_000441	FvH4_1g08510	Fvb1:4514720-4518039	10.7785	10.819	8.28237	12.0247	12.4684	-0.380037	OK	0.0151	0.148553	no	-0.385445	OK	0.01265	0.132069	no	0.157842	OK	0.30675	0.761625	no	0.152434	OK	0.3112	0.765706	no	0.210126	OK	0.16855	0.590501	no	0.204717	OK	0.16985	0.592752	no	0.00540837	OK	0.9716	0.996059	no	0.537879	OK	0.00045	0.0108754	yes	0.590162	OK
XLOC_000442	FvH4_1g08540	Fvb1:4522452-4530927	0.31844	1.99336	0.430718	0.386349	0.220189	0.435723	OK	0.2158	0.660896	no	-2.21039	OK	5e-05	0.00165018	yes	0.278884	NOTEST	1	1	no	-2.36723	OK	5e-05	0.00165018	yes	-0.532275	NOTEST	1	1	no	-3.17839	OK	5e-05	0.00165018	yes	2.64611	OK	5e-05	0.00165018	yes	-0.156839	OK	0.61695	0.934415	no	-0.967997	OK
XLOC_000443	FvH4_1g08580	Fvb1:4550653-4557383	0.691924	0.912376	0.570954	0.584019	0.762869	-0.277239	OK	0.81615	0.97789	no	-0.676254	OK	0.5777	0.921488	no	-0.244599	OK	0.83975	0.98162	no	-0.643614	OK	0.6037	0.93075	no	0.140821	OK	0.903	0.990056	no	-0.258194	OK	0.82395	0.979285	no	0.399015	OK	0.7277	0.961764	no	0.0326396	OK	0.9808	0.997057	no	0.41806	OK
XLOC_000444	FvH4_1g08600	Fvb1:4560730-4564577	8.19683	7.96643	9.96453	8.90056	8.51918	0.281736	OK	0.06815	0.371721	no	0.322869	OK	0.03825	0.267385	no	0.11883	OK	0.4465	0.863385	no	0.159964	OK	0.30915	0.763713	no	0.0556492	OK	0.72195	0.960892	no	0.0967824	OK	0.54015	0.90722	no	-0.0411332	OK	0.799	0.975797	no	-0.162905	OK	0.28935	0.745463	no	-0.226087	OK
XLOC_000445	FvH4_1g08610	Fvb1:4568816-4572168	2.23194	1.7183	1.16981	1.08298	1.45641	-0.932026	OK	5e-05	0.00165018	yes	-0.554709	OK	0.0168	0.15933	no	-1.0433	OK	5e-05	0.00165018	yes	-0.66598	OK	0.0054	0.073018	no	-0.615882	OK	0.00645	0.0830346	no	-0.238564	OK	0.28945	0.745554	no	-0.377318	OK	0.0798	0.404911	no	-0.111271	OK	0.64335	0.941765	no	0.316144	OK
XLOC_000446	FvH4_1g08650	Fvb1:4592444-4597501	2.66405	3.45813	3.53129	3.5957	3.6363	0.406575	OK	0.0241	0.20088	no	0.0302032	OK	0.86355	0.985211	no	0.432652	OK	0.0157	0.152393	no	0.0562798	OK	0.7479	0.966097	no	0.448849	OK	0.01285	0.133515	no	0.0724771	OK	0.6759	0.949656	no	0.376372	OK	0.03585	0.25698	no	0.0260766	OK	0.8855	0.988067	no	0.0422738	OK
XLOC_000447	FvH4_1g08660	Fvb1:4598249-4601866	2.60215	2.6463	3.80905	2.77276	3.11164	0.549727	OK	0.00585	0.0773748	no	0.525452	OK	0.0095	0.108873	no	0.0916183	OK	0.6519	0.944037	no	0.0673432	OK	0.74235	0.964944	no	0.257973	OK	0.1972	0.63417	no	0.233698	OK	0.24775	0.701147	no	0.0242752	OK	0.90505	0.990168	no	-0.458109	OK	0.01865	0.170411	no	-0.291754	OK
XLOC_000448	FvH4_1g08670	Fvb1:4608076-4611596	0.840379	0.771941	1.07107	0.794895	1.06723	0.349946	OK	0.1735	0.598744	no	0.472496	OK	0.0694	0.375526	no	-0.0802751	OK	0.76575	0.969896	no	0.0422746	OK	0.87625	0.986716	no	0.344766	OK	0.1792	0.60775	no	0.467316	OK	0.0717	0.382118	no	-0.12255	OK	0.64835	0.943169	no	-0.430222	OK	0.0992	0.455298	no	-0.00518001	OK
XLOC_000449	FvH4_1g08680	Fvb1:4612515-4613468	0	0.0708588	0	0.027689	0.103457	0	NOTEST	1	1	no	#NAME?	NOTEST	1	1	no	inf	NOTEST	1	1	no	-1.35564	NOTEST	1	1	no	inf	NOTEST	1	1	no	0.546015	NOTEST	1	1	no	inf	NOTEST	1	1	no	inf	NOTEST	1	1	no	inf	NOTEST
XLOC_000450	FvH4_1g08710	Fvb1:4633904-4634400	0	0	0	0	0	0	NOTEST	1	1	no	0	NOTEST	1	1	no	0	NOTEST	1	1	no	0	NOTEST	1	1	no	0	NOTEST	1	1	no	0	NOTEST	1	1	no	0	NOTEST	1	1	no	0	NOTEST	1	1	no	0	NOTEST
XLOC_000451	FvH4_1g08720	Fvb1:4638218-4642939	0.0136731	0.0499209	0.0421957	0.0813047	0.0421418	1.62575	NOTEST	1	1	no	-0.242549	NOTEST	1	1	no	2.572	NOTEST	1	1	no	0.703693	NOTEST	1	1	no	1.62391	NOTEST	1	1	no	-0.244394	NOTEST	1	1	no	1.8683	NOTEST	1	1	no	0.946242	NOTEST	1	1	no	-0.0018455	NOTEST
XLOC_000452	FvH4_1g08730	Fvb1:4643024-4646069	3.25568	3.05587	3.17929	2.83126	2.76437	-0.034256	OK	0.8598	0.984547	no	0.0571195	OK	0.76615	0.969968	no	-0.201517	OK	0.3034	0.758916	no	-0.110142	OK	0.5734	0.919932	no	-0.23601	OK	0.23195	0.682192	no	-0.144635	OK	0.46385	0.872481	no	-0.0913755	OK	0.6427	0.941583	no	-0.167261	OK	0.39395	0.831245	no	-0.201754	OK
XLOC_000453	FvH4_1g08750	Fvb1:4655801-4657802	2.74988	2.69827	2.85051	2.80902	2.43672	0.0518513	OK	0.82345	0.979235	no	0.0791855	OK	0.7317	0.962801	no	0.0306964	OK	0.8944	0.989044	no	0.0580305	OK	0.798	0.975663	no	-0.174431	OK	0.462	0.871658	no	-0.147097	OK	0.5373	0.90594	no	-0.0273341	OK	0.90855	0.990486	no	-0.021155	OK	0.92345	0.991974	no	-0.226282	OK
XLOC_000454	FvH4_1g08770	Fvb1:4671224-4673523	2.4427	3.49466	3.16117	3.23216	3.04934	0.371985	OK	0.07455	0.390136	no	-0.144692	OK	0.4682	0.874772	no	0.404022	OK	0.05185	0.319506	no	-0.112655	OK	0.5661	0.917464	no	0.320024	OK	0.1255	0.513254	no	-0.196653	OK	0.32655	0.779309	no	0.516677	OK	0.01455	0.144977	no	0.0320366	OK	0.8665	0.985551	no	-0.0519612	OK
XLOC_000455	FvH4_1g08800	Fvb1:4680195-4682612	0.16731	0	0	0	0	-inf	NOTEST	1	1	no	0	NOTEST	1	1	no	#NAME?	NOTEST	1	1	no	0	NOTEST	1	1	no	#NAME?	NOTEST	1	1	no	0	NOTEST	1	1	no	#NAME?	NOTEST	1	1	no	0	NOTEST	1	1	no	0	NOTEST
XLOC_000456	FvH4_1g08810	Fvb1:4683320-4683524	0.466801	1.73013	1.30322	1.67851	1.20038	1.4812	NOTEST	1	1	no	-0.408797	OK	0.6008	0.929774	no	1.8463	OK	0.3074	0.762167	no	-0.0437002	OK	0.9138	0.991044	no	1.36261	NOTEST	1	1	no	-0.527386	OK	0.6202	0.935321	no	1.89	OK	0.2894	0.745516	no	0.365097	OK	0.6304	0.938194	no	-0.11859	NOTEST
XLOC_000457	FvH4_1g08820	Fvb1:4683971-4684211	0	0.152689	0.365798	0.133968	0.457132	inf	NOTEST	1	1	no	1.26045	NOTEST	1	1	no	inf	NOTEST	1	1	no	-0.18871	NOTEST	1	1	no	inf	NOTEST	1	1	no	1.58201	NOTEST	1	1	no	inf	NOTEST	1	1	no	-1.44916	NOTEST	1	1	no	0.321566	NOTEST
XLOC_000458	FvH4_1g08840	Fvb1:4701031-4707676	280.816	234.438	224.946	250.036	255.829	-0.320045	OK	0.03395	0.248588	no	-0.0596277	OK	0.68885	0.952943	no	-0.167488	OK	0.26355	0.718822	no	0.0929288	OK	0.53555	0.905378	no	-0.134445	OK	0.3766	0.819174	no	0.125972	OK	0.40205	0.836625	no	-0.260417	OK	0.08835	0.428484	no	0.152557	OK	0.3021	0.757699	no	0.1856	OK
XLOC_000459	FvH4_1g08860	Fvb1:4710497-4711736	0	0	0.0595529	0	0.0602571	inf	NOTEST	1	1	no	inf	NOTEST	1	1	no	0	NOTEST	1	1	no	0	NOTEST	1	1	no	inf	NOTEST	1	1	no	inf	NOTEST	1	1	no	0	NOTEST	1	1	no	#NAME?	NOTEST	1	1	no	0.0169586	NOTEST
XLOC_000460	FvH4_1g08870	Fvb1:4712714-4714092	16.975	15.9201	10.1483	14.1385	10.213	-0.74218	OK	5e-05	0.00165018	yes	-0.649615	OK	0.0002	0.00554134	yes	-0.263781	OK	0.1262	0.514644	no	-0.171216	OK	0.31595	0.769877	no	-0.733007	OK	5e-05	0.00165018	yes	-0.640441	OK	0.00025	0.00670177	yes	-0.0925655	OK	0.60235	0.930372	no	0.478399	OK	0.0055	0.0739886	no	0.00917357	OK
XLOC_000461	FvH4_1g08890	Fvb1:4717857-4722502	218.417	239.087	255.294	254.197	243.677	0.225073	OK	0.11955	0.500487	no	0.0946255	OK	0.5174	0.898191	no	0.218861	OK	0.12955	0.521448	no	0.088414	OK	0.5378	0.906038	no	0.157886	OK	0.269	0.725147	no	0.0274391	OK	0.8447	0.982092	no	0.130447	OK	0.36135	0.807519	no	-0.00621145	OK	0.9653	0.995563	no	-0.0671864	OK
XLOC_000462	FvH4_1g08910	Fvb1:4728301-4736163	0.342509	0.208368	0.296109	0.249138	0.425467	-0.210012	NOTEST	1	1	no	0.506991	NOTEST	1	1	no	-0.459197	NOTEST	1	1	no	0.257807	NOTEST	1	1	no	0.312908	OK	0.674	0.94922	no	1.02991	OK	0.28935	0.745463	no	-0.717003	NOTEST	1	1	no	-0.249184	NOTEST	1	1	no	0.522921	OK
XLOC_000463	FvH4_1g08930	Fvb1:4737548-4739755	0.0252938	0.0834927	0.00713076	0.0462556	0.0446854	-1.82665	NOTEST	1	1	no	-3.54952	NOTEST	1	1	no	0.870847	NOTEST	1	1	no	-0.852022	NOTEST	1	1	no	0.821022	NOTEST	1	1	no	-0.901848	NOTEST	1	1	no	1.72287	NOTEST	1	1	no	2.6975	NOTEST	1	1	no	2.64768	NOTEST
XLOC_000464	FvH4_1g08950	Fvb1:4745489-4749240	8.8631	9.06649	9.75481	9.15018	9.86047	0.138303	OK	0.3854	0.824944	no	0.10557	OK	0.5024	0.891188	no	0.0459895	OK	0.7741	0.971204	no	0.0132568	OK	0.93335	0.992965	no	0.153846	OK	0.32955	0.781924	no	0.121113	OK	0.4351	0.856677	no	0.0327327	OK	0.8357	0.980913	no	-0.0923134	OK	0.5574	0.913771	no	0.0155432	OK
XLOC_000465	FvH4_1g08960	Fvb1:4750033-4755078	8.43186	13.0948	12.6324	12.7305	12.7883	0.583208	OK	0.0002	0.00554134	yes	-0.0518638	OK	0.73195	0.962838	no	0.594363	OK	0.0003	0.00778763	yes	-0.0407087	OK	0.7882	0.974077	no	0.600901	OK	0.0002	0.00554134	yes	-0.0341707	OK	0.81705	0.978009	no	0.635072	OK	0.0001	0.00306376	yes	0.011155	OK	0.9394	0.993673	no	0.017693	OK
XLOC_000466	FvH4_1g08970	Fvb1:4755801-4759088	1.18452	1.15946	1.38085	1.04321	0.972304	0.221253	OK	0.35705	0.803965	no	0.252099	OK	0.2917	0.747541	no	-0.183272	OK	0.4583	0.869639	no	-0.152426	OK	0.5355	0.90536	no	-0.284821	OK	0.2547	0.709508	no	-0.253975	OK	0.30865	0.763324	no	-0.0308461	OK	0.90105	0.989825	no	-0.404526	OK	0.0962	0.448153	no	-0.506074	OK
XLOC_000467	FvH4_1g09000	Fvb1:4762943-4765509	0	0.00703567	0.005939	0	0.00643632	inf	NOTEST	1	1	no	-0.244469	NOTEST	1	1	no	0	NOTEST	1	1	no	#NAME?	NOTEST	1	1	no	inf	NOTEST	1	1	no	-0.128452	NOTEST	1	1	no	inf	NOTEST	1	1	no	#NAME?	NOTEST	1	1	no	0.116016	NOTEST
XLOC_000468	FvH4_1g09010	Fvb1:4767107-4771927	11.3168	13.1356	9.16296	12.0715	10.9085	-0.304586	OK	0.328	0.780635	no	-0.519594	OK	0.0843	0.417343	no	0.0931339	OK	0.74805	0.966134	no	-0.121874	OK	0.66435	0.947157	no	-0.0530215	OK	0.85855	0.984436	no	-0.268029	OK	0.35345	0.801108	no	0.215008	OK	0.48645	0.883915	no	0.39772	OK	0.15985	0.576526	no	0.251565	OK
XLOC_000469	FvH4_1g09050	Fvb1:4781427-4786423	24.7088	24.4435	27.1686	27.9022	28.7325	0.136917	OK	0.3314	0.783426	no	0.152493	OK	0.2804	0.736941	no	0.175352	OK	0.2139	0.658129	no	0.190929	OK	0.17945	0.60816	no	0.217661	OK	0.11705	0.495437	no	0.233237	OK	0.0958	0.447183	no	-0.0155763	OK	0.9144	0.991114	no	0.0384357	OK	0.78085	0.972729	no	0.0807441	OK
XLOC_000470	FvH4_1g09060	Fvb1:4793198-4793462	0	0	0	0	0	0	NOTEST	1	1	no	0	NOTEST	1	1	no	0	NOTEST	1	1	no	0	NOTEST	1	1	no	0	NOTEST	1	1	no	0	NOTEST	1	1	no	0	NOTEST	1	1	no	0	NOTEST	1	1	no	0	NOTEST
XLOC_000471	FvH4_1g09070	Fvb1:4797396-4799263	15.8812	16.2384	8.91499	9.81506	8.90505	-0.833015	OK	5e-05	0.00165018	yes	-0.865102	OK	5e-05	0.00165018	yes	-0.694251	OK	5e-05	0.00165018	yes	-0.726337	OK	5e-05	0.00165018	yes	-0.834624	OK	5e-05	0.00165018	yes	-0.86671	OK	5e-05	0.00165018	yes	0.0320863	OK	0.844	0.981948	no	0.138764	OK	0.42365	0.850296	no	-0.00160834	OK
XLOC_000472	FvH4_1g09080	Fvb1:4810404-4814934	33.8393	40.2641	34.4279	40.065	41.0612	0.024877	OK	0.8636	0.985211	no	-0.225915	OK	0.10915	0.478147	no	0.243642	OK	0.0832	0.414422	no	-0.00715045	OK	0.9594	0.995094	no	0.279076	OK	0.04905	0.309989	no	0.028284	OK	0.8426	0.981707	no	0.250792	OK	0.0754	0.39246	no	0.218765	OK	0.11595	0.492882	no	0.254199	OK
XLOC_000473	FvH4_1g09100	Fvb1:4835195-4835637	1.8722	0.464331	0.50319	1.27495	0.847222	-1.89556	OK	0.2752	0.73197	no	0.115951	NOTEST	1	1	no	-0.55429	OK	0.5272	0.902166	no	1.45722	NOTEST	1	1	no	-1.14392	OK	0.3219	0.77512	no	0.867588	NOTEST	1	1	no	-2.01151	OK	0.28845	0.744554	no	1.34127	NOTEST	1	1	no	0.751637	NOTEST
XLOC_000474	FvH4_1g09110	Fvb1:4847772-4852638	1.89006	1.63762	1.59715	1.67284	1.59388	-0.242933	OK	0.202	0.641262	no	-0.0360965	OK	0.8525	0.983562	no	-0.176131	OK	0.35845	0.805121	no	0.0307054	OK	0.87345	0.986402	no	-0.245894	OK	0.20375	0.643907	no	-0.0390574	OK	0.8444	0.982081	no	-0.206836	OK	0.2803	0.736815	no	0.0668019	OK	0.72795	0.961821	no	-0.00296093	OK
XLOC_000475	FvH4_1g09120	Fvb1:4853561-4857540	0.00948986	0	0	0.00459751	0	-inf	NOTEST	1	1	no	0	NOTEST	1	1	no	-1.04553	NOTEST	1	1	no	inf	NOTEST	1	1	no	#NAME?	NOTEST	1	1	no	0	NOTEST	1	1	no	#NAME?	NOTEST	1	1	no	inf	NOTEST	1	1	no	0	NOTEST
XLOC_000476	FvH4_1g09140	Fvb1:4861059-4864665	17.6174	24.0764	16.9928	22.9841	22.0472	-0.0520729	OK	0.72895	0.962056	no	-0.502692	OK	0.00045	0.0108754	yes	0.383635	OK	0.0091	0.105732	no	-0.0669843	OK	0.6408	0.941311	no	0.323599	OK	0.02805	0.220607	no	-0.12702	OK	0.3721	0.815918	no	0.450619	OK	0.0023	0.0388593	yes	0.435708	OK	0.00305	0.0481733	yes	0.375672	OK
XLOC_000477	FvH4_1g09150	Fvb1:4875025-4884022	27.5345	31.7532	27.1537	30.4373	32.6794	-0.0200938	OK	0.88595	0.98812	no	-0.225754	OK	0.09555	0.446631	no	0.1446	OK	0.28185	0.73831	no	-0.0610606	OK	0.64945	0.943442	no	0.247138	OK	0.0675	0.369778	no	0.041478	OK	0.7563	0.96795	no	0.20566	OK	0.1309	0.524177	no	0.164693	OK	0.22075	0.667916	no	0.267232	OK
XLOC_000478	FvH4_1g09170	Fvb1:4887093-4889952	0.167027	0.142337	0.235196	0	0.301306	0.49378	NOTEST	1	1	no	0.724555	NOTEST	1	1	no	#NAME?	NOTEST	1	1	no	#NAME?	NOTEST	1	1	no	0.851142	NOTEST	1	1	no	1.08192	NOTEST	1	1	no	-0.230774	NOTEST	1	1	no	#NAME?	NOTEST	1	1	no	0.357362	NOTEST
XLOC_000479	FvH4_1g09180	Fvb1:4892171-4892822	5.19418	4.1968	2.42898	3.18279	3.35877	-1.09655	OK	0.0002	0.00554134	yes	-0.788941	OK	0.00465	0.0655719	no	-0.706606	OK	0.00665	0.0848193	no	-0.398998	OK	0.1296	0.521583	no	-0.628963	OK	0.01445	0.144274	no	-0.321355	OK	0.2245	0.672611	no	-0.307608	OK	0.2223	0.670022	no	0.389942	OK	0.1601	0.576994	no	0.467586	OK
XLOC_000480	FvH4_1g09200	Fvb1:4904188-4910595	52.0118	55.8578	62.1336	59.4462	56.1674	0.256535	OK	0.05605	0.333016	no	0.153615	OK	0.25925	0.714481	no	0.192745	OK	0.1578	0.573091	no	0.0898247	OK	0.51405	0.896735	no	0.110894	OK	0.40915	0.840933	no	0.0079734	OK	0.9554	0.994982	no	0.10292	OK	0.44095	0.860045	no	-0.0637901	OK	0.63925	0.940985	no	-0.145641	OK
XLOC_000481	FvH4_1g09240	Fvb1:4936409-4941164	0.00821645	0.0208674	0.0450329	0.0076164	0.00730202	2.45439	NOTEST	1	1	no	1.10973	NOTEST	1	1	no	-0.109407	NOTEST	1	1	no	-1.45407	NOTEST	1	1	no	-0.170219	NOTEST	1	1	no	-1.51488	NOTEST	1	1	no	1.34466	NOTEST	1	1	no	-2.5638	NOTEST	1	1	no	-2.62461	NOTEST
XLOC_000482	FvH4_1g09260	Fvb1:4944071-4945238	19.6125	32.817	20.2583	25.2642	25.1579	0.0467404	OK	0.78365	0.973209	no	-0.695927	OK	5e-05	0.00165018	yes	0.365319	OK	0.03085	0.234225	no	-0.377348	OK	0.02075	0.182309	no	0.359233	OK	0.03535	0.254789	no	-0.383434	OK	0.02025	0.179572	no	0.742667	OK	5e-05	0.00165018	yes	0.318579	OK	0.05975	0.344612	no	0.312492	OK
XLOC_000483	FvH4_1g09280	Fvb1:4955655-4957989	0.815544	0.677897	0.327443	0.383868	0.708249	-1.31652	OK	0.0008	0.0172489	yes	-1.04982	OK	0.00395	0.0582258	no	-1.08715	OK	0.0024	0.0401487	yes	-0.820453	OK	0.0179	0.165949	no	-0.203505	OK	0.49755	0.889191	no	0.063192	OK	0.83355	0.980494	no	-0.266697	OK	0.3747	0.818099	no	0.229367	NOTEST	1	1	no	1.11301	OK
XLOC_000484	FvH4_1g09310	Fvb1:4989753-4998528	129.394	143.624	80.881	118.178	115.067	-0.6779	OK	5e-05	0.00165018	yes	-0.828425	OK	5e-05	0.00165018	yes	-0.130807	OK	0.3718	0.815704	no	-0.281331	OK	0.06045	0.347012	no	-0.169302	OK	0.25125	0.705524	no	-0.319826	OK	0.0336	0.247057	no	0.150524	OK	0.3213	0.774607	no	0.547093	OK	0.00015	0.0043444	yes	0.508599	OK
XLOC_000485	FvH4_1g09330	Fvb1:5001266-5004554	0.20109	0.192327	0.101247	0.205716	0.148879	-0.989962	NOTEST	1	1	no	-0.925688	NOTEST	1	1	no	0.0328143	NOTEST	1	1	no	0.097088	NOTEST	1	1	no	-0.433694	NOTEST	1	1	no	-0.36942	NOTEST	1	1	no	-0.0642737	NOTEST	1	1	no	1.02278	NOTEST	1	1	no	0.556268	NOTEST
XLOC_000486	FvH4_1g09370	Fvb1:5030972-5031614	0	0.0301936	0	0	0	0	NOTEST	1	1	no	#NAME?	NOTEST	1	1	no	0	NOTEST	1	1	no	#NAME?	NOTEST	1	1	no	0	NOTEST	1	1	no	#NAME?	NOTEST	1	1	no	inf	NOTEST	1	1	no	0	NOTEST	1	1	no	0	NOTEST
XLOC_000487	FvH4_1g09380	Fvb1:5033728-5039410	3.00674	3.02809	2.42871	3.04225	2.69328	-0.308009	OK	0.0924	0.438672	no	-0.318215	OK	0.08055	0.407124	no	0.0169352	OK	0.925	0.992293	no	0.00672923	OK	0.97025	0.995993	no	-0.158839	OK	0.3762	0.818899	no	-0.169045	OK	0.3453	0.79444	no	0.0102059	OK	0.9543	0.994981	no	0.324944	OK	0.0759	0.393957	no	0.14917	OK
XLOC_000488	FvH4_1g09390	Fvb1:5040158-5042127	188.486	230.769	162.521	211.705	211.123	-0.21383	OK	0.1137	0.488148	no	-0.505822	OK	0.00015	0.0043444	yes	0.167595	OK	0.2148	0.659542	no	-0.124397	OK	0.3608	0.807127	no	0.163626	OK	0.22355	0.671593	no	-0.128366	OK	0.3477	0.796495	no	0.291992	OK	0.02995	0.229856	no	0.381425	OK	0.0047	0.0660937	no	0.377456	OK
XLOC_000489	FvH4_1g09440	Fvb1:5063499-5067361	18.8092	19.6828	18.0075	19.9575	20.1332	-0.0628401	OK	0.66545	0.947236	no	-0.128336	OK	0.3812	0.822203	no	0.0854895	OK	0.5549	0.912638	no	0.0199933	OK	0.88995	0.98864	no	0.0981347	OK	0.49675	0.888786	no	0.0326384	OK	0.8244	0.979389	no	0.0654962	OK	0.6451	0.942293	no	0.14833	OK	0.31235	0.76674	no	0.160975	OK
XLOC_000490	FvH4_1g09450	Fvb1:5068972-5071876	24.4254	24.5627	32.1085	32.0652	31.402	0.39457	OK	0.00545	0.0735026	no	0.386484	OK	0.00815	0.0978369	no	0.392625	OK	0.00545	0.0735026	no	0.384539	OK	0.0077	0.0940827	no	0.362471	OK	0.0107	0.117901	no	0.354385	OK	0.01345	0.137596	no	0.00808596	OK	0.9555	0.994982	no	-0.00194475	OK	0.9886	0.99746	no	-0.0320993	OK
XLOC_000491	FvH4_1g09460,FvH4_1g09480	Fvb1:5072188-5085857	0.395683	0.447047	0.573528	0.491987	0.48784	0.535519	OK	0.02605	0.210952	no	0.359438	OK	0.1338	0.529734	no	0.314274	OK	0.20285	0.642508	no	0.138193	OK	0.5653	0.917109	no	0.302063	OK	0.23305	0.683633	no	0.125983	OK	0.6173	0.934483	no	0.176081	OK	0.4821	0.881681	no	-0.221245	OK	0.34625	0.79533	no	-0.233455	OK
XLOC_000492	FvH4_1g09490	Fvb1:5086583-5088698	0.148701	0.300976	0.606546	0.459651	0.383323	2.02821	OK	0.0038	0.0566219	no	1.01097	OK	0.0108	0.118607	no	1.62813	OK	0.01105	0.120536	no	0.610889	OK	0.1192	0.499845	no	1.36615	NOTEST	1	1	no	0.348911	NOTEST	1	1	no	1.01724	NOTEST	1	1	no	-0.40008	OK	0.24785	0.701305	no	-0.662058	OK
XLOC_000493	FvH4_1g09500	Fvb1:5089811-5091895	11.3095	12.9531	11.3352	12.0255	12.1921	0.00326744	OK	0.9875	0.99746	no	-0.192489	OK	0.27705	0.733749	no	0.0885593	OK	0.621	0.935667	no	-0.107197	OK	0.54565	0.909448	no	0.108405	OK	0.5347	0.904982	no	-0.0873517	OK	0.61705	0.934466	no	0.195757	OK	0.2662	0.721653	no	0.0852918	OK	0.63515	0.939338	no	0.105138	OK
XLOC_000494	FvH4_1g09510	Fvb1:5092328-5095271	0	0	0	0	0	0	NOTEST	1	1	no	0	NOTEST	1	1	no	0	NOTEST	1	1	no	0	NOTEST	1	1	no	0	NOTEST	1	1	no	0	NOTEST	1	1	no	0	NOTEST	1	1	no	0	NOTEST	1	1	no	0	NOTEST
XLOC_000495	FvH4_1g09520	Fvb1:5099074-5101489	0.113282	0.199724	0.0631128	0.0518695	0.0894828	-0.84392	NOTEST	1	1	no	-1.662	NOTEST	1	1	no	-1.12697	NOTEST	1	1	no	-1.94505	NOTEST	1	1	no	-0.340243	NOTEST	1	1	no	-1.15833	NOTEST	1	1	no	0.818084	NOTEST	1	1	no	-0.283046	NOTEST	1	1	no	0.503677	NOTEST
XLOC_000496	FvH4_1g09530	Fvb1:5102436-5112222	13.0777	13.6106	13.4361	14.3472	14.3144	0.0390056	OK	0.777	0.971893	no	-0.0186205	OK	0.8919	0.988774	no	0.133658	OK	0.3294	0.781853	no	0.0760315	OK	0.58645	0.924731	no	0.13036	OK	0.3465	0.795509	no	0.0727336	OK	0.6044	0.93105	no	0.057626	OK	0.6738	0.94921	no	0.094652	OK	0.49605	0.888408	no	0.0913541	OK
XLOC_000497	FvH4_1g09570	Fvb1:5133374-5135229	0	0	0	0	0	0	NOTEST	1	1	no	0	NOTEST	1	1	no	0	NOTEST	1	1	no	0	NOTEST	1	1	no	0	NOTEST	1	1	no	0	NOTEST	1	1	no	0	NOTEST	1	1	no	0	NOTEST	1	1	no	0	NOTEST
XLOC_000498	FvH4_1g09590	Fvb1:5136079-5141880	0.800389	0.572784	0.338476	0.917848	0.781646	-1.24165	OK	0.28995	0.745973	no	-0.758936	OK	0.4974	0.889135	no	0.197553	OK	0.85095	0.983264	no	0.680263	OK	0.50645	0.893207	no	-0.0341857	OK	0.97215	0.996112	no	0.448524	OK	0.6498	0.943489	no	-0.48271	OK	0.64755	0.942909	no	1.4392	OK	0.2162	0.661484	no	1.20746	OK
XLOC_000499	FvH4_1g09600	Fvb1:5136079-5141880	0.138261	0.136218	0.0844224	0.167481	0.130197	-0.711695	NOTEST	1	1	no	-0.690221	NOTEST	1	1	no	0.276606	NOTEST	1	1	no	0.29808	NOTEST	1	1	no	-0.0867012	NOTEST	1	1	no	-0.0652269	NOTEST	1	1	no	-0.0214742	NOTEST	1	1	no	0.988302	NOTEST	1	1	no	0.624994	NOTEST
XLOC_000500	FvH4_1g09630	Fvb1:5154218-5155090	5.61044	7.11021	6.23955	5.35817	8.1011	0.15333	OK	0.50275	0.891349	no	-0.18845	OK	0.40265	0.836997	no	-0.066373	OK	0.7777	0.972047	no	-0.408153	OK	0.07385	0.388174	no	0.530005	OK	0.01605	0.154633	no	0.188225	OK	0.3887	0.8273	no	0.34178	OK	0.12995	0.522273	no	-0.219703	OK	0.3432	0.792591	no	0.376675	OK
XLOC_000501	FvH4_1g09640	Fvb1:5160998-5168228	464.933	419.882	543.849	487.398	445.223	0.226184	OK	0.18715	0.619647	no	0.373223	OK	0.02825	0.221604	no	0.0680786	OK	0.6918	0.953724	no	0.215117	OK	0.2035	0.643477	no	-0.062494	OK	0.712	0.958512	no	0.0845443	OK	0.6139	0.933738	no	-0.147038	OK	0.3852	0.824849	no	-0.158106	OK	0.36005	0.806528	no	-0.288678	OK
XLOC_000502	FvH4_1g09690	Fvb1:5199418-5201329	40.0381	49.6555	38.5102	39.1232	40.8319	-0.0561352	OK	0.7121	0.958538	no	-0.366714	OK	0.01355	0.138313	no	-0.0333518	OK	0.8245	0.979389	no	-0.343931	OK	0.0213	0.185666	no	0.0283205	OK	0.84805	0.982816	no	-0.282259	OK	0.0543	0.327205	no	0.310579	OK	0.03355	0.246803	no	0.0227834	OK	0.88245	0.987571	no	0.0844557	OK
XLOC_000503	FvH4_1g09700	Fvb1:5205226-5210040	1.61435	2.16631	2.15808	2.52732	2.56777	0.418795	OK	0.06495	0.361842	no	-0.00548797	OK	0.9758	0.996583	no	0.646652	OK	0.0038	0.0566219	no	0.22237	OK	0.30965	0.764073	no	0.669558	OK	0.00285	0.0457533	yes	0.245275	OK	0.25815	0.713158	no	0.424283	OK	0.0591	0.34258	no	0.227858	OK	0.2947	0.750532	no	0.250763	OK
XLOC_000504	FvH4_1g09710	Fvb1:5286905-5289856	0.641422	0.500269	0.575804	0.584399	0.703627	-0.155696	OK	0.62325	0.936378	no	0.202875	OK	0.5367	0.905667	no	-0.134321	OK	0.66845	0.94796	no	0.224251	OK	0.4879	0.884561	no	0.133535	OK	0.6582	0.945691	no	0.492107	OK	0.1214	0.504561	no	-0.358571	OK	0.2666	0.72216	no	0.0213754	OK	0.95995	0.995167	no	0.289231	OK
XLOC_000505	FvH4_1g09720	Fvb1:5294197-5298639	0.0484714	0.0284738	0.0123374	0.0277881	0.0384451	-1.9741	NOTEST	1	1	no	-1.2066	NOTEST	1	1	no	-0.802667	NOTEST	1	1	no	-0.0351717	NOTEST	1	1	no	-0.334333	NOTEST	1	1	no	0.433162	NOTEST	1	1	no	-0.767495	NOTEST	1	1	no	1.17143	NOTEST	1	1	no	1.63976	NOTEST
XLOC_000506	FvH4_1g09740	Fvb1:5299147-5299711	0.119807	0.112475	0	0.160268	0	-inf	NOTEST	1	1	no	#NAME?	NOTEST	1	1	no	0.419773	NOTEST	1	1	no	0.510883	NOTEST	1	1	no	#NAME?	NOTEST	1	1	no	#NAME?	NOTEST	1	1	no	-0.0911104	NOTEST	1	1	no	inf	NOTEST	1	1	no	0	NOTEST
XLOC_000507	FvH4_1g09800	Fvb1:5322356-5326663	39.1511	50.7024	57.6912	48.6574	47.3882	0.559298	OK	5e-05	0.00165018	yes	0.186299	OK	0.1671	0.588404	no	0.313604	OK	0.02295	0.194631	no	-0.0593946	OK	0.662	0.94661	no	0.275475	OK	0.0439	0.290072	no	-0.0975238	OK	0.476	0.879046	no	0.372999	OK	0.00665	0.0848193	no	-0.245694	OK	0.0711	0.380275	no	-0.283823	OK
XLOC_000508	FvH4_1g09820	Fvb1:5332857-5336113	0.956912	0.920162	0.579203	0.865323	0.910001	-0.724316	OK	0.0082	0.0982933	no	-0.667819	OK	0.0129	0.133876	no	-0.145148	OK	0.55615	0.913188	no	-0.0886502	OK	0.7196	0.960459	no	-0.0725179	OK	0.7742	0.971238	no	-0.0160204	OK	0.95465	0.994982	no	-0.0564975	OK	0.82105	0.978702	no	0.579168	OK	0.02895	0.225137	no	0.651798	OK
XLOC_000509	FvH4_1g09840	Fvb1:5351143-5358537	0	0	0	0	0	0	NOTEST	1	1	no	0	NOTEST	1	1	no	0	NOTEST	1	1	no	0	NOTEST	1	1	no	0	NOTEST	1	1	no	0	NOTEST	1	1	no	0	NOTEST	1	1	no	0	NOTEST	1	1	no	0	NOTEST
XLOC_000510	FvH4_1g09850	Fvb1:5361413-5362183	0	0	0	0	0	0	NOTEST	1	1	no	0	NOTEST	1	1	no	0	NOTEST	1	1	no	0	NOTEST	1	1	no	0	NOTEST	1	1	no	0	NOTEST	1	1	no	0	NOTEST	1	1	no	0	NOTEST	1	1	no	0	NOTEST
XLOC_000511	FvH4_1g09870	Fvb1:5367312-5370267	32.7676	35.8298	26.6806	35.5708	36.4577	-0.296476	OK	0.0448	0.293714	no	-0.425368	OK	0.00465	0.0655719	no	0.118423	OK	0.4121	0.842854	no	-0.0104682	OK	0.94175	0.993966	no	0.153955	OK	0.28795	0.744087	no	0.025064	OK	0.86655	0.985551	no	0.128891	OK	0.3736	0.81708	no	0.414899	OK	0.00455	0.0645916	no	0.450432	OK
XLOC_000512	FvH4_1g09900	Fvb1:5385451-5387266	0.0326607	0.0507295	0.0229048	0.046968	0.058107	-0.511908	NOTEST	1	1	no	-1.14718	NOTEST	1	1	no	0.524123	NOTEST	1	1	no	-0.111147	NOTEST	1	1	no	0.831158	NOTEST	1	1	no	0.195889	NOTEST	1	1	no	0.635269	NOTEST	1	1	no	1.03603	NOTEST	1	1	no	1.34307	NOTEST
XLOC_000513	FvH4_1g09910	Fvb1:5392206-5392416	0	0	0	0	0	0	NOTEST	1	1	no	0	NOTEST	1	1	no	0	NOTEST	1	1	no	0	NOTEST	1	1	no	0	NOTEST	1	1	no	0	NOTEST	1	1	no	0	NOTEST	1	1	no	0	NOTEST	1	1	no	0	NOTEST
XLOC_000514	FvH4_1g09920,FvH4_1g09930	Fvb1:5392467-5394753	0.0256731	0.0368112	0.0237617	0.0342842	0.282395	-0.111618	NOTEST	1	1	no	-0.631506	NOTEST	1	1	no	0.417286	NOTEST	1	1	no	-0.102602	NOTEST	1	1	no	3.45938	NOTEST	1	1	no	2.9395	NOTEST	1	1	no	0.519888	NOTEST	1	1	no	0.528904	NOTEST	1	1	no	3.571	NOTEST
XLOC_000515	FvH4_1g09950	Fvb1:5402675-5403044	5.79664	5.7385	3.32925	4.40748	3.89626	-0.800018	OK	0.016	0.154274	no	-0.785474	OK	0.01815	0.167516	no	-0.395262	OK	0.18645	0.618658	no	-0.380718	OK	0.20865	0.650707	no	-0.573127	OK	0.0675	0.369778	no	-0.558582	OK	0.07885	0.402201	no	-0.0145444	OK	0.96925	0.995969	no	0.404756	OK	0.20255	0.64203	no	0.226891	OK
XLOC_000516	FvH4_1g09960,FvH4_1g09970	Fvb1:5404225-5409656	106.565	131.725	94.0783	111.876	112.806	-0.179806	OK	0.1896	0.623295	no	-0.485591	OK	0.0004	0.00986584	yes	0.0701634	OK	0.60565	0.931377	no	-0.235622	OK	0.0858	0.421389	no	0.0821096	OK	0.54385	0.90883	no	-0.223676	OK	0.10035	0.458227	no	0.305785	OK	0.02585	0.210061	no	0.249969	OK	0.06845	0.37259	no	0.261916	OK
XLOC_000517	FvH4_1g09990	Fvb1:5427434-5430864	50.1945	46.8329	53.8262	58.1834	55.6096	0.100779	OK	0.4666	0.874033	no	0.200784	OK	0.147	0.554383	no	0.213079	OK	0.11945	0.500258	no	0.313084	OK	0.023	0.194912	no	0.147805	OK	0.28065	0.737111	no	0.24781	OK	0.0714	0.381102	no	-0.100006	OK	0.47145	0.876507	no	0.1123	OK	0.41205	0.842793	no	0.0470259	OK
XLOC_000518	FvH4_1g10000	Fvb1:5431675-5437207	15.3279	15.7784	15.2095	16.8817	16.1707	-0.0111886	OK	0.93465	0.993193	no	-0.0529835	OK	0.70685	0.957355	no	0.1393	OK	0.3123	0.76674	no	0.0975054	OK	0.48175	0.881544	no	0.0772269	OK	0.5776	0.921461	no	0.035432	OK	0.79895	0.975787	no	0.041795	OK	0.76145	0.969088	no	0.150489	OK	0.2816	0.738035	no	0.0884155	OK
XLOC_000519	FvH4_1g10020	Fvb1:5445165-5446334	0	0	0	0	0	0	NOTEST	1	1	no	0	NOTEST	1	1	no	0	NOTEST	1	1	no	0	NOTEST	1	1	no	0	NOTEST	1	1	no	0	NOTEST	1	1	no	0	NOTEST	1	1	no	0	NOTEST	1	1	no	0	NOTEST
XLOC_000520	FvH4_1g10030	Fvb1:5446506-5448755	1.4392	1.21155	0.844718	1.57813	1.50753	-0.768721	OK	0.0046	0.0651123	no	-0.520311	OK	0.05485	0.329069	no	0.132952	OK	0.5854	0.924313	no	0.381363	OK	0.1266	0.515465	no	0.066925	OK	0.78235	0.972952	no	0.315335	OK	0.20415	0.644587	no	-0.24841	OK	0.3258	0.778533	no	0.901673	OK	0.00075	0.0164116	yes	0.835646	OK
XLOC_000521	FvH4_1g10050	Fvb1:5463858-5471294	0.220277	0.184841	0.135011	0.161402	0.212479	-0.706247	NOTEST	1	1	no	-0.453214	NOTEST	1	1	no	-0.448662	NOTEST	1	1	no	-0.19563	NOTEST	1	1	no	-0.0520018	NOTEST	1	1	no	0.201031	NOTEST	1	1	no	-0.253033	NOTEST	1	1	no	0.257584	NOTEST	1	1	no	0.654245	NOTEST
XLOC_000522	FvH4_1g10070	Fvb1:5473695-5479690	11.2674	13.9524	13.4371	13.2259	13.2855	0.254065	OK	0.11125	0.482871	no	-0.0542964	OK	0.73175	0.962801	no	0.231209	OK	0.14705	0.554489	no	-0.0771523	OK	0.62695	0.937549	no	0.237703	OK	0.13805	0.538148	no	-0.0706588	OK	0.65505	0.944854	no	0.308361	OK	0.0516	0.318683	no	-0.0228559	OK	0.88095	0.98734	no	-0.0163623	OK
XLOC_000523	FvH4_1g10110	Fvb1:5496036-5499432	0	0	0	0	0	0	NOTEST	1	1	no	0	NOTEST	1	1	no	0	NOTEST	1	1	no	0	NOTEST	1	1	no	0	NOTEST	1	1	no	0	NOTEST	1	1	no	0	NOTEST	1	1	no	0	NOTEST	1	1	no	0	NOTEST
XLOC_000524	FvH4_1g10120	Fvb1:5499900-5503185	0.0210567	0.0217311	0.00925281	0.00530827	0.00501288	-1.18632	NOTEST	1	1	no	-1.2318	NOTEST	1	1	no	-1.98797	NOTEST	1	1	no	-2.03345	NOTEST	1	1	no	-2.07057	NOTEST	1	1	no	-2.11605	NOTEST	1	1	no	0.0454818	NOTEST	1	1	no	-0.80165	NOTEST	1	1	no	-0.884253	NOTEST
XLOC_000525	FvH4_1g10130	Fvb1:5504069-5506707	14.2643	15.481	14.1157	15.7585	15.899	-0.0151096	OK	0.92215	0.991809	no	-0.133199	OK	0.3888	0.827402	no	0.143719	OK	0.3484	0.797143	no	0.0256294	OK	0.86565	0.985479	no	0.156525	OK	0.30995	0.764361	no	0.038435	OK	0.79825	0.975663	no	0.11809	OK	0.4504	0.865099	no	0.158829	OK	0.3056	0.760552	no	0.171634	OK
XLOC_000526	FvH4_1g10160	Fvb1:5522381-5525256	149.695	170.383	151.523	178.181	161.554	0.0175116	OK	0.8952	0.989163	no	-0.169246	OK	0.2141	0.658513	no	0.251317	OK	0.0669	0.367973	no	0.0645589	OK	0.6358	0.939644	no	0.109997	OK	0.42185	0.84923	no	-0.076761	OK	0.57805	0.921647	no	0.186758	OK	0.1739	0.599384	no	0.233805	OK	0.08545	0.420498	no	0.0924854	OK
XLOC_000527	FvH4_1g10180	Fvb1:5529582-5542006	0.667303	0.579802	0.419459	0.578628	0.518132	-0.669813	OK	0.876	0.986711	no	-0.467031	OK	0.909	0.990506	no	-0.205705	OK	0.9545	0.994982	no	-0.00292285	OK	0.9813	0.997093	no	-0.365023	OK	0.9291	0.992582	no	-0.162241	OK	0.9589	0.995075	no	-0.202782	OK	0.9506	0.994737	no	0.464108	OK	0.9052	0.990171	no	0.30479	OK
XLOC_000528	FvH4_1g10190	Fvb1:5545264-5549760	16.8953	16.1858	18.8403	20.5412	20.4712	0.157199	OK	0.26265	0.717815	no	0.21909	OK	0.1221	0.505932	no	0.2819	OK	0.04655	0.30063	no	0.343791	OK	0.0158	0.153025	no	0.276979	OK	0.04885	0.309386	no	0.33887	OK	0.0169	0.159986	no	-0.0618913	OK	0.6663	0.947442	no	0.124701	OK	0.37225	0.816022	no	0.11978	OK
XLOC_000529	FvH4_1g10200	Fvb1:5550048-5550324	0.841376	0.762273	0.29578	0.389634	0.736534	-1.50822	NOTEST	1	1	no	-1.36578	NOTEST	1	1	no	-1.11063	NOTEST	1	1	no	-0.968189	NOTEST	1	1	no	-0.191998	NOTEST	1	1	no	-0.0495567	NOTEST	1	1	no	-0.142441	NOTEST	1	1	no	0.397594	NOTEST	1	1	no	1.31623	NOTEST
XLOC_000530	FvH4_1g10220	Fvb1:5574371-5577317	5.82581	5.05956	5.38269	5.51723	5.43182	-0.114133	OK	0.52245	0.900278	no	0.0893159	OK	0.61325	0.933498	no	-0.0785146	OK	0.6611	0.94648	no	0.124934	OK	0.48285	0.882107	no	-0.101025	OK	0.5669	0.917708	no	0.102424	OK	0.5589	0.914456	no	-0.203449	OK	0.2485	0.70205	no	0.0356186	OK	0.83935	0.981554	no	0.0131081	OK
XLOC_000531	FvH4_1g10230	Fvb1:5577451-5578247	12.2914	15.1997	13.0719	14.7596	14.8821	0.0888203	OK	0.6208	0.935615	no	-0.217572	OK	0.2229	0.670797	no	0.264004	OK	0.1416	0.54492	no	-0.0423888	OK	0.8153	0.977756	no	0.275936	OK	0.12735	0.51702	no	-0.030456	OK	0.86495	0.985408	no	0.306392	OK	0.0904	0.433646	no	0.175183	OK	0.3254	0.778103	no	0.187116	OK
XLOC_000532	FvH4_1g10240	Fvb1:5580264-5581536	51.5464	37.6418	62.2596	60.1046	61.7409	0.272424	OK	0.0538	0.325589	no	0.725959	OK	5e-05	0.00165018	yes	0.221603	OK	0.11675	0.494736	no	0.675137	OK	5e-05	0.00165018	yes	0.260356	OK	0.0662	0.365832	no	0.71389	OK	5e-05	0.00165018	yes	-0.453534	OK	0.00165	0.0302445	yes	-0.0508214	OK	0.7119	0.958482	no	-0.0120683	OK
XLOC_000533	FvH4_1g10250	Fvb1:5582816-5586040	33.5185	33.3283	32.3762	36.5277	36.7387	-0.050024	OK	0.71375	0.959126	no	-0.0418111	OK	0.7633	0.969444	no	0.124033	OK	0.36525	0.810666	no	0.132246	OK	0.34095	0.790799	no	0.132342	OK	0.33385	0.78537	no	0.140555	OK	0.311	0.765487	no	-0.00821287	OK	0.9545	0.994982	no	0.174057	OK	0.2046	0.645094	no	0.182366	OK
XLOC_000534	FvH4_1g10270	Fvb1:5590832-5598428	1.61377	2.15674	1.81336	1.84322	2.18014	0.168232	OK	0.37795	0.820188	no	-0.250185	OK	0.17475	0.600743	no	0.191799	OK	0.3126	0.766961	no	-0.226618	OK	0.21945	0.665931	no	0.433986	OK	0.0213	0.185666	no	0.0155685	OK	0.9296	0.992638	no	0.418417	OK	0.026	0.210694	no	0.0235666	OK	0.90315	0.990068	no	0.265753	OK
XLOC_000535	FvH4_1g10300	Fvb1:5615895-5621637	3.97047	8.68001	3.24028	6.50424	5.26311	-0.293191	OK	0.0709	0.37978	no	-1.42158	OK	5e-05	0.00165018	yes	0.712072	OK	5e-05	0.00165018	yes	-0.416315	OK	0.0043	0.0619732	no	0.406607	OK	0.0117	0.125151	no	-0.72178	OK	5e-05	0.00165018	yes	1.12839	OK	5e-05	0.00165018	yes	1.00526	OK	5e-05	0.00165018	yes	0.699798	OK
XLOC_000536	FvH4_1g10310	Fvb1:5621807-5629056	2.39149	1.69748	1.50942	1.58088	1.36831	-0.663914	OK	0.0012	0.02369	yes	-0.1694	OK	0.4074	0.840134	no	-0.597181	OK	0.00325	0.0505288	no	-0.102668	OK	0.61185	0.933143	no	-0.805516	OK	5e-05	0.00165018	yes	-0.311002	OK	0.13525	0.532688	no	-0.494514	OK	0.0107	0.117901	no	0.0667326	OK	0.74475	0.965473	no	-0.141602	OK
XLOC_000537	FvH4_1g10350	Fvb1:5640899-5643812	3.80398	3.98904	3.6529	4.42975	5.01188	-0.0584652	OK	0.7957	0.97527	no	-0.126997	OK	0.56955	0.91874	no	0.219716	OK	0.3112	0.765706	no	0.151184	OK	0.4855	0.883363	no	0.397843	OK	0.0633	0.35661	no	0.329311	OK	0.12385	0.509885	no	0.0685317	OK	0.7559	0.967872	no	0.278181	OK	0.20385	0.644079	no	0.456308	OK
XLOC_000538	FvH4_1g10370	Fvb1:5660208-5665199	1.59106	2.56591	1.95189	2.46544	2.64957	0.294886	OK	0.28805	0.744187	no	-0.394597	OK	0.1257	0.513676	no	0.631857	OK	0.017	0.160526	no	-0.0576266	OK	0.8041	0.976435	no	0.735771	OK	0.00515	0.0706481	no	0.0462874	OK	0.84225	0.981659	no	0.689483	OK	0.0088	0.103442	no	0.336971	OK	0.19275	0.628089	no	0.440885	OK
XLOC_000539	FvH4_1g10440	Fvb1:5706764-5708595	39.2029	39.2772	38.0848	42.336	43.1563	-0.0417455	OK	0.77185	0.970761	no	-0.044477	OK	0.75325	0.967236	no	0.110923	OK	0.4379	0.8583	no	0.108192	OK	0.4438	0.861855	no	0.138611	OK	0.3354	0.786651	no	0.13588	OK	0.3408	0.790661	no	0.00273158	OK	0.9846	0.997275	no	0.152669	OK	0.2853	0.741565	no	0.180357	OK
XLOC_000540	FvH4_1g10450	Fvb1:5709005-5713874	18.2053	19.3037	24.3393	23.1454	23.1742	0.418926	OK	0.00355	0.0538722	no	0.334404	OK	0.0201	0.178622	no	0.346367	OK	0.01585	0.15338	no	0.261845	OK	0.06735	0.369338	no	0.34816	OK	0.0159	0.153683	no	0.263638	OK	0.0656	0.363892	no	0.0845219	OK	0.55765	0.913969	no	-0.0725594	OK	0.60795	0.93212	no	-0.0707662	OK
XLOC_000541	FvH4_1g10460	Fvb1:5715177-5718063	0.497593	0.515912	0.370524	0.356988	0.429825	-0.425397	OK	0.2131	0.657011	no	-0.477557	OK	0.1694	0.592051	no	-0.479089	OK	0.1593	0.57558	no	-0.53125	OK	0.12215	0.506082	no	-0.211217	OK	0.5269	0.902065	no	-0.263377	OK	0.42765	0.852537	no	0.0521604	OK	0.87855	0.986894	no	-0.0536927	NOTEST	1	1	no	0.21418	OK
XLOC_000542	FvH4_1g10470	Fvb1:5724807-5727996	20.1468	20.6542	19.4862	20.3539	21.032	-0.0480973	OK	0.74525	0.965583	no	-0.0839819	OK	0.5802	0.922317	no	0.0147533	OK	0.9229	0.99184	no	-0.0211313	OK	0.88735	0.98828	no	0.0620346	OK	0.6713	0.948621	no	0.02615	OK	0.8601	0.984602	no	0.0358846	OK	0.80435	0.97644	no	0.0628506	OK	0.6688	0.948128	no	0.110132	OK
XLOC_000543	FvH4_1g10480	Fvb1:5728512-5733820	0.422516	0.318498	0.145714	0.198042	0.186749	-1.53587	OK	0.00015	0.0043444	yes	-1.12815	NOTEST	1	1	no	-1.0932	OK	0.00185	0.0330041	yes	-0.685475	NOTEST	1	1	no	-1.17791	OK	0.00075	0.0164116	yes	-0.770187	NOTEST	1	1	no	-0.407722	OK	0.18435	0.615521	no	0.44267	NOTEST	1	1	no	0.357959	NOTEST
XLOC_000544	FvH4_1g10500	Fvb1:5734586-5747123	0	0.0485798	0.0216816	0.0457558	0.0432461	inf	NOTEST	1	1	no	-1.16389	NOTEST	1	1	no	inf	NOTEST	1	1	no	-0.0864007	NOTEST	1	1	no	inf	NOTEST	1	1	no	-0.167785	NOTEST	1	1	no	inf	NOTEST	1	1	no	1.07749	NOTEST	1	1	no	0.996102	NOTEST
XLOC_000545	FvH4_1g10510	Fvb1:5748764-5757072	6.33368	8.08469	6.22328	7.06455	6.46019	-0.0253691	OK	0.8799	0.987233	no	-0.377518	OK	0.02115	0.184808	no	0.157553	OK	0.3347	0.786097	no	-0.194596	OK	0.22555	0.673907	no	0.0285319	OK	0.86655	0.985551	no	-0.323617	OK	0.046	0.298533	no	0.352149	OK	0.03295	0.243899	no	0.182922	OK	0.26355	0.718822	no	0.053901	OK
XLOC_000546	FvH4_1g10520	Fvb1:5758257-5761090	0.197855	0.353665	0.526278	0.376301	0.315851	1.41139	OK	0.0041	0.0598437	no	0.573442	OK	0.0965	0.448893	no	0.927448	NOTEST	1	1	no	0.0895041	NOTEST	1	1	no	0.674804	NOTEST	1	1	no	-0.163139	NOTEST	1	1	no	0.837944	NOTEST	1	1	no	-0.483938	OK	0.1563	0.570569	no	-0.736581	OK
XLOC_000547	FvH4_1g10530	Fvb1:5764363-5765653	82.8567	116.545	96.1782	114.348	122.645	0.215091	OK	0.11545	0.491734	no	-0.277106	OK	0.04245	0.284273	no	0.464741	OK	0.001	0.0205605	yes	-0.0274549	OK	0.84075	0.981622	no	0.565792	OK	0.0001	0.00306376	yes	0.0735958	OK	0.58755	0.924877	no	0.492196	OK	0.0003	0.00778763	yes	0.249651	OK	0.07015	0.377648	no	0.350701	OK
XLOC_000548	FvH4_1g10550	Fvb1:5782517-5785114	0.522472	0.475792	0.300102	0.541122	0.620689	-0.799901	OK	0.0341	0.249256	no	-0.664878	OK	0.07735	0.398103	no	0.0505999	OK	0.8841	0.987835	no	0.185623	OK	0.57295	0.919784	no	0.248515	OK	0.4414	0.860375	no	0.383539	OK	0.2392	0.691267	no	-0.135024	OK	0.68835	0.952739	no	0.850501	OK	0.0243	0.201984	no	1.04842	OK
XLOC_000549	FvH4_1g10560	Fvb1:5785421-5799538	0.0318335	0.030234	0.0259625	0.0316851	0.0267991	-0.294119	NOTEST	1	1	no	-0.219742	NOTEST	1	1	no	-0.00674493	NOTEST	1	1	no	0.0676327	NOTEST	1	1	no	-0.248362	NOTEST	1	1	no	-0.173984	NOTEST	1	1	no	-0.0743776	NOTEST	1	1	no	0.287375	NOTEST	1	1	no	0.0457577	NOTEST
XLOC_000550	FvH4_1g10600	Fvb1:5814344-5815342	0.222663	0.326718	0.157357	0.0449769	0.0848369	-0.50082	NOTEST	1	1	no	-1.054	NOTEST	1	1	no	-2.30761	NOTEST	1	1	no	-2.86079	NOTEST	1	1	no	-1.3921	NOTEST	1	1	no	-1.94528	NOTEST	1	1	no	0.553182	NOTEST	1	1	no	-1.80679	NOTEST	1	1	no	-0.891281	NOTEST
XLOC_000551	FvH4_1g10610	Fvb1:5816854-5817115	0	0	0	0	0	0	NOTEST	1	1	no	0	NOTEST	1	1	no	0	NOTEST	1	1	no	0	NOTEST	1	1	no	0	NOTEST	1	1	no	0	NOTEST	1	1	no	0	NOTEST	1	1	no	0	NOTEST	1	1	no	0	NOTEST
XLOC_000552	FvH4_1g10620	Fvb1:5817115-5817566	0	0	0	0	0	0	NOTEST	1	1	no	0	NOTEST	1	1	no	0	NOTEST	1	1	no	0	NOTEST	1	1	no	0	NOTEST	1	1	no	0	NOTEST	1	1	no	0	NOTEST	1	1	no	0	NOTEST	1	1	no	0	NOTEST
XLOC_000553	FvH4_1g10630	Fvb1:5817702-5818155	0	0	0	0	0	0	NOTEST	1	1	no	0	NOTEST	1	1	no	0	NOTEST	1	1	no	0	NOTEST	1	1	no	0	NOTEST	1	1	no	0	NOTEST	1	1	no	0	NOTEST	1	1	no	0	NOTEST	1	1	no	0	NOTEST
XLOC_000554	FvH4_1g10640	Fvb1:5820165-5821272	0.0431673	0.0198862	0.0838823	0.0191242	0.018105	0.958427	NOTEST	1	1	no	2.0766	NOTEST	1	1	no	-1.17454	NOTEST	1	1	no	-0.0563688	NOTEST	1	1	no	-1.25355	NOTEST	1	1	no	-0.135374	NOTEST	1	1	no	-1.11817	NOTEST	1	1	no	-2.13297	NOTEST	1	1	no	-2.21197	NOTEST
XLOC_000555	FvH4_1g10650	Fvb1:5821369-5834706	0.0422236	0.082826	0.039062	0.0243858	0.0330164	-0.112284	NOTEST	1	1	no	-1.08432	NOTEST	1	1	no	-0.792012	NOTEST	1	1	no	-1.76404	NOTEST	1	1	no	-0.354868	NOTEST	1	1	no	-1.3269	NOTEST	1	1	no	0.972032	NOTEST	1	1	no	-0.679729	NOTEST	1	1	no	-0.242584	NOTEST
XLOC_000556	FvH4_1g10660	Fvb1:5836767-5841372	0.0288572	0.0265828	0	0	0	-inf	NOTEST	1	1	no	#NAME?	NOTEST	1	1	no	#NAME?	NOTEST	1	1	no	#NAME?	NOTEST	1	1	no	#NAME?	NOTEST	1	1	no	#NAME?	NOTEST	1	1	no	-0.118435	NOTEST	1	1	no	0	NOTEST	1	1	no	0	NOTEST
XLOC_000557	FvH4_1g10670	Fvb1:5842005-5844883	3.96766	5.71728	4.27875	4.79262	4.59859	0.108901	OK	0.54995	0.9108	no	-0.41814	OK	0.0188	0.171289	no	0.272525	OK	0.1299	0.522196	no	-0.254517	OK	0.14335	0.548022	no	0.212902	OK	0.2329	0.683445	no	-0.314139	OK	0.07315	0.386235	no	0.527041	OK	0.0038	0.0566219	no	0.163624	OK	0.36	0.806494	no	0.104001	OK
XLOC_000558	FvH4_1g10680	Fvb1:5846058-5847320	0	0	0	0	0	0	NOTEST	1	1	no	0	NOTEST	1	1	no	0	NOTEST	1	1	no	0	NOTEST	1	1	no	0	NOTEST	1	1	no	0	NOTEST	1	1	no	0	NOTEST	1	1	no	0	NOTEST	1	1	no	0	NOTEST
XLOC_000559	FvH4_1g10710	Fvb1:5860020-5861067	0	0.0500015	0.0142266	0.0133034	0.0409061	inf	NOTEST	1	1	no	-1.81339	NOTEST	1	1	no	inf	NOTEST	1	1	no	-1.91017	NOTEST	1	1	no	inf	NOTEST	1	1	no	-0.289656	NOTEST	1	1	no	inf	NOTEST	1	1	no	-0.0967882	NOTEST	1	1	no	1.52373	NOTEST
XLOC_000560	FvH4_1g10720	Fvb1:5861193-5865191	10.7682	10.2538	8.88525	11.9211	12.9546	-0.277294	OK	0.1311	0.524573	no	-0.206678	OK	0.262	0.717225	no	0.146736	OK	0.4152	0.84467	no	0.217352	OK	0.2244	0.672478	no	0.26669	OK	0.1356	0.533323	no	0.337305	OK	0.058	0.339259	no	-0.0706158	OK	0.69895	0.955459	no	0.42403	OK	0.022	0.189519	no	0.543983	OK
XLOC_000561	FvH4_1g10730	Fvb1:5866421-5867785	0	0	0.0144391	0.0133684	0.0156121	inf	NOTEST	1	1	no	inf	NOTEST	1	1	no	inf	NOTEST	1	1	no	inf	NOTEST	1	1	no	inf	NOTEST	1	1	no	inf	NOTEST	1	1	no	0	NOTEST	1	1	no	-0.111149	NOTEST	1	1	no	0.112687	NOTEST
XLOC_000562	FvH4_1g10740	Fvb1:5868793-5871813	2.17205	2.63675	1.47971	2.34063	2.47604	-0.553746	OK	0.01795	0.166243	no	-0.833449	OK	0.00045	0.0108754	yes	0.107837	OK	0.6267	0.937451	no	-0.171866	OK	0.4317	0.854815	no	0.188976	OK	0.3942	0.831435	no	-0.0907272	OK	0.67675	0.949835	no	0.279703	OK	0.20815	0.650041	no	0.661583	OK	0.00495	0.0687088	no	0.742722	OK
XLOC_000563	FvH4_1g10770	Fvb1:5879903-5883023	27.6302	27.8547	18.8872	21.4734	13.5207	-0.548841	OK	5e-05	0.00165018	yes	-0.560513	OK	0.0006	0.0137294	yes	-0.363697	OK	0.01355	0.138313	no	-0.375369	OK	0.0176	0.164138	no	-1.03107	OK	5e-05	0.00165018	yes	-1.04275	OK	5e-05	0.00165018	yes	0.0116722	OK	0.9411	0.993921	no	0.185144	OK	0.2139	0.658129	no	-0.482232	OK
XLOC_000564	FvH4_1g10790	Fvb1:5893621-5901264	0.224356	1.28508	0.500177	0.868934	0.83958	1.15665	OK	0.00085	0.0180862	yes	-1.36135	OK	5e-05	0.00165018	yes	1.95345	OK	5e-05	0.00165018	yes	-0.56454	OK	0.02365	0.19839	no	1.90388	OK	5e-05	0.00165018	yes	-0.61412	OK	0.01265	0.132069	no	2.51799	OK	5e-05	0.00165018	yes	0.796808	OK	0.00375	0.0560608	no	0.747228	OK
XLOC_000565	FvH4_1g10800	Fvb1:5902408-5904217	0	0	0	0	0	0	NOTEST	1	1	no	0	NOTEST	1	1	no	0	NOTEST	1	1	no	0	NOTEST	1	1	no	0	NOTEST	1	1	no	0	NOTEST	1	1	no	0	NOTEST	1	1	no	0	NOTEST	1	1	no	0	NOTEST
XLOC_000566	FvH4_1g10810	Fvb1:5904695-5905904	36.6834	40.0286	26.8637	33.6659	32.1265	-0.44947	OK	0.00325	0.0505288	no	-0.57537	OK	0.0002	0.00554134	yes	-0.123842	OK	0.40875	0.840613	no	-0.249743	OK	0.0943	0.443437	no	-0.191365	OK	0.1991	0.636914	no	-0.317265	OK	0.0344	0.250548	no	0.125901	OK	0.40405	0.83801	no	0.325628	OK	0.0321	0.23994	no	0.258105	OK
XLOC_000567	FvH4_1g10820	Fvb1:5908246-5910659	0.949446	1.44308	0.50138	0.91519	1.08796	-0.921182	OK	0.0055	0.0739886	no	-1.52517	OK	0.00015	0.0043444	yes	-0.0530149	OK	0.85765	0.984409	no	-0.657003	OK	0.0207	0.182033	no	0.19647	OK	0.49305	0.887059	no	-0.407518	OK	0.13335	0.528916	no	0.603988	OK	0.0325	0.241821	no	0.868167	OK	0.0081	0.0974898	no	1.11765	OK
XLOC_000568	FvH4_1g10830	Fvb1:5912345-5913341	0	0.0278814	0.0127442	0	0	inf	NOTEST	1	1	no	-1.12947	NOTEST	1	1	no	0	NOTEST	1	1	no	#NAME?	NOTEST	1	1	no	0	NOTEST	1	1	no	#NAME?	NOTEST	1	1	no	inf	NOTEST	1	1	no	#NAME?	NOTEST	1	1	no	#NAME?	NOTEST
XLOC_000569	FvH4_1g10840	Fvb1:5915120-5917842	3.89015	2.9718	2.14219	3.96469	4.36448	-0.86074	OK	0.00015	0.0043444	yes	-0.472252	OK	0.03855	0.268766	no	0.0273825	OK	0.893	0.988851	no	0.41587	OK	0.05145	0.318081	no	0.165985	OK	0.4153	0.844711	no	0.554472	OK	0.00925	0.106875	no	-0.388487	OK	0.0689	0.373999	no	0.888122	OK	0.0001	0.00306376	yes	1.02672	OK
XLOC_000570	FvH4_1g10870	Fvb1:5923403-5925514	0.0594661	0	0.0161239	0.0453596	0.0417532	-1.88287	NOTEST	1	1	no	inf	NOTEST	1	1	no	-0.390658	NOTEST	1	1	no	inf	NOTEST	1	1	no	-0.510181	NOTEST	1	1	no	inf	NOTEST	1	1	no	#NAME?	NOTEST	1	1	no	1.49221	NOTEST	1	1	no	1.37269	NOTEST
XLOC_000571	FvH4_1g10890	Fvb1:5945446-5946347	0.0349504	0.191142	0.105998	0.158027	0.190367	1.60065	NOTEST	1	1	no	-0.850612	NOTEST	1	1	no	2.17678	NOTEST	1	1	no	-0.274479	NOTEST	1	1	no	2.4454	NOTEST	1	1	no	-0.00586229	NOTEST	1	1	no	2.45126	NOTEST	1	1	no	0.576133	NOTEST	1	1	no	0.84475	NOTEST
XLOC_000572	FvH4_1g10930	Fvb1:5954836-5956829	0.704076	2.11988	1.32553	1.02386	1.6167	0.912761	OK	0.00255	0.0420304	yes	-0.677418	OK	0.00935	0.107712	no	0.540215	OK	0.0768	0.396557	no	-1.04996	OK	0.00025	0.00670177	yes	1.19925	OK	0.0001	0.00306376	yes	-0.390927	OK	0.1249	0.512077	no	1.59018	OK	5e-05	0.00165018	yes	-0.372546	OK	0.18545	0.61712	no	0.286492	OK
XLOC_000573	FvH4_1g10950	Fvb1:5960018-5967158	0	0	0	0	0	0	NOTEST	1	1	no	0	NOTEST	1	1	no	0	NOTEST	1	1	no	0	NOTEST	1	1	no	0	NOTEST	1	1	no	0	NOTEST	1	1	no	0	NOTEST	1	1	no	0	NOTEST	1	1	no	0	NOTEST
XLOC_000574	FvH4_1g10960	Fvb1:5969088-5970920	0.20913	0.0491722	0.169751	0.14633	0.161225	-0.300978	NOTEST	1	1	no	1.78751	NOTEST	1	1	no	-0.515178	NOTEST	1	1	no	1.57331	NOTEST	1	1	no	-0.375323	NOTEST	1	1	no	1.71316	NOTEST	1	1	no	-2.08848	NOTEST	1	1	no	-0.2142	NOTEST	1	1	no	-0.0743447	NOTEST
XLOC_000575	FvH4_1g10970	Fvb1:5971375-5973172	0.087581	0.0287749	0.0163478	0.0281395	0.0344881	-2.42152	NOTEST	1	1	no	-0.815712	NOTEST	1	1	no	-1.63802	NOTEST	1	1	no	-0.0322115	NOTEST	1	1	no	-1.34452	NOTEST	1	1	no	0.261292	NOTEST	1	1	no	-1.60581	NOTEST	1	1	no	0.783501	NOTEST	1	1	no	1.077	NOTEST
XLOC_000576	FvH4_1g11080	Fvb1:6046914-6048588	21.7702	17.3078	25.0067	25.5145	31.3467	0.199961	OK	0.208	0.649796	no	0.530893	OK	0.00115	0.0229038	yes	0.228964	OK	0.149	0.557822	no	0.559896	OK	0.0007	0.0155394	yes	0.525961	OK	0.00125	0.0244512	yes	0.856893	OK	5e-05	0.00165018	yes	-0.330932	OK	0.0459	0.298151	no	0.0290029	OK	0.84855	0.982884	no	0.326	OK
XLOC_000577	FvH4_1g11090	Fvb1:6049357-6050424	0	0	0	0	0	0	NOTEST	1	1	no	0	NOTEST	1	1	no	0	NOTEST	1	1	no	0	NOTEST	1	1	no	0	NOTEST	1	1	no	0	NOTEST	1	1	no	0	NOTEST	1	1	no	0	NOTEST	1	1	no	0	NOTEST
XLOC_000578	FvH4_1g11100	Fvb1:6051790-6060615	2.8845	3.05838	3.52587	3.42741	3.24193	0.289661	OK	0.86625	0.985551	no	0.205215	OK	0.90445	0.990091	no	0.2488	OK	0.88685	0.988228	no	0.164354	OK	0.92315	0.991907	no	0.168534	OK	0.92265	0.991828	no	0.0840884	OK	0.9594	0.995094	no	0.0844459	OK	0.9611	0.995333	no	-0.0408613	OK	0.98135	0.997093	no	-0.121127	OK
XLOC_000579	FvH4_1g11120	Fvb1:6067318-6071006	17.6807	16.0366	21.0531	20.0056	16.9661	0.25185	OK	0.07745	0.398384	no	0.392663	OK	0.00585	0.0773748	no	0.178223	OK	0.21085	0.653975	no	0.319036	OK	0.0266	0.213556	no	-0.0595202	OK	0.6804	0.950887	no	0.0812931	OK	0.5713	0.919102	no	-0.140813	OK	0.3343	0.785724	no	-0.0736272	OK	0.6036	0.93072	no	-0.31137	OK
XLOC_000580	FvH4_1g11130	Fvb1:6074188-6076258	0.00902426	0.0198715	0.0179203	0.0303922	0	0.989712	NOTEST	1	1	no	-0.14911	NOTEST	1	1	no	1.75182	NOTEST	1	1	no	0.612997	NOTEST	1	1	no	#NAME?	NOTEST	1	1	no	#NAME?	NOTEST	1	1	no	1.13882	NOTEST	1	1	no	0.762108	NOTEST	1	1	no	#NAME?	NOTEST
XLOC_000581	FvH4_1g11170	Fvb1:6094061-6096470	9.30784	10.2727	11.6825	11.4851	11.6646	0.327829	OK	0.0356	0.255866	no	0.185536	OK	0.23455	0.685731	no	0.303242	OK	0.05135	0.31771	no	0.160949	OK	0.3027	0.758282	no	0.325624	OK	0.0377	0.265078	no	0.18333	OK	0.2391	0.691135	no	0.142293	OK	0.36945	0.813785	no	-0.0245877	OK	0.8686	0.985697	no	-0.00220592	OK
XLOC_000582	FvH4_1g11180	Fvb1:6103455-6104609	0.056768	0.113618	0.132355	0.0684229	0.064507	1.22126	NOTEST	1	1	no	0.220219	NOTEST	1	1	no	0.2694	NOTEST	1	1	no	-0.731641	NOTEST	1	1	no	0.184377	NOTEST	1	1	no	-0.816663	NOTEST	1	1	no	1.00104	NOTEST	1	1	no	-0.95186	NOTEST	1	1	no	-1.03688	NOTEST
XLOC_000583	FvH4_1g11190	Fvb1:6105434-6116287	22.162	18.272	18.3101	21.0704	20.151	-0.27545	OK	0.05295	0.323082	no	0.00300638	OK	0.9833	0.997257	no	-0.0728701	OK	0.60135	0.929991	no	0.205587	OK	0.1471	0.55453	no	-0.137237	OK	0.3287	0.781294	no	0.14122	OK	0.3163	0.770087	no	-0.278457	OK	0.05115	0.317136	no	0.20258	OK	0.14815	0.556401	no	0.138213	OK
XLOC_000584	FvH4_1g11220	Fvb1:6128087-6131391	0	0	0	0	0.00829567	0	NOTEST	1	1	no	0	NOTEST	1	1	no	0	NOTEST	1	1	no	0	NOTEST	1	1	no	inf	NOTEST	1	1	no	inf	NOTEST	1	1	no	0	NOTEST	1	1	no	0	NOTEST	1	1	no	inf	NOTEST
XLOC_000585	FvH4_1g11240	Fvb1:6131968-6133895	7.68563	9.47052	6.06003	7.57024	8.35198	-0.342838	OK	0.08205	0.411491	no	-0.644118	OK	0.00085	0.0180862	yes	-0.0218246	OK	0.91325	0.990984	no	-0.323105	OK	0.0858	0.421389	no	0.119954	OK	0.5299	0.903201	no	-0.181326	OK	0.32745	0.780078	no	0.30128	OK	0.10935	0.478586	no	0.321014	OK	0.10615	0.471339	no	0.462792	OK
XLOC_000586	FvH4_1g11260	Fvb1:6136769-6141810	39.6753	43.5934	42.0218	47.4627	46.6484	0.0828982	OK	0.544	0.908872	no	-0.0529714	OK	0.6954	0.95448	no	0.258556	OK	0.05765	0.33816	no	0.122686	OK	0.3642	0.810122	no	0.233588	OK	0.08445	0.417841	no	0.0977181	OK	0.4725	0.877195	no	0.13587	OK	0.3203	0.773634	no	0.175658	OK	0.1949	0.63081	no	0.150689	OK
XLOC_000587	FvH4_1g11320	Fvb1:6170999-6174518	6.82475	7.73292	5.92601	7.23249	6.38443	-0.203714	OK	0.2533	0.707974	no	-0.383952	OK	0.03	0.230108	no	0.0837159	OK	0.6298	0.938109	no	-0.096522	OK	0.57925	0.922046	no	-0.0962184	OK	0.5882	0.92507	no	-0.276456	OK	0.11245	0.485486	no	0.180238	OK	0.29965	0.755279	no	0.28743	OK	0.1014	0.460689	no	0.107496	OK
XLOC_000588	FvH4_1g11360	Fvb1:6189662-6199712	0	0	0	0	0	0	NOTEST	1	1	no	0	NOTEST	1	1	no	0	NOTEST	1	1	no	0	NOTEST	1	1	no	0	NOTEST	1	1	no	0	NOTEST	1	1	no	0	NOTEST	1	1	no	0	NOTEST	1	1	no	0	NOTEST
XLOC_000589	FvH4_1g11370	Fvb1:6202896-6203666	0	0	0	0	0	0	NOTEST	1	1	no	0	NOTEST	1	1	no	0	NOTEST	1	1	no	0	NOTEST	1	1	no	0	NOTEST	1	1	no	0	NOTEST	1	1	no	0	NOTEST	1	1	no	0	NOTEST	1	1	no	0	NOTEST
XLOC_000590	FvH4_1g11380	Fvb1:6203929-6208111	0.131393	0	0.0859508	0.144072	0.119048	-0.612309	NOTEST	1	1	no	inf	NOTEST	1	1	no	0.132898	NOTEST	1	1	no	inf	NOTEST	1	1	no	-0.142348	NOTEST	1	1	no	inf	NOTEST	1	1	no	#NAME?	NOTEST	1	1	no	0.745207	NOTEST	1	1	no	0.469961	NOTEST
XLOC_000591	FvH4_1g11400	Fvb1:6215624-6218950	24.8918	29.0638	20.8909	24.8447	23.3384	-0.252795	OK	0.0827	0.413146	no	-0.476351	OK	0.0011	0.0221667	yes	-0.00273082	OK	0.9852	0.997301	no	-0.226288	OK	0.11465	0.490133	no	-0.0929644	OK	0.51645	0.897799	no	-0.316521	OK	0.03005	0.230311	no	0.223557	OK	0.12195	0.505673	no	0.250064	OK	0.08015	0.405925	no	0.15983	OK
XLOC_000592	FvH4_1g11410	Fvb1:6219631-6226473	48.5412	55.199	48.0226	55.8459	51.7384	-0.0154952	OK	0.9085	0.990486	no	-0.200929	OK	0.1409	0.54369	no	0.202243	OK	0.1352	0.532549	no	0.0168093	OK	0.9017	0.989885	no	0.0920258	OK	0.49705	0.888947	no	-0.093408	OK	0.49705	0.888947	no	0.185434	OK	0.17325	0.598385	no	0.217738	OK	0.1075	0.474508	no	0.107521	OK
XLOC_000593	FvH4_1g11470	Fvb1:6253033-6259555	9.20926	9.29533	7.42779	8.60796	8.46038	-0.310152	OK	0.0439	0.290072	no	-0.323574	OK	0.03335	0.245865	no	-0.0974144	OK	0.51635	0.89776	no	-0.110836	OK	0.46075	0.871005	no	-0.122362	OK	0.41785	0.846539	no	-0.135783	OK	0.3678	0.812459	no	0.0134214	OK	0.9282	0.992582	no	0.212738	OK	0.15975	0.576354	no	0.18779	OK
XLOC_000594	FvH4_1g11490	Fvb1:6269975-6274382	3.95078	3.69012	2.60993	2.74089	3.23682	-0.598125	OK	0.00155	0.0288397	yes	-0.499652	OK	0.00855	0.1013	no	-0.527493	OK	0.00475	0.0665869	no	-0.42902	OK	0.02295	0.194631	no	-0.287562	OK	0.1139	0.488545	no	-0.18909	OK	0.30395	0.759284	no	-0.0984723	OK	0.58755	0.924877	no	0.0706322	OK	0.71225	0.958574	no	0.310563	OK
XLOC_000595	FvH4_1g11550	Fvb1:6301300-6307574	0.00775525	0.00746476	0.00317695	0.00306042	0.00703685	-1.28753	NOTEST	1	1	no	-1.23245	NOTEST	1	1	no	-1.34144	NOTEST	1	1	no	-1.28637	NOTEST	1	1	no	-0.140244	NOTEST	1	1	no	-0.085167	NOTEST	1	1	no	-0.0550771	NOTEST	1	1	no	-0.053913	NOTEST	1	1	no	1.14729	NOTEST
XLOC_000596	FvH4_1g11560	Fvb1:6308772-6316613	0.270946	0.654672	0.456801	0.532931	0.376115	0.753562	NOTEST	1	1	no	-0.519206	OK	0.51845	0.898726	no	0.975943	OK	0.34095	0.790799	no	-0.296824	OK	0.7046	0.956744	no	0.473167	NOTEST	1	1	no	-0.799601	OK	0.3741	0.817512	no	1.27277	OK	0.2306	0.680528	no	0.222382	OK	0.7835	0.973207	no	-0.280395	NOTEST
XLOC_000597	FvH4_1g11660	Fvb1:6366138-6368982	2.69904	2.87094	2.16358	2.41131	2.30586	-0.319026	OK	0.1569	0.571479	no	-0.408104	OK	0.07035	0.378204	no	-0.162632	OK	0.46665	0.874056	no	-0.25171	OK	0.25445	0.709216	no	-0.227144	OK	0.30675	0.761625	no	-0.316223	OK	0.1552	0.568692	no	0.0890787	OK	0.68165	0.951106	no	0.156394	OK	0.48745	0.884411	no	0.0918811	OK
XLOC_000598	FvH4_1g11690	Fvb1:6386838-6390314	13.884	15.6697	10.7427	15.4962	9.80084	-0.370064	OK	0.01635	0.156492	no	-0.544616	OK	0.0006	0.0137294	yes	0.158487	OK	0.2934	0.749067	no	-0.0160654	OK	0.91705	0.991522	no	-0.502447	OK	0.00105	0.0213554	yes	-0.676999	OK	5e-05	0.00165018	yes	0.174552	OK	0.2653	0.720604	no	0.528551	OK	0.00045	0.0108754	yes	-0.132383	OK
XLOC_000599	FvH4_1g11700	Fvb1:6391676-6397021	1.37991	1.46465	1.02858	1.35056	1.35355	-0.423915	OK	0.0591	0.34258	no	-0.509898	OK	0.0232	0.19609	no	-0.0310107	OK	0.8879	0.988364	no	-0.116994	OK	0.58855	0.925241	no	-0.0278211	OK	0.8989	0.98952	no	-0.113804	OK	0.6011	0.929899	no	0.0859831	OK	0.68705	0.952531	no	0.392905	OK	0.0771	0.397355	no	0.396094	OK
XLOC_000600	FvH4_1g11740	Fvb1:6416032-6418310	0	0	0	0	0	0	NOTEST	1	1	no	0	NOTEST	1	1	no	0	NOTEST	1	1	no	0	NOTEST	1	1	no	0	NOTEST	1	1	no	0	NOTEST	1	1	no	0	NOTEST	1	1	no	0	NOTEST	1	1	no	0	NOTEST
XLOC_000601	FvH4_1g11760	Fvb1:6434786-6435274	56.3469	65.7794	50.4276	53.8787	49.0544	-0.16012	OK	0.328	0.780635	no	-0.383421	OK	0.0203	0.179859	no	-0.06462	OK	0.6912	0.953507	no	-0.287921	OK	0.0806	0.407215	no	-0.199953	OK	0.22505	0.673244	no	-0.423255	OK	0.01075	0.118247	no	0.223301	OK	0.1742	0.599874	no	0.0955002	OK	0.55765	0.913969	no	-0.0398333	OK
XLOC_000602	FvH4_1g11770	Fvb1:6442674-6445144	3.85802	4.29924	4.30742	4.10091	4.04643	0.158963	OK	0.3953	0.832202	no	0.00274193	OK	0.98445	0.997275	no	0.0880842	OK	0.6408	0.941311	no	-0.0681367	OK	0.7144	0.959233	no	0.0687897	OK	0.71415	0.95915	no	-0.0874311	OK	0.63525	0.939366	no	0.156221	OK	0.40445	0.838258	no	-0.0708786	OK	0.70485	0.956833	no	-0.090173	OK
XLOC_000603	FvH4_1g11790	Fvb1:6453025-6453525	0	0	0	0	0.131922	0	NOTEST	1	1	no	0	NOTEST	1	1	no	0	NOTEST	1	1	no	0	NOTEST	1	1	no	inf	NOTEST	1	1	no	inf	NOTEST	1	1	no	0	NOTEST	1	1	no	0	NOTEST	1	1	no	inf	NOTEST
XLOC_000604	FvH4_1g11800	Fvb1:6456418-6460873	0.0603939	0.0434152	0.0454917	0.0762997	0.0601402	-0.408799	NOTEST	1	1	no	0.067404	NOTEST	1	1	no	0.337275	NOTEST	1	1	no	0.813477	NOTEST	1	1	no	-0.00607226	NOTEST	1	1	no	0.47013	NOTEST	1	1	no	-0.476203	NOTEST	1	1	no	0.746073	NOTEST	1	1	no	0.402726	NOTEST
XLOC_000605	FvH4_1g11820	Fvb1:6461302-6463736	0	0	0	0	0	0	NOTEST	1	1	no	0	NOTEST	1	1	no	0	NOTEST	1	1	no	0	NOTEST	1	1	no	0	NOTEST	1	1	no	0	NOTEST	1	1	no	0	NOTEST	1	1	no	0	NOTEST	1	1	no	0	NOTEST
XLOC_000606	FvH4_1g11830	Fvb1:6465925-6466904	0.0148838	0	0	0.0168238	0.0317474	-inf	NOTEST	1	1	no	0	NOTEST	1	1	no	0.176761	NOTEST	1	1	no	inf	NOTEST	1	1	no	1.09289	NOTEST	1	1	no	inf	NOTEST	1	1	no	#NAME?	NOTEST	1	1	no	inf	NOTEST	1	1	no	inf	NOTEST
XLOC_000607	FvH4_1g11840	Fvb1:6468111-6470274	3.44579	2.54101	1.59705	3.18203	2.61557	-1.10943	OK	5e-05	0.00165018	yes	-0.669995	OK	0.00555	0.0744446	no	-0.114889	OK	0.5806	0.922468	no	0.324545	OK	0.14275	0.546945	no	-0.397708	OK	0.0635	0.357247	no	0.0417259	OK	0.84985	0.983029	no	-0.439434	OK	0.04265	0.284959	no	0.99454	OK	5e-05	0.00165018	yes	0.711721	OK
XLOC_000608	FvH4_1g11870	Fvb1:6498154-6499570	0.0156309	0	0	0.0242426	0	-inf	NOTEST	1	1	no	0	NOTEST	1	1	no	0.633149	NOTEST	1	1	no	inf	NOTEST	1	1	no	#NAME?	NOTEST	1	1	no	0	NOTEST	1	1	no	#NAME?	NOTEST	1	1	no	inf	NOTEST	1	1	no	0	NOTEST
XLOC_000609	FvH4_1g11880	Fvb1:6501222-6501645	0	0	0	0	0	0	NOTEST	1	1	no	0	NOTEST	1	1	no	0	NOTEST	1	1	no	0	NOTEST	1	1	no	0	NOTEST	1	1	no	0	NOTEST	1	1	no	0	NOTEST	1	1	no	0	NOTEST	1	1	no	0	NOTEST
XLOC_000610	FvH4_1g11900	Fvb1:6503526-6506177	3.45786	4.49528	3.7558	3.89183	4.15955	0.119242	OK	0.5621	0.915844	no	-0.259289	OK	0.19075	0.624935	no	0.170568	OK	0.405	0.838564	no	-0.207964	OK	0.29275	0.748459	no	0.266547	OK	0.19245	0.627674	no	-0.111985	OK	0.56915	0.918532	no	0.378532	OK	0.05995	0.345233	no	0.0513251	OK	0.8035	0.976435	no	0.147304	OK
XLOC_000611	FvH4_1g11940	Fvb1:6520154-6523669	0	0	0	0	0	0	NOTEST	1	1	no	0	NOTEST	1	1	no	0	NOTEST	1	1	no	0	NOTEST	1	1	no	0	NOTEST	1	1	no	0	NOTEST	1	1	no	0	NOTEST	1	1	no	0	NOTEST	1	1	no	0	NOTEST
XLOC_000612	FvH4_1g11950	Fvb1:6536112-6538958	0.025057	0.0408273	0	0.0325766	0.00781683	-inf	NOTEST	1	1	no	#NAME?	NOTEST	1	1	no	0.378622	NOTEST	1	1	no	-0.325698	NOTEST	1	1	no	-1.68056	NOTEST	1	1	no	-2.38488	NOTEST	1	1	no	0.70432	NOTEST	1	1	no	inf	NOTEST	1	1	no	inf	NOTEST
XLOC_000613	FvH4_1g11960	Fvb1:6539847-6542939	64.7853	70.1426	70.8529	79.2256	78.2038	0.12916	OK	0.33735	0.788092	no	0.0145375	OK	0.91545	0.991176	no	0.290299	OK	0.0335	0.246521	no	0.175676	OK	0.19765	0.634871	no	0.271571	OK	0.0444	0.29207	no	0.156948	OK	0.24465	0.69745	no	0.114623	OK	0.40005	0.835321	no	0.161138	OK	0.23965	0.691742	no	0.142411	OK
XLOC_000614	FvH4_1g11970	Fvb1:6543659-6546583	10.8324	10.4143	19.1257	14.939	10.737	0.820159	OK	5e-05	0.00165018	yes	0.876955	OK	5e-05	0.00165018	yes	0.463727	OK	0.00465	0.0655719	no	0.520523	OK	0.00155	0.0288397	yes	-0.0127669	OK	0.9378	0.993605	no	0.0440292	OK	0.79115	0.974404	no	-0.0567961	OK	0.7348	0.963231	no	-0.356431	OK	0.02245	0.192004	no	-0.832926	OK
XLOC_000615	FvH4_1g11980	Fvb1:6549655-6549991	34.3359	36.7337	95.159	60.2381	34.1448	1.47062	OK	5e-05	0.00165018	yes	1.37324	OK	5e-05	0.00165018	yes	0.810958	OK	5e-05	0.00165018	yes	0.713573	OK	0.00015	0.0043444	yes	-0.0080523	OK	0.9689	0.995911	no	-0.105437	OK	0.59425	0.927436	no	0.0973846	OK	0.63065	0.938194	no	-0.659662	OK	5e-05	0.00165018	yes	-1.47867	OK
XLOC_000616	FvH4_1g12010	Fvb1:6560580-6564567	0.0252511	0.0368028	0.0559863	0.0499055	0.125117	1.14873	NOTEST	1	1	no	0.605257	NOTEST	1	1	no	0.982854	NOTEST	1	1	no	0.439382	NOTEST	1	1	no	2.30886	NOTEST	1	1	no	1.76539	NOTEST	1	1	no	0.543471	NOTEST	1	1	no	-0.165875	NOTEST	1	1	no	1.16014	NOTEST
XLOC_000617	FvH4_1g12020	Fvb1:6564655-6571208	10.5598	10.8707	11.4148	11.5143	11.4085	0.11232	OK	0.43165	0.854775	no	0.0704606	OK	0.61855	0.934778	no	0.124841	OK	0.38085	0.82209	no	0.0829817	OK	0.55795	0.914054	no	0.111528	OK	0.437	0.857767	no	0.0696691	OK	0.6232	0.936378	no	0.0418589	OK	0.76715	0.970031	no	0.0125211	OK	0.9276	0.992582	no	-0.000791571	OK
XLOC_000618	FvH4_1g12030	Fvb1:6571940-6573152	102.181	93.9707	100.757	88.046	91.6313	-0.0202389	OK	0.88395	0.987832	no	0.100599	OK	0.4612	0.871254	no	-0.21479	OK	0.1212	0.504249	no	-0.0939526	OK	0.49145	0.886201	no	-0.157208	OK	0.2551	0.709993	no	-0.0363703	OK	0.78905	0.974243	no	-0.120838	OK	0.38145	0.822435	no	-0.194552	OK	0.1535	0.565757	no	-0.136969	OK
XLOC_000619	FvH4_1g12040	Fvb1:6580053-6580386	0	0	0	0	0	0	NOTEST	1	1	no	0	NOTEST	1	1	no	0	NOTEST	1	1	no	0	NOTEST	1	1	no	0	NOTEST	1	1	no	0	NOTEST	1	1	no	0	NOTEST	1	1	no	0	NOTEST	1	1	no	0	NOTEST
XLOC_000620	FvH4_1g12060	Fvb1:6593212-6594754	236.098	255.632	233.741	265.07	273.908	-0.0144747	OK	0.91325	0.990984	no	-0.129159	OK	0.33665	0.787731	no	0.166985	OK	0.2172	0.662813	no	0.0523007	OK	0.69615	0.954696	no	0.214306	OK	0.11605	0.493125	no	0.0996215	OK	0.46695	0.8742	no	0.114685	OK	0.3887	0.8273	no	0.18146	OK	0.18005	0.609163	no	0.228781	OK
XLOC_000621	FvH4_1g12080	Fvb1:6606885-6607491	0	0.0779462	0.0411348	0	0.0372427	inf	NOTEST	1	1	no	-0.92212	NOTEST	1	1	no	0	NOTEST	1	1	no	#NAME?	NOTEST	1	1	no	inf	NOTEST	1	1	no	-1.06552	NOTEST	1	1	no	inf	NOTEST	1	1	no	#NAME?	NOTEST	1	1	no	-0.143402	NOTEST
XLOC_000622	FvH4_1g12090	Fvb1:6609415-6610712	4.89025	5.53416	3.54323	3.66772	4.07203	-0.464843	OK	0.03955	0.272835	no	-0.643298	OK	0.0041	0.0598437	no	-0.415027	OK	0.0635	0.357247	no	-0.593482	OK	0.00625	0.0812455	no	-0.26416	OK	0.2305	0.680414	no	-0.442616	OK	0.0388	0.269754	no	0.178456	OK	0.4128	0.843181	no	0.0498161	OK	0.8247	0.979411	no	0.200682	OK
XLOC_000623	FvH4_1g12110	Fvb1:6615401-6618534	17.939	11.2463	3.23461	11.2806	12.4709	-2.47143	OK	5e-05	0.00165018	yes	-1.79779	OK	5e-05	0.00165018	yes	-0.669248	OK	0.0001	0.00306376	yes	0.00439612	OK	0.9806	0.997057	no	-0.524529	OK	0.00265	0.0432414	yes	0.149115	OK	0.38945	0.827794	no	-0.673644	OK	5e-05	0.00165018	yes	1.80219	OK	5e-05	0.00165018	yes	1.9469	OK
XLOC_000624	FvH4_1g12120	Fvb1:6619359-6625775	35.0438	37.0831	35.7515	42.7821	40.3735	0.0288434	OK	0.8272	0.979732	no	-0.0527605	OK	0.6965	0.95482	no	0.287848	OK	0.03345	0.246317	no	0.206244	OK	0.13035	0.523136	no	0.20425	OK	0.13575	0.533591	no	0.122646	OK	0.3655	0.810709	no	0.0816038	OK	0.5465	0.909803	no	0.259004	OK	0.05575	0.332133	no	0.175406	OK
XLOC_000625	FvH4_1g12170	Fvb1:6651211-6657885	18.6026	21.3937	19.3049	20.4065	19.8803	0.053463	OK	0.6895	0.953094	no	-0.148223	OK	0.27455	0.731447	no	0.133525	OK	0.32495	0.777825	no	-0.0681603	OK	0.6138	0.933676	no	0.0958389	OK	0.4774	0.879614	no	-0.105847	OK	0.4368	0.857713	no	0.201686	OK	0.1364	0.535087	no	0.0800623	OK	0.55305	0.912026	no	0.0423759	OK
XLOC_000626	FvH4_1g12180	Fvb1:6659055-6663838	26.3475	24.3667	26.3534	27.0015	27.4373	0.000323854	OK	0.99775	0.999039	no	0.113075	OK	0.4224	0.849457	no	0.0353771	OK	0.79765	0.975614	no	0.148128	OK	0.28815	0.744248	no	0.058475	OK	0.671	0.94854	no	0.171226	OK	0.21815	0.664007	no	-0.112751	OK	0.42035	0.848245	no	0.0350532	OK	0.802	0.976295	no	0.0581511	OK
XLOC_000627	FvH4_1g12190	Fvb1:6664114-6666517	30.7135	36.7731	34.3196	34.2507	35.8075	0.16016	OK	0.28835	0.74441	no	-0.0996156	OK	0.50975	0.894677	no	0.15726	OK	0.3006	0.756362	no	-0.102515	OK	0.4999	0.890244	no	0.221389	OK	0.1407	0.543248	no	-0.0383861	OK	0.79785	0.975652	no	0.259775	OK	0.08465	0.418408	no	-0.0028997	OK	0.98295	0.997257	no	0.0612295	OK
XLOC_000628	FvH4_1g12200	Fvb1:6667684-6671514	12.763	14.8062	11.7785	13.7633	13.1436	-0.115805	OK	0.4855	0.883363	no	-0.330039	OK	0.0458	0.297691	no	0.108867	OK	0.5078	0.893889	no	-0.105367	OK	0.51855	0.898752	no	0.0423949	OK	0.79805	0.975663	no	-0.171839	OK	0.29485	0.750636	no	0.214234	OK	0.1929	0.628263	no	0.224673	OK	0.1714	0.595245	no	0.1582	OK
XLOC_000629	FvH4_1g12230	Fvb1:6694971-6695861	0	0	0	0	0	0	NOTEST	1	1	no	0	NOTEST	1	1	no	0	NOTEST	1	1	no	0	NOTEST	1	1	no	0	NOTEST	1	1	no	0	NOTEST	1	1	no	0	NOTEST	1	1	no	0	NOTEST	1	1	no	0	NOTEST
XLOC_000630	FvH4_1g12270	Fvb1:6722948-6723563	0.0463431	0	0.0374222	0.0881635	0.0830118	-0.308459	NOTEST	1	1	no	inf	NOTEST	1	1	no	0.927827	NOTEST	1	1	no	inf	NOTEST	1	1	no	0.840962	NOTEST	1	1	no	inf	NOTEST	1	1	no	#NAME?	NOTEST	1	1	no	1.23629	NOTEST	1	1	no	1.14942	NOTEST
XLOC_000631	FvH4_1g12280	Fvb1:6725472-6729848	5.02727	5.07243	6.63131	5.34879	5.75267	0.39952	OK	0.07775	0.399112	no	0.386619	OK	0.07815	0.400228	no	0.0894383	OK	0.67025	0.948441	no	0.0765365	OK	0.7143	0.95919	no	0.194456	OK	0.3601	0.806583	no	0.181555	OK	0.388	0.826813	no	0.0129018	OK	0.9594	0.995094	no	-0.310082	OK	0.081	0.408327	no	-0.205064	OK
XLOC_000632	FvH4_1g12320	Fvb1:6744868-6748097	9.73579	10.7997	8.23296	11.1285	10.8801	-0.241887	OK	0.1261	0.514426	no	-0.391507	OK	0.0128	0.133132	no	0.19289	OK	0.20865	0.650707	no	0.043271	OK	0.78095	0.972729	no	0.160327	OK	0.29805	0.753697	no	0.0107076	OK	0.94575	0.994276	no	0.149619	OK	0.33765	0.788351	no	0.434778	OK	0.0057	0.0759558	no	0.402214	OK
XLOC_000633	FvH4_1g12330	Fvb1:6759684-6764971	0.919704	0.970195	0.702414	0.815597	0.93948	-0.388848	OK	0.13665	0.535581	no	-0.465954	OK	0.07255	0.384608	no	-0.173312	OK	0.495	0.887904	no	-0.250419	OK	0.323	0.776108	no	0.0306931	OK	0.9012	0.989827	no	-0.0464131	OK	0.8476	0.98276	no	0.0771062	OK	0.75515	0.967774	no	0.215536	OK	0.41205	0.842793	no	0.419541	OK
XLOC_000634	FvH4_1g12350	Fvb1:6773770-6779563	16.8677	14.9686	10.3212	10.7579	10.8023	-0.70865	OK	5e-05	0.00165018	yes	-0.536325	OK	0.00025	0.00670177	yes	-0.648877	OK	5e-05	0.00165018	yes	-0.476552	OK	0.0015	0.028167	yes	-0.642923	OK	5e-05	0.00165018	yes	-0.470598	OK	0.00135	0.0259835	yes	-0.172325	OK	0.2488	0.702422	no	0.0597729	OK	0.6838	0.951886	no	0.0657268	OK
XLOC_000635	FvH4_1g12380	Fvb1:6786202-6788446	1.02576	5.14303	2.46682	2.51932	1.01392	1.26596	OK	0.6247	0.936718	no	-1.05997	OK	0.56155	0.915593	no	1.29634	OK	0.61515	0.934047	no	-1.02959	OK	0.5618	0.915695	no	-0.0167375	OK	0.84005	0.981622	no	-2.34267	OK	0.347	0.795924	no	2.32593	OK	0.31425	0.768437	no	0.0303805	OK	0.95035	0.994708	no	-1.2827	OK
XLOC_000636	FvH4_1g12400	Fvb1:6791658-6803457	29.8909	34.7325	32.8648	34.2262	34.0588	0.136836	OK	0.3138	0.767964	no	-0.0797459	OK	0.5564	0.913286	no	0.195397	OK	0.1467	0.5539	no	-0.021185	OK	0.87345	0.986402	no	0.18832	OK	0.16235	0.580619	no	-0.0282619	OK	0.83465	0.980716	no	0.216582	OK	0.10655	0.472298	no	0.0585609	OK	0.66585	0.947353	no	0.0514839	OK
XLOC_000637	FvH4_1g12430	Fvb1:6831688-6834353	2.69328	4.68204	3.70544	3.7747	4.2494	0.460277	OK	0.7359	0.963427	no	-0.337492	OK	0.77985	0.972554	no	0.486995	OK	0.72115	0.960697	no	-0.310774	OK	0.7975	0.975595	no	0.657894	OK	0.62775	0.937709	no	-0.139876	OK	0.907	0.990453	no	0.79777	OK	0.54165	0.907928	no	0.0267178	OK	0.9834	0.997257	no	0.197617	OK
XLOC_000638	FvH4_1g12440	Fvb1:6844103-6845390	0.0271452	0.0320774	0.0183972	0.0276841	0.00662334	-0.561208	NOTEST	1	1	no	-0.802069	NOTEST	1	1	no	0.0283609	NOTEST	1	1	no	-0.212501	NOTEST	1	1	no	-2.03507	NOTEST	1	1	no	-2.27593	NOTEST	1	1	no	0.240861	NOTEST	1	1	no	0.589569	NOTEST	1	1	no	-1.47386	NOTEST
XLOC_000639	FvH4_1g12450	Fvb1:6847439-6848188	1.20563	3.26916	0.626087	0.302732	0.433655	-0.94535	OK	0.0423	0.283702	no	-2.38448	OK	5e-05	0.00165018	yes	-1.99368	OK	0.0008	0.0172489	yes	-3.43281	OK	5e-05	0.00165018	yes	-1.47517	OK	0.004	0.0587313	no	-2.9143	OK	5e-05	0.00165018	yes	1.43913	OK	0.0011	0.0221667	yes	-1.04833	OK	0.0485	0.308021	no	-0.529816	OK
XLOC_000640	FvH4_1g12460	Fvb1:6848698-6857385	17.3212	16.2948	18.1996	21.6439	19.4053	0.0713688	OK	0.6384	0.940556	no	0.159495	OK	0.3218	0.774997	no	0.321425	OK	0.0334	0.246091	no	0.409551	OK	0.01045	0.116077	no	0.163911	OK	0.29045	0.746466	no	0.252037	OK	0.1169	0.495033	no	-0.0881261	OK	0.5822	0.923118	no	0.250057	OK	0.102	0.461962	no	0.092542	OK
XLOC_000641	FvH4_1g12500	Fvb1:6865601-6875338	0	0	0	0	0	0	NOTEST	1	1	no	0	NOTEST	1	1	no	0	NOTEST	1	1	no	0	NOTEST	1	1	no	0	NOTEST	1	1	no	0	NOTEST	1	1	no	0	NOTEST	1	1	no	0	NOTEST	1	1	no	0	NOTEST
XLOC_000642	FvH4_1g12520	Fvb1:6881814-6888890	8.71123	9.74143	9.17462	9.06088	9.82139	0.0747721	OK	0.6755	0.949653	no	-0.0864851	OK	0.6201	0.935286	no	0.0567757	OK	0.7495	0.96623	no	-0.104482	OK	0.5455	0.90943	no	0.173051	OK	0.33045	0.782716	no	0.0117938	OK	0.94295	0.99407	no	0.161257	OK	0.36585	0.810969	no	-0.0179964	OK	0.9188	0.991654	no	0.098279	OK
XLOC_000643	FvH4_1g12540	Fvb1:6888986-6891017	1.1331	1.58777	1.42391	1.71964	1.69808	0.329588	OK	0.16685	0.587947	no	-0.157143	OK	0.4944	0.887691	no	0.601833	OK	0.0104	0.115729	no	0.115101	OK	0.6095	0.932504	no	0.583637	OK	0.0138	0.140022	no	0.0969049	OK	0.67045	0.948441	no	0.486732	OK	0.04065	0.27722	no	0.272245	OK	0.2305	0.680414	no	0.254048	OK
XLOC_000644	FvH4_1g12570	Fvb1:6905160-6906503	1.03311	0.7726	0.6228	0.697514	0.809669	-0.73016	OK	0.0918	0.437211	no	-0.310953	OK	0.48815	0.884684	no	-0.566707	OK	0.16495	0.584916	no	-0.1475	OK	0.7349	0.963231	no	-0.351596	OK	0.36965	0.813922	no	0.0676105	OK	0.8549	0.983853	no	-0.419207	OK	0.29765	0.753232	no	0.163453	OK	0.71855	0.960211	no	0.378564	OK
XLOC_000645	FvH4_1g12600	Fvb1:6919687-6926869	5.1392	5.88201	4.64706	5.78196	5.39412	-0.145223	OK	0.4659	0.873423	no	-0.33999	OK	0.0945	0.443893	no	0.170016	OK	0.377	0.819539	no	-0.0247508	OK	0.90055	0.989764	no	0.069846	OK	0.73215	0.962906	no	-0.124921	OK	0.55435	0.91243	no	0.194767	OK	0.33035	0.782668	no	0.315239	OK	0.1128	0.486254	no	0.215069	OK
XLOC_000646	FvH4_1g12670	Fvb1:6962541-6962733	0	0	0	0	0	0	NOTEST	1	1	no	0	NOTEST	1	1	no	0	NOTEST	1	1	no	0	NOTEST	1	1	no	0	NOTEST	1	1	no	0	NOTEST	1	1	no	0	NOTEST	1	1	no	0	NOTEST	1	1	no	0	NOTEST
XLOC_000647	FvH4_1g12680	Fvb1:6962804-6965278	1.45747	1.58386	1.2515	1.23234	1.42951	-0.219806	OK	0.46695	0.8742	no	-0.339794	OK	0.25185	0.706273	no	-0.242058	OK	0.42455	0.850773	no	-0.362046	OK	0.222	0.669698	no	-0.0279452	OK	0.9277	0.992582	no	-0.147933	OK	0.6059	0.93146	no	0.119987	OK	0.6855	0.952193	no	-0.022252	OK	0.93375	0.993061	no	0.191861	OK
XLOC_000648	FvH4_1g12690	Fvb1:6972481-6973942	12.7109	13.6722	10.1027	10.5565	13.0474	-0.331332	OK	0.0589	0.341974	no	-0.43651	OK	0.00975	0.110764	no	-0.267943	OK	0.12135	0.504477	no	-0.373121	OK	0.0252	0.206575	no	0.0376909	OK	0.82565	0.979524	no	-0.067487	OK	0.687	0.952519	no	0.105178	OK	0.5419	0.90803	no	0.063389	OK	0.7119	0.958482	no	0.369023	OK
XLOC_000649	FvH4_1g12700	Fvb1:6975099-6977302	24.7772	43.7791	38.5602	40.3729	42.5179	0.638103	OK	5e-05	0.00165018	yes	-0.183129	OK	0.18375	0.61464	no	0.704376	OK	5e-05	0.00165018	yes	-0.116856	OK	0.3908	0.828973	no	0.77906	OK	5e-05	0.00165018	yes	-0.0421721	OK	0.75355	0.967303	no	0.821232	OK	5e-05	0.00165018	yes	0.0662735	OK	0.62885	0.937787	no	0.140957	OK
XLOC_000650	FvH4_1g12730	Fvb1:6981676-7024774	0.506843	0.769415	0.502272	0.498868	0.474459	-0.0130691	OK	0.9892	0.997486	no	-0.615294	OK	0.5152	0.897208	no	-0.0228809	OK	0.98365	0.997274	no	-0.625105	OK	0.5172	0.898132	no	-0.0952533	OK	0.9303	0.992719	no	-0.697478	OK	0.46385	0.872481	no	0.602224	OK	0.5343	0.904781	no	-0.00981176	OK	0.9897	0.997521	no	-0.0821842	OK
XLOC_000651	FvH4_1g12740	Fvb1:6981676-7024774	1.50007	1.84777	1.21071	1.47023	1.52139	-0.309172	OK	0.4479	0.863952	no	-0.609929	OK	0.0921	0.437984	no	-0.0289832	OK	0.9433	0.994114	no	-0.329741	OK	0.3366	0.78773	no	0.0203609	OK	0.9604	0.995227	no	-0.280397	OK	0.41175	0.842613	no	0.300758	OK	0.43305	0.855602	no	0.280188	OK	0.45165	0.865772	no	0.329532	OK
XLOC_000652	FvH4_1g12750	Fvb1:7026911-7030271	0.176649	0.158322	0.180533	0.185125	0.257548	0.0313732	NOTEST	1	1	no	0.189396	NOTEST	1	1	no	0.0676116	NOTEST	1	1	no	0.225634	NOTEST	1	1	no	0.543952	NOTEST	1	1	no	0.701975	NOTEST	1	1	no	-0.158023	NOTEST	1	1	no	0.0362383	NOTEST	1	1	no	0.512579	NOTEST
XLOC_000653	FvH4_1g12770	Fvb1:7048922-7050728	0.415241	0.305107	0.169059	0.17969	0.193116	-1.29642	NOTEST	1	1	no	-0.85179	NOTEST	1	1	no	-1.20844	NOTEST	1	1	no	-0.763804	NOTEST	1	1	no	-1.10448	NOTEST	1	1	no	-0.659849	NOTEST	1	1	no	-0.444634	NOTEST	1	1	no	0.0879864	NOTEST	1	1	no	0.191941	NOTEST
XLOC_000654	FvH4_1g12790	Fvb1:7065325-7067124	2.13281	2.56544	2.37413	2.29218	2.35898	0.154641	OK	0.5428	0.908371	no	-0.111807	OK	0.65205	0.944037	no	0.103962	OK	0.67705	0.949973	no	-0.162486	OK	0.50195	0.891012	no	0.145406	OK	0.5668	0.917691	no	-0.121042	OK	0.62105	0.935681	no	0.266447	OK	0.28835	0.74441	no	-0.0506789	OK	0.83375	0.980566	no	-0.00923486	OK
XLOC_000655	FvH4_1g12810	Fvb1:7071183-7073931	0	0	0.0147221	0.0481663	0.0326748	inf	NOTEST	1	1	no	inf	NOTEST	1	1	no	inf	NOTEST	1	1	no	inf	NOTEST	1	1	no	inf	NOTEST	1	1	no	inf	NOTEST	1	1	no	0	NOTEST	1	1	no	1.71004	NOTEST	1	1	no	1.1502	NOTEST
XLOC_000656	FvH4_1g12820	Fvb1:7089184-7092327	0.112488	0.139652	0.0857389	0.113542	0.111782	-0.391753	NOTEST	1	1	no	-0.703812	NOTEST	1	1	no	0.0134471	NOTEST	1	1	no	-0.298611	NOTEST	1	1	no	-0.00909372	NOTEST	1	1	no	-0.321152	NOTEST	1	1	no	0.312058	NOTEST	1	1	no	0.405201	NOTEST	1	1	no	0.38266	NOTEST
XLOC_000657	FvH4_1g12830	Fvb1:7093024-7096214	0	0	0.00423427	0	0	inf	NOTEST	1	1	no	inf	NOTEST	1	1	no	0	NOTEST	1	1	no	0	NOTEST	1	1	no	0	NOTEST	1	1	no	0	NOTEST	1	1	no	0	NOTEST	1	1	no	#NAME?	NOTEST	1	1	no	#NAME?	NOTEST
XLOC_000658	FvH4_1g12850	Fvb1:7103819-7106068	0.0885219	0.415659	0.0645558	0.0453925	0.0161597	-0.455488	NOTEST	1	1	no	-2.68678	NOTEST	1	1	no	-0.963581	NOTEST	1	1	no	-3.19488	NOTEST	1	1	no	-2.45363	NOTEST	1	1	no	-4.68493	NOTEST	1	1	no	2.23129	NOTEST	1	1	no	-0.508094	NOTEST	1	1	no	-1.99814	NOTEST
XLOC_000659	FvH4_1g12870	Fvb1:7112097-7119396	0.251924	0.820155	0.0979166	0.0763247	0.0500615	-1.36336	NOTEST	1	1	no	-3.06627	OK	0.0008	0.0172489	yes	-1.72277	NOTEST	1	1	no	-3.42567	OK	0.00125	0.0244512	yes	-2.33121	NOTEST	1	1	no	-4.03412	OK	0.00255	0.0420304	yes	1.70291	OK	0.1286	0.51945	no	-0.359404	NOTEST	1	1	no	-0.967851	NOTEST
XLOC_000660	FvH4_1g12910	Fvb1:7129897-7130107	0.19204	0	0.191388	0.193486	0.195977	-0.00490478	NOTEST	1	1	no	inf	NOTEST	1	1	no	0.0108225	NOTEST	1	1	no	inf	NOTEST	1	1	no	0.0292763	NOTEST	1	1	no	inf	NOTEST	1	1	no	#NAME?	NOTEST	1	1	no	0.0157273	NOTEST	1	1	no	0.034181	NOTEST
XLOC_000661	FvH4_1g12920	Fvb1:7143113-7144469	0	0.0204167	0	0	0	0	NOTEST	1	1	no	#NAME?	NOTEST	1	1	no	0	NOTEST	1	1	no	#NAME?	NOTEST	1	1	no	0	NOTEST	1	1	no	#NAME?	NOTEST	1	1	no	inf	NOTEST	1	1	no	0	NOTEST	1	1	no	0	NOTEST
XLOC_000662	FvH4_1g12930	Fvb1:7145774-7147181	0	0	0.00831141	0	0	inf	NOTEST	1	1	no	inf	NOTEST	1	1	no	0	NOTEST	1	1	no	0	NOTEST	1	1	no	0	NOTEST	1	1	no	0	NOTEST	1	1	no	0	NOTEST	1	1	no	#NAME?	NOTEST	1	1	no	#NAME?	NOTEST
XLOC_000663	FvH4_1g12940	Fvb1:7147183-7147561	0	0	0	0	0	0	NOTEST	1	1	no	0	NOTEST	1	1	no	0	NOTEST	1	1	no	0	NOTEST	1	1	no	0	NOTEST	1	1	no	0	NOTEST	1	1	no	0	NOTEST	1	1	no	0	NOTEST	1	1	no	0	NOTEST
XLOC_000664	FvH4_1g12980	Fvb1:7163193-7164979	43.6262	55.0377	44.3469	49.9958	50.7912	0.0236374	OK	0.8676	0.985626	no	-0.311588	OK	0.03135	0.236475	no	0.19661	OK	0.17455	0.600363	no	-0.138615	OK	0.33445	0.785873	no	0.219384	OK	0.12995	0.522273	no	-0.115841	OK	0.4143	0.844102	no	0.335225	OK	0.0208	0.182603	no	0.172973	OK	0.23155	0.681639	no	0.195747	OK
XLOC_000665	FvH4_1g13010	Fvb1:7172348-7176689	6.52335	7.49533	6.86064	6.87691	7.15039	0.0727304	OK	0.6605	0.946306	no	-0.127649	OK	0.43515	0.85669	no	0.0761466	OK	0.6458	0.942498	no	-0.124233	OK	0.4476	0.863758	no	0.132408	OK	0.42505	0.851164	no	-0.0679711	OK	0.6789	0.950531	no	0.200379	OK	0.2271	0.67591	no	0.00341624	OK	0.98495	0.997275	no	0.0596778	OK
XLOC_000666	FvH4_1g13020	Fvb1:7177182-7179014	0.07339	0.112156	0.0343865	0.0572286	0.0336315	-1.09374	NOTEST	1	1	no	-1.7056	NOTEST	1	1	no	-0.358848	NOTEST	1	1	no	-0.970704	NOTEST	1	1	no	-1.12577	NOTEST	1	1	no	-1.73763	NOTEST	1	1	no	0.611856	NOTEST	1	1	no	0.734895	NOTEST	1	1	no	-0.03203	NOTEST
XLOC_000667	FvH4_1g13040	Fvb1:7179022-7188546	1.04847	1.88406	1.27949	1.83651	1.67266	0.287275	OK	0.7092	0.957743	no	-0.55828	OK	0.4178	0.846485	no	0.808676	OK	0.33115	0.783199	no	-0.0368794	OK	0.9594	0.995094	no	0.673855	OK	0.37595	0.818727	no	-0.1717	OK	0.80415	0.976435	no	0.845556	OK	0.26175	0.716927	no	0.521401	OK	0.4926	0.886808	no	0.38658	OK
XLOC_000668	FvH4_1g13050	Fvb1:7193265-7198192	0.0921061	0.136289	0.166115	0.185788	0.151279	0.850816	NOTEST	1	1	no	0.285514	NOTEST	1	1	no	1.01229	NOTEST	1	1	no	0.446984	NOTEST	1	1	no	0.715846	NOTEST	1	1	no	0.150544	NOTEST	1	1	no	0.565302	NOTEST	1	1	no	0.161469	NOTEST	1	1	no	-0.13497	NOTEST
XLOC_000669	FvH4_1g13070	Fvb1:7203140-7205841	23.6906	26.2282	22.5972	24.5181	26.0586	-0.0681673	OK	0.6503	0.943633	no	-0.21497	OK	0.139	0.540071	no	0.0495347	OK	0.7378	0.963827	no	-0.0972679	OK	0.5032	0.891612	no	0.137443	OK	0.34535	0.794497	no	-0.00935925	OK	0.94875	0.994525	no	0.146803	OK	0.31485	0.769068	no	0.117702	OK	0.4219	0.849271	no	0.205611	OK
XLOC_000670	FvH4_1g13100	Fvb1:7208185-7212985	0.549505	0.929705	0.725481	0.951098	0.401865	0.400806	OK	0.7909	0.974404	no	-0.357835	OK	0.8291	0.979974	no	0.791462	NOTEST	1	1	no	0.0328204	OK	0.8629	0.98516	no	-0.451422	OK	0.73655	0.963526	no	-1.21006	OK	0.66855	0.948027	no	0.758641	OK	0.7533	0.967236	no	0.390656	OK	0.8275	0.979781	no	-0.852228	OK
XLOC_000671	FvH4_1g13110	Fvb1:7218239-7219511	3.84664	1.68129	3.09399	5.59375	6.43725	-0.314128	OK	0.2554	0.710369	no	0.879898	OK	0.00715	0.0892669	no	0.540217	OK	0.0334	0.246091	no	1.73424	OK	5e-05	0.00165018	yes	0.742848	OK	0.0034	0.0521877	no	1.93687	OK	5e-05	0.00165018	yes	-1.19403	OK	0.00045	0.0108754	yes	0.854346	OK	0.00175	0.0316194	yes	1.05698	OK
XLOC_000672	FvH4_1g13120	Fvb1:7220374-7224971	12.1567	22.2496	13.7871	15.5018	16.2352	0.181571	OK	0.24	0.692084	no	-0.690455	OK	5e-05	0.00165018	yes	0.35068	OK	0.02065	0.181757	no	-0.521346	OK	0.00035	0.00884274	yes	0.41737	OK	0.00595	0.0783673	no	-0.454656	OK	0.00165	0.0302445	yes	0.872026	OK	5e-05	0.00165018	yes	0.169109	OK	0.25455	0.709347	no	0.235799	OK
XLOC_000673	FvH4_1g13140	Fvb1:7227618-7230791	0	0	0	0	0	0	NOTEST	1	1	no	0	NOTEST	1	1	no	0	NOTEST	1	1	no	0	NOTEST	1	1	no	0	NOTEST	1	1	no	0	NOTEST	1	1	no	0	NOTEST	1	1	no	0	NOTEST	1	1	no	0	NOTEST
XLOC_000674	FvH4_1g13150	Fvb1:7232840-7233263	0.547856	0.436549	0.74596	0.593814	0.64992	0.445302	OK	0.53185	0.903799	no	0.772955	OK	0.33195	0.783786	no	0.116215	NOTEST	1	1	no	0.443868	NOTEST	1	1	no	0.246466	NOTEST	1	1	no	0.574119	NOTEST	1	1	no	-0.327653	NOTEST	1	1	no	-0.329087	OK	0.6383	0.940512	no	-0.198836	OK
XLOC_000675	FvH4_1g13160	Fvb1:7233874-7237590	0.345477	0.479122	0.791388	0.497501	1.11269	1.1958	OK	0.00075	0.0164116	yes	0.723994	OK	0.02525	0.206791	no	0.52611	OK	0.1257	0.513676	no	0.054307	OK	0.86615	0.98553	no	1.68739	OK	5e-05	0.00165018	yes	1.21559	OK	0.00015	0.0043444	yes	0.471803	OK	0.1781	0.606113	no	-0.669687	OK	0.0311	0.235329	no	0.491594	OK
XLOC_000676	FvH4_1g13210	Fvb1:7263403-7265652	0.013887	0	0	0	0	-inf	NOTEST	1	1	no	0	NOTEST	1	1	no	#NAME?	NOTEST	1	1	no	0	NOTEST	1	1	no	#NAME?	NOTEST	1	1	no	0	NOTEST	1	1	no	#NAME?	NOTEST	1	1	no	0	NOTEST	1	1	no	0	NOTEST
XLOC_000677	FvH4_1g13220	Fvb1:7268903-7269317	0	0	0	0	0	0	NOTEST	1	1	no	0	NOTEST	1	1	no	0	NOTEST	1	1	no	0	NOTEST	1	1	no	0	NOTEST	1	1	no	0	NOTEST	1	1	no	0	NOTEST	1	1	no	0	NOTEST	1	1	no	0	NOTEST
XLOC_000678	FvH4_1g13230	Fvb1:7269665-7271203	0.047219	0.0430555	0.0171843	0.0205268	0.00941694	-1.45827	NOTEST	1	1	no	-1.3251	NOTEST	1	1	no	-1.20186	NOTEST	1	1	no	-1.06869	NOTEST	1	1	no	-2.32604	NOTEST	1	1	no	-2.19287	NOTEST	1	1	no	-0.133168	NOTEST	1	1	no	0.256415	NOTEST	1	1	no	-0.867765	NOTEST
XLOC_000679	FvH4_1g13250	Fvb1:7275162-7285066	4.5544	6.97338	4.4894	6.01276	5.57815	-0.0207368	OK	0.90605	0.990309	no	-0.635335	OK	0.00015	0.0043444	yes	0.400766	OK	0.0157	0.152393	no	-0.213832	OK	0.18145	0.611256	no	0.292526	OK	0.07635	0.395244	no	-0.322071	OK	0.04255	0.284568	no	0.614598	OK	0.0001	0.00306376	yes	0.421503	OK	0.00905	0.105368	no	0.313263	OK
XLOC_000680	FvH4_1g13270	Fvb1:7285757-7288904	2.39153	3.52327	2.49275	2.42469	2.20854	0.0598065	OK	0.8489	0.982909	no	-0.499175	OK	0.10205	0.462032	no	0.0198653	OK	0.95335	0.9949	no	-0.539116	OK	0.07045	0.378454	no	-0.114843	OK	0.72415	0.961205	no	-0.673824	OK	0.02945	0.22755	no	0.558981	OK	0.0622	0.353041	no	-0.0399412	OK	0.89535	0.989166	no	-0.174649	OK
XLOC_000681	FvH4_1g13300	Fvb1:7291055-7304191	1.82329	2.24625	2.19166	2.33991	2.09537	0.265483	OK	0.6855	0.952193	no	-0.0354894	OK	0.9529	0.994856	no	0.359908	OK	0.5732	0.919866	no	0.0589352	OK	0.9214	0.991679	no	0.200663	OK	0.756	0.967884	no	-0.10031	OK	0.8656	0.985479	no	0.300973	OK	0.6241	0.93662	no	0.0944247	OK	0.88245	0.987571	no	-0.0648206	OK
XLOC_000682	FvH4_1g13310	Fvb1:7291055-7304191	0	0.0186157	0	0.0162755	0	0	NOTEST	1	1	no	#NAME?	NOTEST	1	1	no	inf	NOTEST	1	1	no	-0.193818	NOTEST	1	1	no	0	NOTEST	1	1	no	#NAME?	NOTEST	1	1	no	inf	NOTEST	1	1	no	inf	NOTEST	1	1	no	0	NOTEST
XLOC_000683	FvH4_1g13320	Fvb1:7305247-7307468	31.7307	28.6129	25.6694	30.3719	30.2573	-0.30583	OK	0.04855	0.308192	no	-0.156616	OK	0.32275	0.775852	no	-0.0631426	OK	0.67995	0.950821	no	0.0860709	OK	0.57645	0.921048	no	-0.0685962	OK	0.6574	0.945666	no	0.0806173	OK	0.6035	0.930668	no	-0.149213	OK	0.33715	0.787965	no	0.242687	OK	0.12205	0.505865	no	0.237234	OK
XLOC_000684	FvH4_1g13500	Fvb1:7411718-7413603	0	0	0	0	0	0	NOTEST	1	1	no	0	NOTEST	1	1	no	0	NOTEST	1	1	no	0	NOTEST	1	1	no	0	NOTEST	1	1	no	0	NOTEST	1	1	no	0	NOTEST	1	1	no	0	NOTEST	1	1	no	0	NOTEST
XLOC_000685	FvH4_1g13520	Fvb1:7435787-7437765	0.230117	0.367006	0.105558	0	0.166146	-1.12433	NOTEST	1	1	no	-1.79777	NOTEST	1	1	no	#NAME?	NOTEST	1	1	no	#NAME?	NOTEST	1	1	no	-0.469917	NOTEST	1	1	no	-1.14335	NOTEST	1	1	no	0.673435	NOTEST	1	1	no	#NAME?	NOTEST	1	1	no	0.654415	NOTEST
XLOC_000686	FvH4_1g13560	Fvb1:7452087-7454482	3.12502	4.14968	1.82585	3.51936	3.54414	-0.7753	OK	0.0009	0.0189237	yes	-1.18443	OK	5e-05	0.00165018	yes	0.171447	OK	0.4318	0.85486	no	-0.237687	OK	0.2446	0.697386	no	0.181568	OK	0.4042	0.838081	no	-0.227566	OK	0.2638	0.71908	no	0.409134	OK	0.0585	0.340679	no	0.946747	OK	5e-05	0.00165018	yes	0.956868	OK
XLOC_000687	FvH4_1g13570	Fvb1:7456411-7463592	0.676256	1.01629	0.816101	0.974171	0.934913	0.271178	OK	0.2536	0.708314	no	-0.316494	OK	0.1613	0.579021	no	0.526605	OK	0.0264	0.212554	no	-0.0610671	OK	0.78555	0.973532	no	0.467262	OK	0.0477	0.30502	no	-0.120409	OK	0.58825	0.92508	no	0.587672	OK	0.01325	0.136252	no	0.255427	OK	0.2604	0.715603	no	0.196084	OK
XLOC_000688	FvH4_1g13580	Fvb1:7478113-7479051	0	0	0	0	0	0	NOTEST	1	1	no	0	NOTEST	1	1	no	0	NOTEST	1	1	no	0	NOTEST	1	1	no	0	NOTEST	1	1	no	0	NOTEST	1	1	no	0	NOTEST	1	1	no	0	NOTEST	1	1	no	0	NOTEST
XLOC_000689	FvH4_1g13600	Fvb1:7485246-7488550	0	0	0	0	0	0	NOTEST	1	1	no	0	NOTEST	1	1	no	0	NOTEST	1	1	no	0	NOTEST	1	1	no	0	NOTEST	1	1	no	0	NOTEST	1	1	no	0	NOTEST	1	1	no	0	NOTEST	1	1	no	0	NOTEST
XLOC_000690	FvH4_1g13610	Fvb1:7492038-7499149	3.73973	3.86997	3.98013	4.23331	4.06842	0.0898824	OK	0.5962	0.928083	no	0.0404943	OK	0.81315	0.97739	no	0.178853	OK	0.28935	0.745463	no	0.129465	OK	0.4415	0.860451	no	0.121535	OK	0.47355	0.877927	no	0.0721464	OK	0.6704	0.948441	no	0.0493882	OK	0.7747	0.971367	no	0.0889709	OK	0.59495	0.927637	no	0.0316522	OK
XLOC_000691	FvH4_1g13620	Fvb1:7503438-7504372	0	0	0	0	0	0	NOTEST	1	1	no	0	NOTEST	1	1	no	0	NOTEST	1	1	no	0	NOTEST	1	1	no	0	NOTEST	1	1	no	0	NOTEST	1	1	no	0	NOTEST	1	1	no	0	NOTEST	1	1	no	0	NOTEST
XLOC_000692	FvH4_1g13640	Fvb1:7514233-7515232	0.0883393	0.0520392	0.0123669	0	0.0783261	-2.83657	NOTEST	1	1	no	-2.07312	NOTEST	1	1	no	#NAME?	NOTEST	1	1	no	#NAME?	NOTEST	1	1	no	-0.173563	NOTEST	1	1	no	0.589895	NOTEST	1	1	no	-0.763458	NOTEST	1	1	no	#NAME?	NOTEST	1	1	no	2.66301	NOTEST
XLOC_000693	FvH4_1g13690	Fvb1:7540153-7540920	0.0186665	0.0850519	0.0194596	0.0414666	0.0368689	0.0600314	NOTEST	1	1	no	-2.12786	NOTEST	1	1	no	1.1515	NOTEST	1	1	no	-1.03639	NOTEST	1	1	no	0.981957	NOTEST	1	1	no	-1.20594	NOTEST	1	1	no	2.1879	NOTEST	1	1	no	1.09147	NOTEST	1	1	no	0.921925	NOTEST
XLOC_000694	FvH4_1g13710	Fvb1:7553431-7556914	16.4041	19.0696	20.3179	18.4026	20.7245	0.308696	OK	0.0317	0.238141	no	0.0914719	OK	0.5228	0.900484	no	0.165856	OK	0.25245	0.70688	no	-0.051369	OK	0.71805	0.960179	no	0.337288	OK	0.0172	0.161748	no	0.120063	OK	0.39105	0.829144	no	0.217225	OK	0.1258	0.51387	no	-0.142841	OK	0.3157	0.76974	no	0.0285912	OK
XLOC_000695	FvH4_1g13720	Fvb1:7563584-7567340	38.3344	46.2352	47.6519	49.8534	49.8584	0.313894	OK	0.02445	0.202681	no	0.0435414	OK	0.74975	0.966362	no	0.379052	OK	0.006	0.0788502	no	0.108699	OK	0.4221	0.849397	no	0.379197	OK	0.00555	0.0744446	no	0.108845	OK	0.426	0.851658	no	0.270352	OK	0.0513	0.317625	no	0.0651577	OK	0.6293	0.937892	no	0.0653031	OK
XLOC_000696	FvH4_1g13740	Fvb1:7579904-7581563	51.8057	32.0806	26.7211	30.6397	32.8927	-0.955129	OK	5e-05	0.00165018	yes	-0.263723	OK	0.0699	0.376949	no	-0.757707	OK	5e-05	0.00165018	yes	-0.0663007	OK	0.6476	0.942928	no	-0.655342	OK	5e-05	0.00165018	yes	0.0360643	OK	0.8024	0.976366	no	-0.691407	OK	5e-05	0.00165018	yes	0.197422	OK	0.17715	0.604661	no	0.299787	OK
XLOC_000697	FvH4_1g13780	Fvb1:7595235-7595622	0	0	0	0	0	0	NOTEST	1	1	no	0	NOTEST	1	1	no	0	NOTEST	1	1	no	0	NOTEST	1	1	no	0	NOTEST	1	1	no	0	NOTEST	1	1	no	0	NOTEST	1	1	no	0	NOTEST	1	1	no	0	NOTEST
XLOC_000698	FvH4_1g13790	Fvb1:7596255-7597045	0	0	0	0	0	0	NOTEST	1	1	no	0	NOTEST	1	1	no	0	NOTEST	1	1	no	0	NOTEST	1	1	no	0	NOTEST	1	1	no	0	NOTEST	1	1	no	0	NOTEST	1	1	no	0	NOTEST	1	1	no	0	NOTEST
XLOC_000699	FvH4_1g13800	Fvb1:7597458-7598262	0	0	0	0	0	0	NOTEST	1	1	no	0	NOTEST	1	1	no	0	NOTEST	1	1	no	0	NOTEST	1	1	no	0	NOTEST	1	1	no	0	NOTEST	1	1	no	0	NOTEST	1	1	no	0	NOTEST	1	1	no	0	NOTEST
XLOC_000700	FvH4_1g13810	Fvb1:7598312-7600004	0	0	0	0	0	0	NOTEST	1	1	no	0	NOTEST	1	1	no	0	NOTEST	1	1	no	0	NOTEST	1	1	no	0	NOTEST	1	1	no	0	NOTEST	1	1	no	0	NOTEST	1	1	no	0	NOTEST	1	1	no	0	NOTEST
XLOC_000701	FvH4_1g13870	Fvb1:7626406-7628951	38.1075	44.6854	29.7664	38.1487	34.1246	-0.356392	OK	0.0215	0.186781	no	-0.586118	OK	5e-05	0.00165018	yes	0.00155725	OK	0.9922	0.997898	no	-0.228169	OK	0.12905	0.520383	no	-0.159265	OK	0.30095	0.756703	no	-0.388992	OK	0.01155	0.124016	no	0.229726	OK	0.133	0.528112	no	0.357949	OK	0.0196	0.17595	no	0.197127	OK
XLOC_000702	FvH4_1g13940	Fvb1:7675207-7678735	22.3432	35.0496	19.0153	24.4958	22.5116	-0.232673	OK	0.1726	0.597268	no	-0.882237	OK	5e-05	0.00165018	yes	0.1327	OK	0.4214	0.848956	no	-0.516864	OK	0.00185	0.0330041	yes	0.0108341	OK	0.94985	0.99457	no	-0.63873	OK	0.00015	0.0043444	yes	0.649564	OK	0.0001	0.00306376	yes	0.365373	OK	0.0319	0.239064	no	0.243507	OK
XLOC_000703	FvH4_1g13950	Fvb1:7679168-7681155	34.1548	37.3275	29.1246	40.3374	41.2457	-0.22985	OK	0.1123	0.485143	no	-0.358001	OK	0.01275	0.132791	no	0.24003	OK	0.0925	0.438934	no	0.111878	OK	0.4346	0.856396	no	0.272158	OK	0.05755	0.337948	no	0.144006	OK	0.3181	0.771596	no	0.128151	OK	0.3736	0.81708	no	0.469879	OK	0.00135	0.0259835	yes	0.502007	OK
XLOC_000704	FvH4_1g13970	Fvb1:7707365-7708808	30.2173	17.0986	29.8744	30.471	34.9157	-0.0164664	OK	0.90845	0.990486	no	0.805036	OK	5e-05	0.00165018	yes	0.0120622	OK	0.93315	0.99293	no	0.833565	OK	5e-05	0.00165018	yes	0.208498	OK	0.1529	0.564667	no	1.03	OK	5e-05	0.00165018	yes	-0.821503	OK	5e-05	0.00165018	yes	0.0285286	OK	0.8462	0.982386	no	0.224964	OK
XLOC_000705	FvH4_1g13980	Fvb1:7710646-7724095	76.56	81.3089	75.9628	97.1684	90.8596	-0.0112972	OK	0.94115	0.99394	no	-0.0981201	OK	0.49935	0.889953	no	0.343896	OK	0.0199	0.177552	no	0.257073	OK	0.07395	0.388418	no	0.247047	OK	0.10005	0.457432	no	0.160225	OK	0.27275	0.729249	no	0.0868229	OK	0.5593	0.914598	no	0.355193	OK	0.0146	0.145247	no	0.258345	OK
XLOC_000706	FvH4_1g14050	Fvb1:7754419-7760018	6.65615	6.16138	7.0542	6.81705	6.96203	0.0837944	OK	0.8035	0.976435	no	0.19523	OK	0.55285	0.911962	no	0.0344597	OK	0.91695	0.991522	no	0.145895	OK	0.65455	0.944776	no	0.0648202	OK	0.8416	0.981635	no	0.176255	OK	0.59305	0.926948	no	-0.111435	OK	0.74655	0.965904	no	-0.0493347	OK	0.87675	0.986765	no	-0.0189742	OK
XLOC_000707	FvH4_1g14070	Fvb1:7776951-7778034	9.08182	10.8568	11.7739	12.5117	14.0097	0.374536	OK	0.0391	0.271003	no	0.116996	OK	0.4992	0.889901	no	0.462225	OK	0.0106	0.117185	no	0.204685	OK	0.2496	0.703423	no	0.625368	OK	0.0002	0.00554134	yes	0.367828	OK	0.0377	0.265078	no	0.25754	OK	0.1634	0.58231	no	0.0876884	OK	0.61885	0.93489	no	0.250832	OK
XLOC_000708	FvH4_1g14080	Fvb1:7782936-7785959	14.7693	14.8957	14.1589	16.8971	16.433	-0.0608925	OK	0.68835	0.952739	no	-0.0731801	OK	0.62835	0.937756	no	0.194172	OK	0.19425	0.629982	no	0.181885	OK	0.2295	0.679079	no	0.153988	OK	0.3049	0.760029	no	0.141701	OK	0.348	0.796752	no	0.0122876	OK	0.9346	0.993185	no	0.255065	OK	0.0905	0.433954	no	0.214881	OK
XLOC_000709	FvH4_1g14090	Fvb1:7789714-7792265	30.0309	19.5435	13.1231	13.2712	13.5901	-1.19434	OK	5e-05	0.00165018	yes	-0.574577	OK	0.00025	0.00670177	yes	-1.17815	OK	5e-05	0.00165018	yes	-0.558392	OK	0.00045	0.0108754	yes	-1.14389	OK	5e-05	0.00165018	yes	-0.524131	OK	0.0012	0.02369	yes	-0.619762	OK	5e-05	0.00165018	yes	0.0161857	OK	0.91585	0.991272	no	0.0504462	OK
XLOC_000710	FvH4_1g14110	Fvb1:7805983-7807769	27.8163	29.142	29.593	32.718	32.4072	0.0893284	OK	0.54485	0.909205	no	0.0221589	OK	0.87805	0.986815	no	0.234155	OK	0.11565	0.4921	no	0.166986	OK	0.26305	0.718213	no	0.220387	OK	0.1363	0.534893	no	0.153217	OK	0.30095	0.756703	no	0.0671695	OK	0.6531	0.944428	no	0.144827	OK	0.32495	0.777825	no	0.131058	OK
XLOC_000711	FvH4_1g14120	Fvb1:7820216-7821263	0.0860365	0.0130584	0.0161325	0.0291091	0.0934079	-2.41498	NOTEST	1	1	no	0.304992	NOTEST	1	1	no	-1.56348	NOTEST	1	1	no	1.1565	NOTEST	1	1	no	0.118597	NOTEST	1	1	no	2.83857	NOTEST	1	1	no	-2.71997	NOTEST	1	1	no	0.851504	NOTEST	1	1	no	2.53358	NOTEST
XLOC_000712	FvH4_1g14130	Fvb1:7824544-7824727	0	0	0	0	0	0	NOTEST	1	1	no	0	NOTEST	1	1	no	0	NOTEST	1	1	no	0	NOTEST	1	1	no	0	NOTEST	1	1	no	0	NOTEST	1	1	no	0	NOTEST	1	1	no	0	NOTEST	1	1	no	0	NOTEST
XLOC_000713	FvH4_1g14160	Fvb1:7836051-7841118	0.080178	0.222771	0.136593	0.0414178	0.156521	0.768603	NOTEST	1	1	no	-0.705681	NOTEST	1	1	no	-0.952958	NOTEST	1	1	no	-2.42724	NOTEST	1	1	no	0.965077	NOTEST	1	1	no	-0.509207	NOTEST	1	1	no	1.47428	NOTEST	1	1	no	-1.72156	NOTEST	1	1	no	0.196474	NOTEST
XLOC_000714	FvH4_1g14170	Fvb1:7844042-7845292	10.7363	4.30918	6.18987	7.6236	7.27965	-0.794518	OK	5e-05	0.00165018	yes	0.522497	OK	0.013	0.134546	no	-0.493955	OK	0.0077	0.0940827	no	0.82306	OK	0.0002	0.00554134	yes	-0.560558	OK	0.00265	0.0432414	yes	0.756457	OK	0.00035	0.00884274	yes	-1.31702	OK	5e-05	0.00165018	yes	0.300563	OK	0.11765	0.49672	no	0.23396	OK
XLOC_000715	FvH4_1g14180	Fvb1:7846734-7846999	0.708092	1.4742	0.845857	1.19607	1.22233	0.256478	NOTEST	1	1	no	-0.801444	OK	0.31225	0.766739	no	0.756299	OK	0.40905	0.840816	no	-0.301624	OK	0.65095	0.943796	no	0.787621	OK	0.4114	0.842459	no	-0.270301	OK	0.6919	0.953745	no	1.05792	OK	0.31535	0.769462	no	0.49982	OK	0.4677	0.874535	no	0.531142	OK
XLOC_000716	FvH4_1g14190	Fvb1:7849841-7854595	2.21746	1.88283	1.94531	2.19113	2.10494	-0.188908	OK	0.3731	0.81671	no	0.0470998	OK	0.82495	0.979411	no	-0.017232	OK	0.936	0.993411	no	0.218776	OK	0.30265	0.758249	no	-0.0751329	OK	0.71995	0.960472	no	0.160875	OK	0.44245	0.860989	no	-0.236008	OK	0.2666	0.72216	no	0.171676	OK	0.41925	0.847519	no	0.113775	OK
XLOC_000717	FvH4_1g14210	Fvb1:7859506-7860283	0	0	0	0	0	0	NOTEST	1	1	no	0	NOTEST	1	1	no	0	NOTEST	1	1	no	0	NOTEST	1	1	no	0	NOTEST	1	1	no	0	NOTEST	1	1	no	0	NOTEST	1	1	no	0	NOTEST	1	1	no	0	NOTEST
XLOC_000718	FvH4_1g14250	Fvb1:7883506-7890917	1.69207	1.87928	2.01347	1.90624	1.80832	0.250894	OK	0.19545	0.631618	no	0.0995036	OK	0.60475	0.931172	no	0.171938	OK	0.3787	0.820723	no	0.0205476	OK	0.91365	0.991036	no	0.0958576	OK	0.61745	0.934499	no	-0.0555333	OK	0.77405	0.971204	no	0.151391	OK	0.4406	0.859837	no	-0.078956	OK	0.67965	0.95071	no	-0.155037	OK
XLOC_000719	FvH4_1g14260	Fvb1:7909052-7910915	0.166962	0.163439	0.0683052	0.138122	0.0817059	-1.28945	NOTEST	1	1	no	-1.25868	NOTEST	1	1	no	-0.273577	NOTEST	1	1	no	-0.242808	NOTEST	1	1	no	-1.03101	NOTEST	1	1	no	-1.00024	NOTEST	1	1	no	-0.0307688	NOTEST	1	1	no	1.01588	NOTEST	1	1	no	0.258446	NOTEST
XLOC_000720	FvH4_1g14290	Fvb1:7919754-7921958	1.46697	2.43153	1.45052	1.77773	1.95191	-0.0162716	OK	0.94795	0.994521	no	-0.745297	OK	0.0536	0.324966	no	0.277196	OK	0.4955	0.888161	no	-0.451829	OK	0.2149	0.659697	no	0.41205	OK	0.3037	0.759219	no	-0.316975	OK	0.3668	0.811674	no	0.729025	OK	0.0679	0.370906	no	0.293468	OK	0.4619	0.871624	no	0.428321	OK
XLOC_000721	FvH4_1g14300	Fvb1:7942773-7944855	0.381181	0.867282	0.54186	0.489457	0.293255	0.507446	OK	0.1978	0.635144	no	-0.678581	OK	0.0533	0.32409	no	0.360707	OK	0.3663	0.811295	no	-0.825319	OK	0.0226	0.192729	no	-0.37832	NOTEST	1	1	no	-1.56435	OK	0.0008	0.0172489	yes	1.18603	OK	0.00335	0.0516352	no	-0.146738	OK	0.68575	0.952193	no	-0.885765	OK
XLOC_000722	FvH4_1g14320	Fvb1:7970212-7976910	3.40594	3.58638	2.39834	2.48695	3.70569	-0.506017	OK	0.0064	0.0825959	no	-0.580495	OK	0.0019	0.0336623	yes	-0.453672	OK	0.01235	0.130004	no	-0.52815	OK	0.00345	0.0527894	no	0.121692	OK	0.4813	0.881336	no	0.0472138	OK	0.7821	0.972908	no	0.0744784	OK	0.66965	0.948335	no	0.0523451	OK	0.779	0.972329	no	0.627709	OK
XLOC_000723	FvH4_1g14340	Fvb1:7994637-7995552	0.0582423	0.23972	0.246237	0.252495	0.156378	2.07991	NOTEST	1	1	no	0.0386988	NOTEST	1	1	no	2.11612	NOTEST	1	1	no	0.0749048	NOTEST	1	1	no	1.4249	NOTEST	1	1	no	-0.61631	NOTEST	1	1	no	2.04121	NOTEST	1	1	no	0.036206	NOTEST	1	1	no	-0.655009	NOTEST
XLOC_000724	FvH4_1g14360	Fvb1:8015065-8021337	0.0738167	0.161153	0.139236	0.0978104	0.10856	0.915514	NOTEST	1	1	no	-0.210895	NOTEST	1	1	no	0.406041	NOTEST	1	1	no	-0.720368	NOTEST	1	1	no	0.55648	NOTEST	1	1	no	-0.56993	NOTEST	1	1	no	1.12641	NOTEST	1	1	no	-0.509473	NOTEST	1	1	no	-0.359035	NOTEST
XLOC_000725	FvH4_1g14440	Fvb1:8066906-8067490	0	0	0	0	0	0	NOTEST	1	1	no	0	NOTEST	1	1	no	0	NOTEST	1	1	no	0	NOTEST	1	1	no	0	NOTEST	1	1	no	0	NOTEST	1	1	no	0	NOTEST	1	1	no	0	NOTEST	1	1	no	0	NOTEST
XLOC_000726	FvH4_1g14450	Fvb1:8076540-8079928	0	0	0	0.0479513	0.144727	0	NOTEST	1	1	no	0	NOTEST	1	1	no	inf	NOTEST	1	1	no	inf	NOTEST	1	1	no	inf	NOTEST	1	1	no	inf	NOTEST	1	1	no	0	NOTEST	1	1	no	inf	NOTEST	1	1	no	inf	NOTEST
XLOC_000727	FvH4_1g14510	Fvb1:8093535-8094773	0	0	0	0	0	0	NOTEST	1	1	no	0	NOTEST	1	1	no	0	NOTEST	1	1	no	0	NOTEST	1	1	no	0	NOTEST	1	1	no	0	NOTEST	1	1	no	0	NOTEST	1	1	no	0	NOTEST	1	1	no	0	NOTEST
XLOC_000728	FvH4_1g14520	Fvb1:8095859-8097649	10.1677	10.9407	10.0525	10.9484	10.7412	-0.0164427	OK	0.9244	0.992181	no	-0.122158	OK	0.4801	0.880778	no	0.106733	OK	0.54805	0.910315	no	0.00101755	OK	0.99595	0.998494	no	0.0791614	OK	0.6595	0.945987	no	-0.0265535	OK	0.87625	0.986716	no	0.105715	OK	0.5508	0.911134	no	0.123175	OK	0.4818	0.881544	no	0.0956041	OK
XLOC_000729	FvH4_1g14530	Fvb1:8102643-8103334	0.0639942	0.276491	0.237183	0.236977	0.275613	1.88999	NOTEST	1	1	no	-0.221235	NOTEST	1	1	no	1.88874	NOTEST	1	1	no	-0.222484	NOTEST	1	1	no	2.10663	NOTEST	1	1	no	-0.0045907	NOTEST	1	1	no	2.11122	NOTEST	1	1	no	-0.0012493	NOTEST	1	1	no	0.216644	NOTEST
XLOC_000730	FvH4_1g14550	Fvb1:8112134-8114245	16.5271	23.3646	15.4482	20.1983	19.8062	-0.0973882	OK	0.5573	0.913737	no	-0.596882	OK	0.0003	0.00778763	yes	0.289405	OK	0.079	0.402595	no	-0.210088	OK	0.19495	0.6309	no	0.261118	OK	0.1152	0.491245	no	-0.238375	OK	0.1406	0.543044	no	0.499494	OK	0.0032	0.0499561	yes	0.386793	OK	0.0193	0.174241	no	0.358506	OK
XLOC_000731	FvH4_1g14590	Fvb1:8170976-8176087	20.0271	18.3128	19.0763	21.934	21.224	-0.0701765	OK	0.6185	0.934753	no	0.0589254	OK	0.67985	0.950781	no	0.131213	OK	0.34765	0.796431	no	0.260315	OK	0.0644	0.360238	no	0.0837422	OK	0.54515	0.909264	no	0.212844	OK	0.13165	0.525558	no	-0.129102	OK	0.3585	0.805134	no	0.201389	OK	0.15285	0.564539	no	0.153919	OK
XLOC_000732	FvH4_1g14730	Fvb1:8232467-8239170	1.81325	1.58211	2.19558	1.7216	2.13849	0.27602	OK	0.15195	0.563064	no	0.47275	OK	0.0182	0.167795	no	-0.0748276	OK	0.7049	0.956855	no	0.121902	OK	0.54645	0.909767	no	0.238011	OK	0.216	0.66123	no	0.434741	OK	0.0304	0.231958	no	-0.19673	OK	0.3267	0.77935	no	-0.350847	OK	0.06605	0.365376	no	-0.0380089	OK
XLOC_000733	FvH4_1g14740	Fvb1:8240112-8244670	2.69937	4.24096	3.70348	3.96784	3.74042	0.456259	OK	0.0141	0.142023	no	-0.195509	OK	0.2791	0.735875	no	0.55573	OK	0.00285	0.0457533	yes	-0.0960384	OK	0.58515	0.924244	no	0.470578	OK	0.0117	0.125151	no	-0.181191	OK	0.3106	0.765029	no	0.651768	OK	0.00055	0.0128113	yes	0.0994705	OK	0.5719	0.919416	no	0.0143184	OK
XLOC_000734	FvH4_1g14780	Fvb1:8263424-8265903	0.61128	0.359371	0.422412	0.17281	0.324212	-0.533183	OK	0.1203	0.502197	no	0.233177	OK	0.51115	0.895176	no	-1.82264	OK	0.00015	0.0043444	yes	-1.05628	NOTEST	1	1	no	-0.914894	OK	0.0087	0.10258	no	-0.148534	NOTEST	1	1	no	-0.76636	OK	0.02365	0.19839	no	-1.28946	OK	0.0057	0.0759558	no	-0.38171	OK
XLOC_000735	FvH4_1g14790	Fvb1:8270265-8271006	0.118772	0.0626259	0.0523616	0.0570706	0.0735926	-1.18161	NOTEST	1	1	no	-0.258252	NOTEST	1	1	no	-1.05737	NOTEST	1	1	no	-0.134011	NOTEST	1	1	no	-0.690559	NOTEST	1	1	no	0.232801	NOTEST	1	1	no	-0.92336	NOTEST	1	1	no	0.124241	NOTEST	1	1	no	0.491053	NOTEST
XLOC_000736	FvH4_1g14810	Fvb1:8274607-8279178	8.59842	12.4003	9.6946	11.0435	11.6712	0.173109	OK	0.2825	0.738856	no	-0.355125	OK	0.0256	0.208663	no	0.361051	OK	0.02265	0.192981	no	-0.167183	OK	0.2784	0.735073	no	0.440804	OK	0.0055	0.0739886	no	-0.0874293	OK	0.57225	0.919565	no	0.528234	OK	0.0011	0.0221667	yes	0.187942	OK	0.23245	0.682842	no	0.267695	OK
XLOC_000737	FvH4_1g14820	Fvb1:8281557-8284557	5.69682	13.459	1.59489	3.18762	2.77867	-1.8367	OK	5e-05	0.00165018	yes	-3.07704	OK	5e-05	0.00165018	yes	-0.837675	OK	0.0004	0.00986584	yes	-2.07802	OK	5e-05	0.00165018	yes	-1.03576	OK	5e-05	0.00165018	yes	-2.2761	OK	5e-05	0.00165018	yes	1.24034	OK	5e-05	0.00165018	yes	0.999028	OK	0.00035	0.00884274	yes	0.800941	OK
XLOC_000738	FvH4_1g14850	Fvb1:8284760-8290309	1.72281	1.77398	1.27288	1.64708	1.73578	-0.436666	OK	0.04505	0.294836	no	-0.478889	OK	0.02875	0.224171	no	-0.0648509	OK	0.7531	0.967214	no	-0.107074	OK	0.6127	0.933331	no	0.0108161	OK	0.95695	0.995014	no	-0.0314066	OK	0.87975	0.987213	no	0.0422227	OK	0.83425	0.98069	no	0.371815	OK	0.0835	0.415258	no	0.447482	OK
XLOC_000739	FvH4_1g14860	Fvb1:8291853-8293696	2.40938	1.54327	1.19537	0.940239	1.21862	-1.01121	OK	5e-05	0.00165018	yes	-0.368537	OK	0.16615	0.58683	no	-1.35756	OK	5e-05	0.00165018	yes	-0.714891	OK	0.01	0.112693	no	-0.98342	OK	0.0002	0.00554134	yes	-0.340746	OK	0.20475	0.645239	no	-0.642674	OK	0.0109	0.119396	no	-0.346353	OK	0.2248	0.672939	no	0.0277909	OK
XLOC_000740	FvH4_1g14870	Fvb1:8294174-8295197	0.0611816	0.848493	0.0822708	0.0664624	0.0171115	0.427283	NOTEST	1	1	no	-3.36645	OK	0.04645	0.300251	no	0.11944	NOTEST	1	1	no	-3.67429	OK	0.0028	0.045133	yes	-1.83813	NOTEST	1	1	no	-5.63187	OK	0.13575	0.533591	no	3.79373	OK	0.00265	0.0432414	yes	-0.307843	NOTEST	1	1	no	-2.26542	NOTEST
XLOC_000741	FvH4_1g14880	Fvb1:8310705-8311439	0	0	0	0.0253448	0.0261466	0	NOTEST	1	1	no	0	NOTEST	1	1	no	inf	NOTEST	1	1	no	inf	NOTEST	1	1	no	inf	NOTEST	1	1	no	inf	NOTEST	1	1	no	0	NOTEST	1	1	no	inf	NOTEST	1	1	no	inf	NOTEST
XLOC_000742	FvH4_1g14900	Fvb1:8340499-8346065	2.5846	6.60024	3.02566	2.44854	1.80421	0.227309	OK	0.27525	0.73197	no	-1.12527	OK	5e-05	0.00165018	yes	-0.0780166	OK	0.7146	0.959309	no	-1.4306	OK	5e-05	0.00165018	yes	-0.518569	OK	0.01945	0.17511	no	-1.87115	OK	5e-05	0.00165018	yes	1.35258	OK	5e-05	0.00165018	yes	-0.305325	OK	0.1441	0.549361	no	-0.745877	OK
XLOC_000743	FvH4_1g14920	Fvb1:8353504-8361977	0	0.0278948	0	0.0225648	0.0229421	0	NOTEST	1	1	no	#NAME?	NOTEST	1	1	no	inf	NOTEST	1	1	no	-0.30592	NOTEST	1	1	no	inf	NOTEST	1	1	no	-0.281995	NOTEST	1	1	no	inf	NOTEST	1	1	no	inf	NOTEST	1	1	no	inf	NOTEST
XLOC_000744	FvH4_1g14930	Fvb1:8370281-8372263	5.04748	7.63025	2.79924	3.23193	3.05183	-0.850527	OK	0.00015	0.0043444	yes	-1.4467	OK	5e-05	0.00165018	yes	-0.643165	OK	0.0024	0.0401487	yes	-1.23933	OK	5e-05	0.00165018	yes	-0.725887	OK	0.001	0.0205605	yes	-1.32205	OK	5e-05	0.00165018	yes	0.596168	OK	0.00295	0.0469526	yes	0.207363	OK	0.37565	0.81848	no	0.124641	OK
XLOC_000745	FvH4_1g14940	Fvb1:8389258-8391500	0.163392	0.154196	0.0501325	0.0919049	0.0659264	-1.70451	NOTEST	1	1	no	-1.62094	NOTEST	1	1	no	-0.830119	NOTEST	1	1	no	-0.746548	NOTEST	1	1	no	-1.3094	NOTEST	1	1	no	-1.22583	NOTEST	1	1	no	-0.0835708	NOTEST	1	1	no	0.874395	NOTEST	1	1	no	0.39511	NOTEST
XLOC_000746	FvH4_1g14970	Fvb1:8408907-8409906	2.85313	2.47985	1.32856	2.16584	2.20675	-1.10269	OK	5e-05	0.00165018	yes	-0.900392	OK	0.00135	0.0259835	yes	-0.397619	OK	0.10485	0.46833	no	-0.195322	OK	0.43555	0.856986	no	-0.370623	OK	0.1294	0.521075	no	-0.168326	OK	0.5027	0.891347	no	-0.202297	OK	0.40405	0.83801	no	0.70507	OK	0.011	0.120145	no	0.732065	OK
XLOC_000747	FvH4_1g15000	Fvb1:8423994-8426136	2.22008	3.76166	4.82805	3.74371	7.43976	1.12083	OK	5e-05	0.00165018	yes	0.360073	OK	0.11925	0.49989	no	0.753858	OK	0.0021	0.0362731	yes	-0.00690195	OK	0.9711	0.996055	no	1.74465	OK	5e-05	0.00165018	yes	0.983887	OK	5e-05	0.00165018	yes	0.76076	OK	0.00225	0.0381514	yes	-0.366975	OK	0.10245	0.462986	no	0.623815	OK
XLOC_000748	FvH4_1g15030	Fvb1:8454902-8455741	0.034336	0	0	0.0372079	0	-inf	NOTEST	1	1	no	0	NOTEST	1	1	no	0.11589	NOTEST	1	1	no	inf	NOTEST	1	1	no	#NAME?	NOTEST	1	1	no	0	NOTEST	1	1	no	#NAME?	NOTEST	1	1	no	inf	NOTEST	1	1	no	0	NOTEST
XLOC_000749	FvH4_1g15040	Fvb1:8457077-8457734	0.175556	0.0715278	0.122318	0.140862	0.0981838	-0.521294	NOTEST	1	1	no	0.774064	NOTEST	1	1	no	-0.317656	NOTEST	1	1	no	0.977701	NOTEST	1	1	no	-0.838378	NOTEST	1	1	no	0.45698	NOTEST	1	1	no	-1.29536	NOTEST	1	1	no	0.203638	NOTEST	1	1	no	-0.317084	NOTEST
XLOC_000750	FvH4_1g15060	Fvb1:8512732-8517307	0	0	0	0	0	0	NOTEST	1	1	no	0	NOTEST	1	1	no	0	NOTEST	1	1	no	0	NOTEST	1	1	no	0	NOTEST	1	1	no	0	NOTEST	1	1	no	0	NOTEST	1	1	no	0	NOTEST	1	1	no	0	NOTEST
XLOC_000751	FvH4_1g15070	Fvb1:8518295-8520292	0.0283122	0.0185777	0	0.00851821	0.00796743	-inf	NOTEST	1	1	no	#NAME?	NOTEST	1	1	no	-1.7328	NOTEST	1	1	no	-1.12495	NOTEST	1	1	no	-1.82924	NOTEST	1	1	no	-1.22138	NOTEST	1	1	no	-0.607856	NOTEST	1	1	no	inf	NOTEST	1	1	no	inf	NOTEST
XLOC_000752	FvH4_1g15090	Fvb1:8522896-8527372	0.633861	0.254183	0.209223	0.335987	0.454217	-1.59912	OK	5e-05	0.00165018	yes	-0.280821	NOTEST	1	1	no	-0.91576	OK	0.00255	0.0420304	yes	0.402541	NOTEST	1	1	no	-0.480783	OK	0.08095	0.408196	no	0.837518	OK	0.0082	0.0982933	no	-1.3183	OK	0.0001	0.00306376	yes	0.683362	NOTEST	1	1	no	1.11834	OK
XLOC_000753	FvH4_1g15120	Fvb1:8563230-8567916	3.76963	4.65333	5.02582	4.74069	5.11444	0.414934	OK	0.0149	0.147258	no	0.111096	OK	0.5021	0.891097	no	0.330671	OK	0.05025	0.314045	no	0.0268327	OK	0.87475	0.98659	no	0.440152	OK	0.0107	0.117901	no	0.136313	OK	0.4094	0.841052	no	0.303839	OK	0.07505	0.391495	no	-0.084263	OK	0.61385	0.933718	no	0.0252172	OK
XLOC_000754	FvH4_1g15130	Fvb1:8568596-8572003	5.678	5.62006	5.74305	5.45313	5.46997	0.0164343	OK	0.9208	0.991679	no	0.0312307	OK	0.85495	0.983862	no	-0.0582976	OK	0.72555	0.961312	no	-0.0435012	OK	0.79655	0.97531	no	-0.0538496	OK	0.74645	0.965888	no	-0.0390533	OK	0.8164	0.97789	no	-0.0147964	OK	0.92895	0.992582	no	-0.0747319	OK	0.65845	0.945762	no	-0.070284	OK
XLOC_000755	FvH4_1g15140	Fvb1:8573010-8575308	0.449891	0.527509	0.554806	0.382649	0.403772	0.302411	OK	0.36665	0.811568	no	0.0727881	OK	0.82075	0.978633	no	-0.233551	OK	0.51335	0.896454	no	-0.463173	OK	0.18165	0.611476	no	-0.156033	OK	0.6585	0.945769	no	-0.385655	OK	0.2653	0.720604	no	0.229622	OK	0.50145	0.890833	no	-0.535961	OK	0.12105	0.503922	no	-0.458443	OK
XLOC_000756	FvH4_1g15150	Fvb1:8580812-8581640	0.898991	1.44422	1.49575	1.14683	1.17201	0.734495	OK	0.02725	0.216708	no	0.0505775	OK	0.87285	0.986311	no	0.351275	OK	0.28675	0.742972	no	-0.332642	OK	0.28025	0.736768	no	0.382602	OK	0.24725	0.700636	no	-0.301315	OK	0.32815	0.780795	no	0.683918	OK	0.04015	0.275324	no	-0.38322	OK	0.21435	0.658908	no	-0.351893	OK
XLOC_000757	FvH4_1g15160	Fvb1:8582176-8589228	12.3454	13.6426	7.67521	10.6682	10.2992	-0.68569	OK	5e-05	0.00165018	yes	-0.829842	OK	5e-05	0.00165018	yes	-0.210655	OK	0.16095	0.578426	no	-0.354806	OK	0.0179	0.165949	no	-0.261438	OK	0.0812	0.408914	no	-0.405589	OK	0.0073	0.0906014	no	0.144152	OK	0.3273	0.779972	no	0.475036	OK	0.00225	0.0381514	yes	0.424253	OK
XLOC_000758	FvH4_1g15170	Fvb1:8602622-8607762	0.421574	0.209467	0.118392	0.222996	0.152203	-1.83222	OK	5e-05	0.00165018	yes	-0.823155	NOTEST	1	1	no	-0.918766	OK	0.0043	0.0619732	no	0.0902977	NOTEST	1	1	no	-1.46979	OK	0.0001	0.00306376	yes	-0.460723	NOTEST	1	1	no	-1.00906	OK	0.00255	0.0420304	yes	0.913452	NOTEST	1	1	no	0.362431	NOTEST
XLOC_000759	FvH4_1g15190	Fvb1:8614960-8615188	0	0	0	0.139789	0.153941	0	NOTEST	1	1	no	0	NOTEST	1	1	no	inf	NOTEST	1	1	no	inf	NOTEST	1	1	no	inf	NOTEST	1	1	no	inf	NOTEST	1	1	no	0	NOTEST	1	1	no	inf	NOTEST	1	1	no	inf	NOTEST
XLOC_000760	FvH4_1g15200	Fvb1:8616211-8620652	0.705563	0.907436	0.746535	0.895454	0.909566	0.0814343	OK	0.745	0.965559	no	-0.281586	OK	0.26115	0.716317	no	0.343845	OK	0.1651	0.585195	no	-0.0191762	OK	0.9331	0.99293	no	0.366402	OK	0.139	0.540071	no	0.00338144	OK	0.98575	0.997343	no	0.363021	OK	0.1451	0.550968	no	0.26241	OK	0.29155	0.747375	no	0.284968	OK
XLOC_000761	FvH4_1g15210	Fvb1:8630400-8634578	7.53732	7.81528	5.48145	7.25309	7.02803	-0.459494	OK	0.0037	0.0554993	no	-0.511741	OK	0.00175	0.0316194	yes	-0.0554551	OK	0.7199	0.960472	no	-0.107702	OK	0.49045	0.885891	no	-0.100931	OK	0.51595	0.897629	no	-0.153177	OK	0.3291	0.781564	no	0.0522468	OK	0.747	0.965931	no	0.404039	OK	0.0118	0.125951	no	0.358563	OK
XLOC_000762	FvH4_1g15220	Fvb1:8637923-8643058	12.8044	12.0947	8.60429	11.9683	9.36999	-0.573513	OK	0.0001	0.00306376	yes	-0.491246	OK	0.0012	0.02369	yes	-0.097417	OK	0.5122	0.895824	no	-0.0151502	OK	0.9196	0.991665	no	-0.450521	OK	0.003	0.0475757	yes	-0.368254	OK	0.01685	0.159601	no	-0.0822669	OK	0.58105	0.922768	no	0.476096	OK	0.00195	0.0343543	yes	0.122992	OK
XLOC_000763	FvH4_1g15230	Fvb1:8651488-8655325	0.1754	0.0797958	0.0739645	0.105083	0.0539834	-1.24575	NOTEST	1	1	no	-0.10948	NOTEST	1	1	no	-0.739119	NOTEST	1	1	no	0.397146	NOTEST	1	1	no	-1.70006	NOTEST	1	1	no	-0.563797	NOTEST	1	1	no	-1.13627	NOTEST	1	1	no	0.506626	NOTEST	1	1	no	-0.454317	NOTEST
XLOC_000764	FvH4_1g15240	Fvb1:8655753-8659897	0.168887	0.120179	0.233673	0.128033	0.16565	0.468432	NOTEST	1	1	no	0.959304	NOTEST	1	1	no	-0.399546	NOTEST	1	1	no	0.091326	NOTEST	1	1	no	-0.0279232	NOTEST	1	1	no	0.462949	NOTEST	1	1	no	-0.490872	NOTEST	1	1	no	-0.867978	NOTEST	1	1	no	-0.496356	NOTEST
XLOC_000765	FvH4_1g15270	Fvb1:8667028-8671365	0.0204772	0	0.00867797	0.0159712	0.0166487	-1.23859	NOTEST	1	1	no	inf	NOTEST	1	1	no	-0.35855	NOTEST	1	1	no	inf	NOTEST	1	1	no	-0.298612	NOTEST	1	1	no	inf	NOTEST	1	1	no	#NAME?	NOTEST	1	1	no	0.88004	NOTEST	1	1	no	0.939979	NOTEST
XLOC_000766	FvH4_1g15290	Fvb1:8673141-8674610	0	0	0	0	0	0	NOTEST	1	1	no	0	NOTEST	1	1	no	0	NOTEST	1	1	no	0	NOTEST	1	1	no	0	NOTEST	1	1	no	0	NOTEST	1	1	no	0	NOTEST	1	1	no	0	NOTEST	1	1	no	0	NOTEST
XLOC_000767	FvH4_1g15300	Fvb1:8677579-8679056	0	0	0	0	0	0	NOTEST	1	1	no	0	NOTEST	1	1	no	0	NOTEST	1	1	no	0	NOTEST	1	1	no	0	NOTEST	1	1	no	0	NOTEST	1	1	no	0	NOTEST	1	1	no	0	NOTEST	1	1	no	0	NOTEST
XLOC_000768	FvH4_1g15310	Fvb1:8681874-8682326	0	0	0	0	0	0	NOTEST	1	1	no	0	NOTEST	1	1	no	0	NOTEST	1	1	no	0	NOTEST	1	1	no	0	NOTEST	1	1	no	0	NOTEST	1	1	no	0	NOTEST	1	1	no	0	NOTEST	1	1	no	0	NOTEST
XLOC_000769	FvH4_1g15320,FvH4_1g15330	Fvb1:8687331-8696819	1.07257	1.20432	1.39523	1.11921	1.27224	0.379423	OK	0.0506	0.315202	no	0.212281	OK	0.2685	0.724459	no	0.061405	OK	0.75875	0.968441	no	-0.105737	OK	0.58985	0.925778	no	0.246299	OK	0.2135	0.657591	no	0.0791562	OK	0.68225	0.951343	no	0.167142	OK	0.4005	0.835603	no	-0.318018	OK	0.1055	0.469905	no	-0.133125	OK
XLOC_000770	FvH4_1g15350	Fvb1:8699555-8700299	1.24694	0.962542	1.23867	0.985907	0.897364	-0.00959649	OK	0.9695	0.995987	no	0.363876	OK	0.2733	0.729906	no	-0.338871	OK	0.30405	0.759384	no	0.0346017	OK	0.909	0.990506	no	-0.474628	OK	0.16455	0.584336	no	-0.101155	OK	0.76655	0.970006	no	-0.373473	OK	0.26085	0.716035	no	-0.329275	OK	0.316	0.769917	no	-0.465032	OK
XLOC_000771	FvH4_1g15360	Fvb1:8703335-8704628	1.19613	1.04011	1.41814	0.791965	0.724474	0.245628	OK	0.4543	0.867291	no	0.447261	OK	0.1902	0.62413	no	-0.594864	OK	0.12455	0.511392	no	-0.39323	OK	0.3089	0.763489	no	-0.723366	OK	0.05695	0.335883	no	-0.521733	OK	0.1729	0.59785	no	-0.201633	OK	0.56595	0.917408	no	-0.840491	OK	0.0313	0.236322	no	-0.968994	OK
XLOC_000772	FvH4_1g15370	Fvb1:8715209-8715404	0	0.269006	0.443133	0	0	inf	NOTEST	1	1	no	0.720103	NOTEST	1	1	no	0	NOTEST	1	1	no	#NAME?	NOTEST	1	1	no	0	NOTEST	1	1	no	#NAME?	NOTEST	1	1	no	inf	NOTEST	1	1	no	#NAME?	NOTEST	1	1	no	#NAME?	NOTEST
XLOC_000773	FvH4_1g15380	Fvb1:8719768-8724216	0.194945	0.187919	0.324401	0.434931	0.441877	0.734706	NOTEST	1	1	no	0.787665	NOTEST	1	1	no	1.15771	OK	0.0005	0.0118496	yes	1.21067	OK	0.00055	0.0128113	yes	1.18057	OK	0.0004	0.00986584	yes	1.23353	OK	0.0006	0.0137294	yes	-0.0529589	NOTEST	1	1	no	0.423009	OK	0.143	0.547358	no	0.445868	OK
XLOC_000774	FvH4_1g15390	Fvb1:8731283-8735982	1.52402	1.55647	1.46582	1.41802	1.87601	-0.0561795	OK	0.7914	0.974452	no	-0.0865754	OK	0.68085	0.950932	no	-0.104011	OK	0.6222	0.936026	no	-0.134407	OK	0.525	0.901264	no	0.299784	OK	0.1424	0.546336	no	0.269388	OK	0.1912	0.625595	no	0.0303959	OK	0.8903	0.988681	no	-0.0478312	OK	0.82565	0.979524	no	0.355964	OK
XLOC_000775	FvH4_1g15410	Fvb1:8739710-8743586	1.50159	2.1946	3.14428	2.75919	2.74447	1.06624	OK	5e-05	0.00165018	yes	0.518773	OK	0.01885	0.171579	no	0.877753	OK	0.00025	0.00670177	yes	0.330288	OK	0.14	0.541945	no	0.870033	OK	0.0003	0.00778763	yes	0.322569	OK	0.1463	0.553137	no	0.547465	OK	0.01985	0.177286	no	-0.188485	OK	0.3787	0.820723	no	-0.196204	OK
XLOC_000776	FvH4_1g15430	Fvb1:8747835-8751209	0.392843	0.605034	0.317437	0.375778	0.232723	-0.307483	NOTEST	1	1	no	-0.930548	OK	0.0036	0.0544263	no	-0.0640721	NOTEST	1	1	no	-0.687137	OK	0.02125	0.185408	no	-0.755338	NOTEST	1	1	no	-1.3784	OK	0.0002	0.00554134	yes	0.623065	OK	0.0367	0.26067	no	0.243411	NOTEST	1	1	no	-0.447855	NOTEST
XLOC_000777	FvH4_1g15450	Fvb1:8762850-8764718	0	0	0	0	0	0	NOTEST	1	1	no	0	NOTEST	1	1	no	0	NOTEST	1	1	no	0	NOTEST	1	1	no	0	NOTEST	1	1	no	0	NOTEST	1	1	no	0	NOTEST	1	1	no	0	NOTEST	1	1	no	0	NOTEST
XLOC_000778	FvH4_1g15460	Fvb1:8767004-8767263	1.32916	1.03677	1.36202	0.8392	0.736158	0.0352266	OK	0.92625	0.99247	no	0.393655	OK	0.6563	0.94522	no	-0.663432	OK	0.35955	0.806104	no	-0.305004	OK	0.71985	0.960472	no	-0.852431	OK	0.3972	0.833634	no	-0.494003	OK	0.67115	0.948556	no	-0.358428	OK	0.6589	0.945835	no	-0.698659	OK	0.37825	0.820426	no	-0.887658	OK
XLOC_000779	FvH4_1g15470	Fvb1:8774179-8776049	0.475928	0.562385	0.30812	0.384812	0.368153	-0.627253	OK	0.1224	0.50663	no	-0.868066	OK	0.031	0.234915	no	-0.306591	OK	0.4228	0.849717	no	-0.547403	OK	0.13785	0.537913	no	-0.370438	OK	0.3373	0.788048	no	-0.61125	OK	0.1053	0.469392	no	0.240813	OK	0.5174	0.898191	no	0.320662	NOTEST	1	1	no	0.256815	NOTEST
XLOC_000780	FvH4_1g15480	Fvb1:8784994-8789281	6.55783	9.42249	5.87627	8.61704	7.68099	-0.158319	OK	0.3518	0.799663	no	-0.681208	OK	5e-05	0.00165018	yes	0.393974	OK	0.0166	0.158081	no	-0.128916	OK	0.42275	0.84969	no	0.228072	OK	0.1676	0.589047	no	-0.294817	OK	0.06655	0.366857	no	0.522889	OK	0.00155	0.0288397	yes	0.552292	OK	0.0006	0.0137294	yes	0.386391	OK
XLOC_000781	FvH4_1g15490	Fvb1:8790840-8791860	0.219464	0.295789	0.325311	0.394503	0.357341	0.567836	NOTEST	1	1	no	0.137248	NOTEST	1	1	no	0.846053	NOTEST	1	1	no	0.415465	NOTEST	1	1	no	0.703321	NOTEST	1	1	no	0.272733	NOTEST	1	1	no	0.430589	NOTEST	1	1	no	0.278217	NOTEST	1	1	no	0.135485	NOTEST
XLOC_000782	FvH4_1g15520	Fvb1:8816767-8818382	29.1357	34.9755	34.1122	36.7378	34.8787	0.227499	OK	0.16445	0.584218	no	-0.0360573	OK	0.82705	0.9797	no	0.334475	OK	0.0409	0.278201	no	0.0709196	OK	0.6557	0.945068	no	0.259557	OK	0.1117	0.483858	no	-0.00399911	OK	0.9797	0.996958	no	0.263556	OK	0.10695	0.473189	no	0.106977	OK	0.4983	0.889527	no	0.0320582	OK
XLOC_000783	FvH4_1g15530,FvH4_1g15540	Fvb1:8820981-8825642	14.6635	12.2404	28.8609	19.7363	22.8756	0.976885	OK	5e-05	0.00165018	yes	1.23747	OK	5e-05	0.00165018	yes	0.428618	OK	0.0047	0.0660937	no	0.689201	OK	5e-05	0.00165018	yes	0.641576	OK	0.00145	0.0274491	yes	0.902159	OK	5e-05	0.00165018	yes	-0.260583	OK	0.09735	0.450941	no	-0.548267	OK	5e-05	0.00165018	yes	-0.335309	OK
XLOC_000784	FvH4_1g15550	Fvb1:8829073-8833872	0.0529479	0.0639748	0.0513595	0.0577228	0.0384857	-0.0439424	NOTEST	1	1	no	-0.316873	NOTEST	1	1	no	0.124568	NOTEST	1	1	no	-0.148362	NOTEST	1	1	no	-0.460251	NOTEST	1	1	no	-0.733182	NOTEST	1	1	no	0.272931	NOTEST	1	1	no	0.168511	NOTEST	1	1	no	-0.416309	NOTEST
XLOC_000785	FvH4_1g15560	Fvb1:8834379-8840261	2.65164	4.37256	3.02671	3.81379	3.60418	0.190865	OK	0.30365	0.759146	no	-0.530728	OK	0.00265	0.0432414	yes	0.524342	OK	0.00485	0.0676346	no	-0.197251	OK	0.24685	0.700174	no	0.442785	OK	0.01665	0.158421	no	-0.278808	OK	0.1058	0.470549	no	0.721593	OK	0.00035	0.00884274	yes	0.333477	OK	0.06045	0.347012	no	0.25192	OK
XLOC_000786	FvH4_1g15610	Fvb1:8852314-8854702	6.62117	6.57708	7.10013	6.32958	6.44878	0.10076	OK	0.58815	0.92506	no	0.110398	OK	0.56335	0.91643	no	-0.0649775	OK	0.72715	0.961557	no	-0.0553387	OK	0.77265	0.971013	no	-0.0380603	OK	0.84015	0.981622	no	-0.0284214	OK	0.88805	0.988366	no	-0.00963884	OK	0.9591	0.995094	no	-0.165737	OK	0.3848	0.824652	no	-0.13882	OK
XLOC_000787	FvH4_1g15620	Fvb1:8860818-8865041	40.915	47.0926	44.3349	47.4905	44.6321	0.115813	OK	0.38535	0.824913	no	-0.0870555	OK	0.51615	0.897682	no	0.215008	OK	0.11345	0.487626	no	0.0121388	OK	0.9273	0.992579	no	0.125452	OK	0.35355	0.801206	no	-0.0774168	OK	0.5686	0.918383	no	0.202869	OK	0.13385	0.529833	no	0.0991943	OK	0.4637	0.872441	no	0.00963868	OK
XLOC_000788	FvH4_1g15650	Fvb1:8876836-8881338	0.214918	0.208901	0.227412	0.224971	0.252169	0.0815207	NOTEST	1	1	no	0.122484	NOTEST	1	1	no	0.0659534	NOTEST	1	1	no	0.106917	NOTEST	1	1	no	0.230603	NOTEST	1	1	no	0.271566	NOTEST	1	1	no	-0.0409632	NOTEST	1	1	no	-0.0155672	NOTEST	1	1	no	0.149082	NOTEST
XLOC_000789	FvH4_1g15670	Fvb1:8892056-8895497	5.87888	6.52101	5.96451	5.43758	5.2609	0.0208639	OK	0.90115	0.989827	no	-0.128691	OK	0.4563	0.868436	no	-0.112577	OK	0.5137	0.896585	no	-0.262132	OK	0.1322	0.526679	no	-0.16023	OK	0.3585	0.805134	no	-0.309785	OK	0.07685	0.396694	no	0.149555	OK	0.38765	0.826566	no	-0.13344	OK	0.44485	0.86244	no	-0.181094	OK
XLOC_000790	FvH4_1g15690	Fvb1:8907233-8918868	35.9872	38.7162	37.0931	39.6726	38.0129	0.0436662	OK	0.7466	0.965913	no	-0.0617869	OK	0.6519	0.944037	no	0.140658	OK	0.2937	0.749396	no	0.0352048	OK	0.7964	0.97531	no	0.0790069	OK	0.558	0.914054	no	-0.0264462	OK	0.84335	0.981825	no	0.105453	OK	0.43485	0.856563	no	0.0969917	OK	0.4667	0.874098	no	0.0353407	OK
XLOC_000791	FvH4_1g15730	Fvb1:8940995-8941572	0	0	0	0	0	0	NOTEST	1	1	no	0	NOTEST	1	1	no	0	NOTEST	1	1	no	0	NOTEST	1	1	no	0	NOTEST	1	1	no	0	NOTEST	1	1	no	0	NOTEST	1	1	no	0	NOTEST	1	1	no	0	NOTEST
XLOC_000792	FvH4_1g15780	Fvb1:8969498-8972423	0.204551	0.163935	0.13648	0.0719869	0.157569	-0.58377	NOTEST	1	1	no	-0.264436	NOTEST	1	1	no	-1.50665	NOTEST	1	1	no	-1.18732	NOTEST	1	1	no	-0.376475	NOTEST	1	1	no	-0.057141	NOTEST	1	1	no	-0.319334	NOTEST	1	1	no	-0.922882	NOTEST	1	1	no	0.207295	NOTEST
XLOC_000793	FvH4_1g15820	Fvb1:9008233-9010043	6.8494	4.97035	4.10339	3.72388	5.09555	-0.739161	OK	0.0003	0.00778763	yes	-0.276533	OK	0.1784	0.606558	no	-0.879169	OK	5e-05	0.00165018	yes	-0.416541	OK	0.04515	0.295247	no	-0.426739	OK	0.02785	0.219612	no	0.0358895	OK	0.85325	0.983704	no	-0.462629	OK	0.02025	0.179572	no	-0.140008	OK	0.5073	0.89369	no	0.312422	OK
XLOC_000794	FvH4_1g15850	Fvb1:9020790-9021558	0.0235518	0	0.0374689	0.0968387	0.0553203	0.66986	NOTEST	1	1	no	inf	NOTEST	1	1	no	2.03975	NOTEST	1	1	no	inf	NOTEST	1	1	no	1.23197	NOTEST	1	1	no	inf	NOTEST	1	1	no	#NAME?	NOTEST	1	1	no	1.36989	NOTEST	1	1	no	0.562114	NOTEST
XLOC_000795	FvH4_1g15870	Fvb1:9030058-9033664	2.13941	2.2372	2.11132	2.09753	2.29692	-0.0190694	OK	0.92875	0.992582	no	-0.0835531	OK	0.67845	0.950414	no	-0.028522	OK	0.89115	0.988718	no	-0.0930056	OK	0.64385	0.941852	no	0.102489	OK	0.61865	0.934794	no	0.0380055	OK	0.8514	0.983336	no	0.0644837	OK	0.7525	0.967196	no	-0.00945255	OK	0.9625	0.995446	no	0.121559	OK
XLOC_000796	FvH4_1g15880	Fvb1:9034705-9037458	0.152906	0.286928	0.229076	0.140244	0.212555	0.583181	NOTEST	1	1	no	-0.324866	NOTEST	1	1	no	-0.124703	NOTEST	1	1	no	-1.03275	NOTEST	1	1	no	0.475195	NOTEST	1	1	no	-0.432852	NOTEST	1	1	no	0.908047	NOTEST	1	1	no	-0.707884	NOTEST	1	1	no	-0.107986	NOTEST
XLOC_000797	FvH4_1g15890	Fvb1:9040925-9042434	0.790578	0.849848	0.516745	0.635281	0.759834	-0.613457	OK	0.0709	0.37978	no	-0.717754	OK	0.03595	0.25745	no	-0.315514	OK	0.32775	0.780391	no	-0.419811	OK	0.19185	0.626633	no	-0.0572247	OK	0.85235	0.983562	no	-0.161521	OK	0.6036	0.93072	no	0.104297	OK	0.73975	0.964289	no	0.297943	OK	0.38665	0.825777	no	0.556232	OK
XLOC_000798	FvH4_1g15900	Fvb1:9044304-9047749	0.527133	0.625768	0.626812	0.816281	1.26774	0.249865	OK	0.39515	0.832092	no	0.00240608	OK	0.9784	0.99684	no	0.630898	OK	0.02835	0.222108	no	0.383439	OK	0.16495	0.584916	no	1.26601	OK	5e-05	0.00165018	yes	1.01855	OK	0.00015	0.0043444	yes	0.247459	OK	0.3976	0.833854	no	0.381032	OK	0.1629	0.581457	no	1.01615	OK
XLOC_000799	FvH4_1g16000	Fvb1:9098335-9100025	0.070055	0.245133	0.145368	0.263376	0.110628	1.05315	NOTEST	1	1	no	-0.753855	NOTEST	1	1	no	1.91056	NOTEST	1	1	no	0.103558	NOTEST	1	1	no	0.659158	NOTEST	1	1	no	-1.14785	NOTEST	1	1	no	1.80701	NOTEST	1	1	no	0.857412	NOTEST	1	1	no	-0.393993	NOTEST
XLOC_000800	FvH4_1g16020	Fvb1:9103348-9104380	12.4523	14.1359	16.5119	17.1081	13.6999	0.407092	OK	0.03155	0.237428	no	0.224141	OK	0.2263	0.675038	no	0.458259	OK	0.01695	0.160274	no	0.275308	OK	0.13535	0.532834	no	0.137751	OK	0.47775	0.879726	no	-0.0451995	OK	0.8173	0.978023	no	0.182951	OK	0.34975	0.7981	no	0.0511671	OK	0.7757	0.971562	no	-0.26934	OK
XLOC_000801	FvH4_1g16060	Fvb1:9136961-9141330	26.1992	28.1624	23.8336	25.0818	24.9912	-0.136527	OK	0.3287	0.781294	no	-0.240777	OK	0.08605	0.422136	no	-0.0628824	OK	0.65495	0.944828	no	-0.167132	OK	0.23225	0.682554	no	-0.0681026	OK	0.6266	0.937434	no	-0.172352	OK	0.2193	0.665659	no	0.10425	OK	0.45625	0.868399	no	0.0736451	OK	0.60215	0.930278	no	0.0684249	OK
XLOC_000802	FvH4_1g16070	Fvb1:9149078-9150296	4.31552	4.34139	3.26378	3.49065	4.26699	-0.40299	OK	0.07255	0.384608	no	-0.411612	OK	0.0634	0.356929	no	-0.306037	OK	0.16735	0.588803	no	-0.314659	OK	0.15185	0.562865	no	-0.0163165	OK	0.94165	0.993966	no	-0.0249389	OK	0.90875	0.990506	no	0.00862234	OK	0.97085	0.996044	no	0.0969535	OK	0.66695	0.947624	no	0.386674	OK
XLOC_000803	FvH4_1g16090	Fvb1:9195601-9201635	0.592632	0.585045	0.596178	0.504639	0.293855	0.00860686	OK	0.99025	0.997527	no	0.0271953	OK	0.97885	0.996852	no	-0.231886	OK	0.82795	0.97983	no	-0.213297	OK	0.84675	0.982562	no	-1.01203	OK	0.40635	0.839384	no	-0.993443	OK	0.43715	0.857838	no	-0.0185884	OK	0.98635	0.997424	no	-0.240492	OK	0.8136	0.977436	no	-1.02064	OK
XLOC_000804	FvH4_1g16120	Fvb1:9219247-9220619	0	0	0	0	0	0	NOTEST	1	1	no	0	NOTEST	1	1	no	0	NOTEST	1	1	no	0	NOTEST	1	1	no	0	NOTEST	1	1	no	0	NOTEST	1	1	no	0	NOTEST	1	1	no	0	NOTEST	1	1	no	0	NOTEST
XLOC_000805	FvH4_1g16140	Fvb1:9233044-9233449	4.82468	7.26808	4.58484	5.10037	5.86399	-0.0735618	OK	0.79485	0.975078	no	-0.664704	OK	0.0164	0.156835	no	0.0801701	OK	0.77355	0.971193	no	-0.510972	OK	0.0604	0.346851	no	0.281451	OK	0.31775	0.771292	no	-0.309691	OK	0.25215	0.706538	no	0.591142	OK	0.0346	0.251429	no	0.153732	OK	0.58655	0.924751	no	0.355013	OK
XLOC_000806	FvH4_1g16150	Fvb1:9241860-9242916	4.25617	4.6982	3.00974	2.06325	1.64735	-0.499918	OK	0.0359	0.25723	no	-0.64247	OK	0.0062	0.0807731	no	-1.04463	OK	5e-05	0.00165018	yes	-1.18719	OK	5e-05	0.00165018	yes	-1.36941	OK	5e-05	0.00165018	yes	-1.51196	OK	5e-05	0.00165018	yes	0.142553	OK	0.53235	0.904031	no	-0.544716	OK	0.0304	0.231958	no	-0.869492	OK
XLOC_000807	FvH4_1g16170	Fvb1:9257474-9259872	0.0759675	0.0388376	0.117337	0.0795523	0.0818708	0.6272	NOTEST	1	1	no	1.59513	NOTEST	1	1	no	0.0665208	NOTEST	1	1	no	1.03445	NOTEST	1	1	no	0.107966	NOTEST	1	1	no	1.07589	NOTEST	1	1	no	-0.967927	NOTEST	1	1	no	-0.560679	NOTEST	1	1	no	-0.519234	NOTEST
XLOC_000808	FvH4_1g16190	Fvb1:9260145-9269132	0	0	0	0	0.0375419	0	NOTEST	1	1	no	0	NOTEST	1	1	no	0	NOTEST	1	1	no	0	NOTEST	1	1	no	inf	NOTEST	1	1	no	inf	NOTEST	1	1	no	0	NOTEST	1	1	no	0	NOTEST	1	1	no	inf	NOTEST
XLOC_000809	FvH4_1g16200	Fvb1:9271884-9276048	11.0643	10.6639	12.8444	15.1236	12.8103	0.215226	OK	0.1679	0.589556	no	0.268394	OK	0.08965	0.431767	no	0.450888	OK	0.0044	0.0629967	no	0.504057	OK	0.00115	0.0229038	yes	0.211389	OK	0.1782	0.606259	no	0.264558	OK	0.0911	0.435476	no	-0.0531685	OK	0.7333	0.96306	no	0.235662	OK	0.1265	0.515264	no	-0.00383687	OK
XLOC_000810	FvH4_1g16240	Fvb1:9317143-9319202	48.7439	50.0516	73.0469	66.2135	72.4407	0.583603	OK	5e-05	0.00165018	yes	0.545409	OK	0.0001	0.00306376	yes	0.441905	OK	0.00205	0.0356297	yes	0.403711	OK	0.00345	0.0527894	no	0.571579	OK	5e-05	0.00165018	yes	0.533385	OK	0.0004	0.00986584	yes	0.0381944	OK	0.7902	0.974356	no	-0.141698	OK	0.3082	0.762908	no	-0.012024	OK
XLOC_000811	FvH4_1g16270	Fvb1:9347969-9349515	0.0088783	0	0.0179174	0	0.0270242	1.013	NOTEST	1	1	no	inf	NOTEST	1	1	no	#NAME?	NOTEST	1	1	no	0	NOTEST	1	1	no	1.60589	NOTEST	1	1	no	inf	NOTEST	1	1	no	#NAME?	NOTEST	1	1	no	#NAME?	NOTEST	1	1	no	0.592892	NOTEST
XLOC_000812	FvH4_1g16320	Fvb1:9370731-9399786	0	0	0	0	0	0	NOTEST	1	1	no	0	NOTEST	1	1	no	0	NOTEST	1	1	no	0	NOTEST	1	1	no	0	NOTEST	1	1	no	0	NOTEST	1	1	no	0	NOTEST	1	1	no	0	NOTEST	1	1	no	0	NOTEST
XLOC_000813	FvH4_1g16330	Fvb1:9401850-9404426	18.2966	21.4198	15.4146	19.1904	18.9501	-0.247279	OK	0.11345	0.487626	no	-0.474646	OK	0.00165	0.0302445	yes	0.0688047	OK	0.65615	0.945159	no	-0.158562	OK	0.2977	0.753283	no	0.050631	OK	0.7478	0.966076	no	-0.176736	OK	0.24885	0.702501	no	0.227367	OK	0.13665	0.535581	no	0.316084	OK	0.0444	0.29207	no	0.29791	OK
XLOC_000814	FvH4_1g16360	Fvb1:9440722-9444367	26.6056	31.1951	35.8579	32.5402	32.9482	0.430558	OK	0.0039	0.0576928	no	0.20097	OK	0.16725	0.588647	no	0.290493	OK	0.0495	0.311609	no	0.0609045	OK	0.67925	0.950621	no	0.308468	OK	0.0402	0.275451	no	0.0788802	OK	0.5897	0.925654	no	0.229588	OK	0.1259	0.513997	no	-0.140065	OK	0.337	0.78794	no	-0.12209	OK
XLOC_000815	FvH4_1g16400	Fvb1:9462758-9475319	0.705244	1.09141	0.766553	0.952226	0.933848	0.120262	OK	0.6446	0.94212	no	-0.50974	OK	0.0305	0.232415	no	0.433181	OK	0.09705	0.450364	no	-0.196821	OK	0.3943	0.831528	no	0.405065	OK	0.1184	0.498125	no	-0.224938	OK	0.32115	0.774436	no	0.630003	OK	0.0227	0.193303	no	0.312919	OK	0.1723	0.596692	no	0.284802	OK
XLOC_000816	FvH4_1g16420	Fvb1:9480234-9480744	0	0.114801	0.187576	0	0.0641447	inf	NOTEST	1	1	no	0.708339	NOTEST	1	1	no	0	NOTEST	1	1	no	#NAME?	NOTEST	1	1	no	inf	NOTEST	1	1	no	-0.839735	NOTEST	1	1	no	inf	NOTEST	1	1	no	#NAME?	NOTEST	1	1	no	-1.54807	NOTEST
XLOC_000817	FvH4_1g16440	Fvb1:9482272-9484865	0.206193	0.451098	0.237022	0.21292	0.280243	0.201024	NOTEST	1	1	no	-0.92842	OK	0.1284	0.519071	no	0.0463152	NOTEST	1	1	no	-1.08313	OK	0.1939	0.629609	no	0.442681	NOTEST	1	1	no	-0.686764	OK	0.28435	0.740647	no	1.12944	OK	0.1928	0.628155	no	-0.154709	NOTEST	1	1	no	0.241656	NOTEST
XLOC_000818	FvH4_1g16460	Fvb1:9491396-9496263	19.2096	22.9177	24.7353	27.6143	26.5181	0.364746	OK	0.056	0.332874	no	0.110112	OK	0.63155	0.93844	no	0.523587	OK	0.007	0.0879295	no	0.268952	OK	0.25365	0.70836	no	0.465153	OK	0.01695	0.160274	no	0.210518	OK	0.3705	0.814545	no	0.254634	OK	0.2915	0.747337	no	0.15884	OK	0.37705	0.819547	no	0.100407	OK
XLOC_000819	FvH4_1g16500	Fvb1:9511398-9516001	31.0572	29.6214	37.4537	35.1321	35.1223	0.270178	OK	0.05275	0.322473	no	0.338471	OK	0.01365	0.138994	no	0.177861	OK	0.20485	0.645314	no	0.246153	OK	0.07685	0.396694	no	0.177458	OK	0.2014	0.640436	no	0.24575	OK	0.0742	0.389233	no	-0.0682922	OK	0.62525	0.93688	no	-0.0923176	OK	0.4992	0.889901	no	-0.0927205	OK
XLOC_000820	FvH4_1g16530	Fvb1:9521569-9524377	577.633	538.11	675.508	706.535	741.633	0.22582	OK	0.13945	0.540902	no	0.328071	OK	0.0322	0.240412	no	0.290609	OK	0.0587	0.341304	no	0.39286	OK	0.01105	0.120536	no	0.360553	OK	0.0185	0.169559	no	0.462804	OK	0.00245	0.0407759	yes	-0.102251	OK	0.49815	0.889501	no	0.0647882	OK	0.6767	0.949823	no	0.134733	OK
XLOC_000821	FvH4_1g16540	Fvb1:9527895-9538190	0	0	0.0794781	0	0.0422863	inf	NOTEST	1	1	no	inf	NOTEST	1	1	no	0	NOTEST	1	1	no	0	NOTEST	1	1	no	inf	NOTEST	1	1	no	inf	NOTEST	1	1	no	0	NOTEST	1	1	no	#NAME?	NOTEST	1	1	no	-0.910368	NOTEST
XLOC_000822	FvH4_1g16560	Fvb1:9547475-9549053	2.32898	1.85037	3.89564	2.89813	2.93289	0.742163	OK	0.00075	0.0164116	yes	1.07405	OK	5e-05	0.00165018	yes	0.315426	OK	0.1501	0.559633	no	0.647309	OK	0.00475	0.0665869	no	0.332624	OK	0.1279	0.518079	no	0.664507	OK	0.00355	0.0538722	no	-0.331883	OK	0.15195	0.563064	no	-0.426737	OK	0.0409	0.278201	no	-0.409538	OK
XLOC_000823	FvH4_1g16580	Fvb1:9552092-9557409	6.54749	7.31882	4.40781	7.5911	7.57789	-0.570879	OK	0.0011	0.0221667	yes	-0.731548	OK	5e-05	0.00165018	yes	0.213367	OK	0.1894	0.623081	no	0.0526981	OK	0.7451	0.965583	no	0.210855	OK	0.1945	0.630238	no	0.0501855	OK	0.7587	0.968441	no	0.160669	OK	0.3234	0.776431	no	0.784246	OK	5e-05	0.00165018	yes	0.781733	OK
XLOC_000824	FvH4_1g16680	Fvb1:9663566-9665568	0.950963	0.931645	0.822553	0.935538	0.751691	-0.209281	OK	0.45835	0.869675	no	-0.179672	OK	0.5255	0.901447	no	-0.023593	OK	0.93995	0.993777	no	0.00601538	OK	0.98135	0.997093	no	-0.339249	OK	0.23115	0.681147	no	-0.309641	OK	0.2746	0.73146	no	-0.0296084	OK	0.91195	0.990855	no	0.185688	OK	0.5168	0.898014	no	-0.129968	OK
XLOC_000825	FvH4_1g16770	Fvb1:9713753-9714683	48.5734	38.1716	35.9064	41.4347	42.2253	-0.435924	OK	0.0037	0.0554993	no	-0.0882569	OK	0.5607	0.915244	no	-0.229325	OK	0.12425	0.510614	no	0.118343	OK	0.43675	0.857681	no	-0.202057	OK	0.1728	0.597659	no	0.145611	OK	0.3342	0.785693	no	-0.347668	OK	0.0211	0.184517	no	0.2066	OK	0.1699	0.592846	no	0.233868	OK
XLOC_000826	FvH4_1g16790	Fvb1:9724578-9726461	0.377624	0.727447	0.040569	0.0805785	0.136916	-3.2185	NOTEST	1	1	no	-4.16439	OK	0.04495	0.294363	no	-2.22848	NOTEST	1	1	no	-3.17438	OK	0.00635	0.082134	no	-1.46366	NOTEST	1	1	no	-2.40955	OK	0.0009	0.0189237	yes	0.945892	OK	0.01905	0.172775	no	0.990017	NOTEST	1	1	no	1.75484	NOTEST
XLOC_000827	FvH4_1g16840	Fvb1:9751152-9755033	0.280562	0.249516	0.126795	0.283364	0.351186	-1.14582	NOTEST	1	1	no	-0.976636	NOTEST	1	1	no	0.014335	NOTEST	1	1	no	0.18352	NOTEST	1	1	no	0.323917	NOTEST	1	1	no	0.493102	NOTEST	1	1	no	-0.169185	NOTEST	1	1	no	1.16016	NOTEST	1	1	no	1.46974	NOTEST
XLOC_000828	FvH4_1g16880	Fvb1:9767839-9775358	0.177669	0.145152	0.113747	0.160783	0.125438	-0.643358	NOTEST	1	1	no	-0.351734	NOTEST	1	1	no	-0.144077	NOTEST	1	1	no	0.147548	NOTEST	1	1	no	-0.502213	NOTEST	1	1	no	-0.210588	NOTEST	1	1	no	-0.291624	NOTEST	1	1	no	0.499281	NOTEST	1	1	no	0.141146	NOTEST
XLOC_000829	FvH4_1g16910	Fvb1:9786019-9787417	33.7983	41.8719	24.0328	39.0729	37.3211	-0.491946	OK	0.0013	0.0252255	yes	-0.800979	OK	5e-05	0.00165018	yes	0.209219	OK	0.16865	0.590697	no	-0.0998136	OK	0.5033	0.891665	no	0.143041	OK	0.34905	0.797504	no	-0.165992	OK	0.2684	0.724382	no	0.309033	OK	0.0424	0.28408	no	0.701165	OK	5e-05	0.00165018	yes	0.634987	OK
XLOC_000830	FvH4_1g16940	Fvb1:9795717-9802420	29.9567	34.813	33.4348	34.5301	33.1562	0.158471	OK	0.25115	0.705384	no	-0.0582755	OK	0.6699	0.948371	no	0.204976	OK	0.14145	0.544672	no	-0.011771	OK	0.93185	0.992794	no	0.146397	OK	0.2936	0.749254	no	-0.0703493	OK	0.6107	0.932788	no	0.216747	OK	0.1187	0.498867	no	0.0465045	OK	0.73785	0.963829	no	-0.0120738	OK
XLOC_000831	FvH4_1g16960	Fvb1:9808118-9809315	30.6616	42.6078	31.7166	33.7932	34.7001	0.0488086	OK	0.77	0.970537	no	-0.425878	OK	0.0099	0.111918	no	0.140303	OK	0.40315	0.837352	no	-0.334383	OK	0.04205	0.282704	no	0.178509	OK	0.2841	0.740429	no	-0.296177	OK	0.06985	0.376839	no	0.474686	OK	0.00415	0.060376	no	0.0914948	OK	0.5797	0.922179	no	0.129701	OK
XLOC_000832	FvH4_1g16970	Fvb1:9813854-9814578	5.22547	2.05057	2.72189	1.92627	1.99323	-0.940956	OK	0.0001	0.00306376	yes	0.408584	OK	0.139	0.540071	no	-1.43975	OK	5e-05	0.00165018	yes	-0.090215	OK	0.752	0.967071	no	-1.39046	OK	5e-05	0.00165018	yes	-0.0409165	OK	0.89105	0.988718	no	-1.34954	OK	5e-05	0.00165018	yes	-0.498799	OK	0.0766	0.395966	no	-0.449501	OK
XLOC_000833	FvH4_1g16980	Fvb1:9823385-9825918	0	0.00551108	0.00482815	0	0.0259765	inf	NOTEST	1	1	no	-0.190864	NOTEST	1	1	no	0	NOTEST	1	1	no	#NAME?	NOTEST	1	1	no	inf	NOTEST	1	1	no	2.2368	NOTEST	1	1	no	inf	NOTEST	1	1	no	#NAME?	NOTEST	1	1	no	2.42767	NOTEST
XLOC_000834	FvH4_1g16990	Fvb1:9831877-9834012	0.0130499	0	0.0092637	0.0101042	0	-0.494384	NOTEST	1	1	no	inf	NOTEST	1	1	no	-0.369085	NOTEST	1	1	no	inf	NOTEST	1	1	no	#NAME?	NOTEST	1	1	no	0	NOTEST	1	1	no	#NAME?	NOTEST	1	1	no	0.125298	NOTEST	1	1	no	#NAME?	NOTEST
XLOC_000835	FvH4_1g17000	Fvb1:9837644-9840993	34.1014	36.5092	38.2845	34.1483	36.5608	0.166926	OK	0.227	0.675856	no	0.068498	OK	0.61135	0.933044	no	0.00198069	OK	0.98955	0.997508	no	-0.0964475	OK	0.4893	0.885222	no	0.100465	OK	0.47145	0.876507	no	0.00203676	OK	0.98655	0.997431	no	0.0984281	OK	0.481	0.881234	no	-0.164945	OK	0.2313	0.681305	no	-0.0664612	OK
XLOC_000836	FvH4_1g17030	Fvb1:9841032-9848872	6.74449	7.974	5.6088	8.25401	7.70275	-0.266018	OK	0.117	0.495316	no	-0.507611	OK	0.00225	0.0381514	yes	0.291385	OK	0.08175	0.410626	no	0.0497919	OK	0.75595	0.967872	no	0.191663	OK	0.24475	0.697641	no	-0.0499299	OK	0.7557	0.96785	no	0.241593	OK	0.14675	0.553958	no	0.557403	OK	0.00045	0.0108754	yes	0.457681	OK
XLOC_000837	FvH4_1g17040	Fvb1:9849036-9853548	12.0027	13.5247	12.459	12.6914	13.7375	0.0538309	OK	0.72035	0.960485	no	-0.118408	OK	0.4351	0.856677	no	0.0804916	OK	0.59525	0.927791	no	-0.0917477	OK	0.54565	0.909448	no	0.194759	OK	0.19875	0.636467	no	0.0225194	OK	0.87755	0.986815	no	0.172239	OK	0.2601	0.715258	no	0.0266607	OK	0.8622	0.984958	no	0.140928	OK
XLOC_000838	FvH4_1g17050	Fvb1:9855491-9862373	18.4156	20.209	16.3039	22.4636	19.979	-0.175711	OK	0.2132	0.65716	no	-0.309774	OK	0.0287	0.223939	no	0.286659	OK	0.0408	0.277803	no	0.152596	OK	0.26945	0.725568	no	0.117549	OK	0.40065	0.835695	no	-0.0165136	OK	0.91025	0.990701	no	0.134063	OK	0.3396	0.789887	no	0.46237	OK	0.00075	0.0164116	yes	0.293261	OK
XLOC_000839	FvH4_1g17070	Fvb1:9862564-9869457	0	0	0	0	0	0	NOTEST	1	1	no	0	NOTEST	1	1	no	0	NOTEST	1	1	no	0	NOTEST	1	1	no	0	NOTEST	1	1	no	0	NOTEST	1	1	no	0	NOTEST	1	1	no	0	NOTEST	1	1	no	0	NOTEST
XLOC_000840	FvH4_1g17090	Fvb1:9880541-9882314	0.0484049	0.0678823	0.0728527	0.0850224	0.0778637	0.589829	NOTEST	1	1	no	0.101948	NOTEST	1	1	no	0.812689	NOTEST	1	1	no	0.324808	NOTEST	1	1	no	0.685796	NOTEST	1	1	no	0.197915	NOTEST	1	1	no	0.487881	NOTEST	1	1	no	0.22286	NOTEST	1	1	no	0.0959671	NOTEST
XLOC_000841	FvH4_1g17160	Fvb1:9922975-9925903	0.784178	2.14975	1.34302	1.32977	2.58371	0.776227	OK	0.63695	0.940059	no	-0.678686	OK	0.5905	0.92607	no	0.761925	OK	0.6287	0.937773	no	-0.692988	OK	0.5776	0.921461	no	1.72019	OK	0.2917	0.747541	no	0.265276	OK	0.81745	0.978023	no	1.45491	OK	0.3594	0.80598	no	-0.014302	OK	0.94355	0.994117	no	0.943962	OK
XLOC_000842	FvH4_1g17170,FvH4_1g17180	Fvb1:9922975-9925903	0.933247	1.65248	1.11987	1.68069	2.19427	0.263004	OK	0.6218	0.935983	no	-0.561298	OK	0.25595	0.710942	no	0.84872	OK	0.09075	0.434603	no	0.0244176	OK	0.95925	0.995094	no	1.23341	OK	0.0238	0.199241	no	0.409109	OK	0.40645	0.839454	no	0.824302	OK	0.11135	0.483099	no	0.585715	OK	0.22175	0.669285	no	0.970407	OK
XLOC_000843	FvH4_1g17190	Fvb1:9931284-9939020	0.219002	0.203052	0.147929	0.207743	0.200558	-0.56604	NOTEST	1	1	no	-0.456948	NOTEST	1	1	no	-0.0761434	NOTEST	1	1	no	0.0329483	NOTEST	1	1	no	-0.126925	NOTEST	1	1	no	-0.0178336	NOTEST	1	1	no	-0.109092	NOTEST	1	1	no	0.489897	NOTEST	1	1	no	0.439115	NOTEST
XLOC_000844	FvH4_1g17210	Fvb1:9940722-9943172	1.40703	1.93362	0.770717	1.32608	1.25596	-0.868378	OK	0.0065	0.0834755	no	-1.32703	OK	0.0002	0.00554134	yes	-0.0854829	OK	0.76505	0.969759	no	-0.544138	OK	0.04445	0.292271	no	-0.163856	OK	0.56575	0.917359	no	-0.622511	OK	0.024	0.200296	no	0.458655	OK	0.08925	0.430689	no	0.782895	OK	0.01335	0.137003	no	0.704522	OK
XLOC_000845	FvH4_1g17240	Fvb1:9953736-9955436	326.506	429.682	369.922	407.835	415.724	0.180113	OK	0.19035	0.624308	no	-0.216045	OK	0.12	0.501397	no	0.320875	OK	0.02155	0.187126	no	-0.075283	OK	0.5894	0.925503	no	0.348516	OK	0.01235	0.130004	no	-0.0476423	OK	0.73475	0.963231	no	0.396158	OK	0.00495	0.0687088	no	0.140762	OK	0.31385	0.76802	no	0.168403	OK
XLOC_000846	FvH4_1g17280	Fvb1:9978305-9983557	2.68034	2.66859	0.716748	1.86929	2.0326	-1.90288	OK	5e-05	0.00165018	yes	-1.89654	OK	5e-05	0.00165018	yes	-0.519926	OK	0.00425	0.0614267	no	-0.51359	OK	0.0048	0.0671287	no	-0.399087	OK	0.0271	0.216069	no	-0.392751	OK	0.02865	0.223686	no	-0.00633591	OK	0.9727	0.996225	no	1.38295	OK	5e-05	0.00165018	yes	1.50379	OK
XLOC_000847	FvH4_1g17310	Fvb1:9998093-9998807	0	0	0	0	0	0	NOTEST	1	1	no	0	NOTEST	1	1	no	0	NOTEST	1	1	no	0	NOTEST	1	1	no	0	NOTEST	1	1	no	0	NOTEST	1	1	no	0	NOTEST	1	1	no	0	NOTEST	1	1	no	0	NOTEST
XLOC_000848	FvH4_1g17320	Fvb1:10011541-10012733	0	0	0	0	0	0	NOTEST	1	1	no	0	NOTEST	1	1	no	0	NOTEST	1	1	no	0	NOTEST	1	1	no	0	NOTEST	1	1	no	0	NOTEST	1	1	no	0	NOTEST	1	1	no	0	NOTEST	1	1	no	0	NOTEST
XLOC_000849	FvH4_1g17340	Fvb1:10027006-10029533	6.7632	6.49111	3.43065	6.50238	8.05952	-0.979223	OK	5e-05	0.00165018	yes	-0.919982	OK	5e-05	0.00165018	yes	-0.0567382	OK	0.7498	0.966363	no	0.00250294	OK	0.9892	0.997486	no	0.252987	OK	0.15275	0.564391	no	0.312228	OK	0.07985	0.405027	no	-0.0592411	OK	0.74365	0.965302	no	0.922485	OK	5e-05	0.00165018	yes	1.23221	OK
XLOC_000850	FvH4_1g17360	Fvb1:10041078-10041444	0	0	0	0	0.0537992	0	NOTEST	1	1	no	0	NOTEST	1	1	no	0	NOTEST	1	1	no	0	NOTEST	1	1	no	inf	NOTEST	1	1	no	inf	NOTEST	1	1	no	0	NOTEST	1	1	no	0	NOTEST	1	1	no	inf	NOTEST
XLOC_000851	FvH4_1g17390	Fvb1:10069433-10072775	20.721	12.7801	16.8864	15.8112	17.9122	-0.295229	OK	0.0402	0.275451	no	0.401969	OK	0.00695	0.0874656	no	-0.390151	OK	0.0068	0.0861663	no	0.307047	OK	0.03975	0.273621	no	-0.210154	OK	0.142	0.545675	no	0.487045	OK	0.0015	0.028167	yes	-0.697198	OK	5e-05	0.00165018	yes	-0.0949222	OK	0.5085	0.89415	no	0.0850752	OK
XLOC_000852	FvH4_1g17410	Fvb1:10089870-10095030	51.1527	61.7578	61.0024	69.1666	69.9066	0.254056	OK	0.0642	0.359586	no	-0.0177566	OK	0.8949	0.989128	no	0.435267	OK	0.0014	0.0267073	yes	0.163454	OK	0.2314	0.681418	no	0.450619	OK	0.00135	0.0259835	yes	0.178807	OK	0.18975	0.623522	no	0.271812	OK	0.04785	0.305633	no	0.181211	OK	0.18705	0.61955	no	0.196563	OK
XLOC_000853	FvH4_1g17420	Fvb1:10104763-10107128	0.0728064	0.0767984	0.064627	0.0481647	0.0850606	-0.171928	NOTEST	1	1	no	-0.24894	NOTEST	1	1	no	-0.596088	NOTEST	1	1	no	-0.673099	NOTEST	1	1	no	0.224426	NOTEST	1	1	no	0.147415	NOTEST	1	1	no	0.0770117	NOTEST	1	1	no	-0.42416	NOTEST	1	1	no	0.396354	NOTEST
XLOC_000854	FvH4_1g17450	Fvb1:10123582-10125331	4.68162	4.9863	3.8855	5.507	5.30652	-0.268908	OK	0.2604	0.715603	no	-0.35987	OK	0.126	0.514216	no	0.234258	OK	0.31	0.764395	no	0.143296	OK	0.52965	0.903095	no	0.180756	OK	0.43665	0.857598	no	0.0897947	OK	0.6937	0.954156	no	0.0909617	OK	0.6953	0.954446	no	0.503167	OK	0.03105	0.235112	no	0.449665	OK
XLOC_000855	FvH4_1g17500	Fvb1:10149641-10154362	12.9686	13.8491	13.8837	14.5921	14.0258	0.0983747	OK	0.492	0.886374	no	0.00360611	OK	0.97915	0.996852	no	0.170167	OK	0.23765	0.689522	no	0.0753989	OK	0.59785	0.928696	no	0.113066	OK	0.43505	0.856677	no	0.0182975	OK	0.8994	0.989563	no	0.0947686	OK	0.5166	0.897875	no	0.0717928	OK	0.615	0.934013	no	0.0146914	OK
XLOC_000856	FvH4_1g17520	Fvb1:10170271-10172518	0.0607663	0.0580997	0.0460633	0.0594583	0.0713194	-0.399654	NOTEST	1	1	no	-0.334915	NOTEST	1	1	no	-0.0313937	NOTEST	1	1	no	0.0333455	NOTEST	1	1	no	0.231024	NOTEST	1	1	no	0.295763	NOTEST	1	1	no	-0.0647392	NOTEST	1	1	no	0.368261	NOTEST	1	1	no	0.630678	NOTEST
XLOC_000857	FvH4_1g17530	Fvb1:10202168-10204683	0.614885	0.519651	0.337406	0.700594	0.825901	-0.865831	OK	0.00765	0.0936022	no	-0.623058	OK	0.0526	0.322082	no	0.188263	OK	0.5074	0.893711	no	0.431037	OK	0.1362	0.534633	no	0.425653	OK	0.1233	0.508691	no	0.668427	OK	0.0194	0.174796	no	-0.242773	OK	0.4083	0.840381	no	1.05409	OK	0.001	0.0205605	yes	1.29148	OK
XLOC_000858	FvH4_1g17580	Fvb1:10223549-10224414	0	0.0215632	0	0	0	0	NOTEST	1	1	no	#NAME?	NOTEST	1	1	no	0	NOTEST	1	1	no	#NAME?	NOTEST	1	1	no	0	NOTEST	1	1	no	#NAME?	NOTEST	1	1	no	inf	NOTEST	1	1	no	0	NOTEST	1	1	no	0	NOTEST
XLOC_000859	FvH4_1g17590	Fvb1:10232919-10237911	52.5351	59.7987	50.5163	59.5251	59.6648	-0.0565342	OK	0.6764	0.949766	no	-0.243367	OK	0.07185	0.382612	no	0.180217	OK	0.18355	0.614335	no	-0.00661595	OK	0.95835	0.995075	no	0.183599	OK	0.18035	0.609569	no	-0.00323395	OK	0.9804	0.997057	no	0.186832	OK	0.17115	0.594913	no	0.236751	OK	0.08045	0.406805	no	0.240133	OK
XLOC_000860	FvH4_1g17630	Fvb1:10263973-10266658	162.124	194.959	180.423	214.859	208.099	0.15429	OK	0.25615	0.711156	no	-0.111788	OK	0.4084	0.84039	no	0.406298	OK	0.00295	0.0469526	yes	0.140219	OK	0.30335	0.758888	no	0.360179	OK	0.00815	0.0978369	no	0.0941007	OK	0.48405	0.882568	no	0.266078	OK	0.049	0.309873	no	0.252008	OK	0.06555	0.363726	no	0.205889	OK
XLOC_000861	FvH4_1g17650	Fvb1:10278407-10281154	0.0843312	0.165393	0.138597	0.0881024	0.137533	0.71676	NOTEST	1	1	no	-0.255004	NOTEST	1	1	no	0.0631154	NOTEST	1	1	no	-0.908649	NOTEST	1	1	no	0.705638	NOTEST	1	1	no	-0.266126	NOTEST	1	1	no	0.971764	NOTEST	1	1	no	-0.653644	NOTEST	1	1	no	-0.0111213	NOTEST
XLOC_000862	FvH4_1g17660	Fvb1:10284427-10288715	8.23509	7.70628	7.13925	7.11971	8.2523	-0.206011	OK	0.242	0.694309	no	-0.110262	OK	0.53065	0.903407	no	-0.209967	OK	0.2278	0.676781	no	-0.114217	OK	0.51685	0.898023	no	0.00301194	OK	0.9856	0.997322	no	0.0987616	OK	0.56975	0.9188	no	-0.0957497	OK	0.5813	0.922802	no	-0.00395519	OK	0.9809	0.997057	no	0.209023	OK
XLOC_000863	FvH4_1g17680	Fvb1:10293072-10298204	15.1384	17.8268	16.5815	18.1335	18.0573	0.131362	OK	0.37195	0.815793	no	-0.104479	OK	0.4721	0.876895	no	0.260449	OK	0.0763	0.395082	no	0.0246084	OK	0.86575	0.985479	no	0.25437	OK	0.0826	0.412955	no	0.0185295	OK	0.89685	0.989332	no	0.235841	OK	0.108	0.475559	no	0.129087	OK	0.37225	0.816022	no	0.123008	OK
XLOC_000864	FvH4_1g17690	Fvb1:10301543-10303073	2.25476	1.84031	0.475518	1.28904	1.44216	-2.2454	OK	5e-05	0.00165018	yes	-1.95237	OK	5e-05	0.00165018	yes	-0.806673	OK	0.0012	0.02369	yes	-0.513649	OK	0.0498	0.3126	no	-0.644741	OK	0.0082	0.0982933	no	-0.351716	OK	0.1704	0.593605	no	-0.293024	OK	0.2211	0.668458	no	1.43873	OK	5e-05	0.00165018	yes	1.60066	OK
XLOC_000865	FvH4_1g17710	Fvb1:10306666-10311433	56.0992	60.1224	52.9396	62.4592	60.5424	-0.0836345	OK	0.5407	0.907496	no	-0.183557	OK	0.17595	0.602847	no	0.154932	OK	0.25425	0.708993	no	0.0550101	OK	0.68175	0.951133	no	0.109964	OK	0.4176	0.84635	no	0.0100421	OK	0.9413	0.993945	no	0.0999223	OK	0.46195	0.871641	no	0.238567	OK	0.07965	0.404472	no	0.193599	OK
XLOC_000866	FvH4_1g17740	Fvb1:10318577-10328604	1.62615	1.37253	1.60317	1.30468	1.37549	-0.0205273	OK	0.91405	0.991073	no	0.224087	OK	0.23375	0.68473	no	-0.317761	OK	0.0937	0.442005	no	-0.0731461	OK	0.70335	0.956408	no	-0.241514	OK	0.1981	0.635562	no	0.00310081	OK	0.9838	0.997274	no	-0.244615	OK	0.19475	0.63055	no	-0.297233	OK	0.118	0.497471	no	-0.220986	OK
XLOC_000867	FvH4_1g17760	Fvb1:10329890-10333325	27.9261	33.4327	22.6124	29.6811	29.7474	-0.304497	OK	0.04915	0.310335	no	-0.564143	OK	0.00035	0.00884274	yes	0.0879335	OK	0.5591	0.914495	no	-0.171712	OK	0.2479	0.701384	no	0.0911516	OK	0.5435	0.908622	no	-0.168494	OK	0.2518	0.706195	no	0.259646	OK	0.07995	0.4053	no	0.392431	OK	0.00965	0.110021	no	0.395649	OK
XLOC_000868	FvH4_1g17780	Fvb1:10335701-10340591	1.61481	2.54468	1.50481	1.87048	1.96224	-0.10178	OK	0.62945	0.937962	no	-0.7579	OK	0.0002	0.00554134	yes	0.212042	OK	0.30065	0.756428	no	-0.444078	OK	0.0241	0.20088	no	0.281134	OK	0.1688	0.590962	no	-0.374985	OK	0.0552	0.330172	no	0.656119	OK	0.00135	0.0259835	yes	0.313822	OK	0.12885	0.520005	no	0.382915	OK
XLOC_000869	FvH4_1g17800	Fvb1:10345822-10348552	81.3103	107.722	82.1416	99.8691	107.655	0.0146749	OK	0.9134	0.991002	no	-0.391127	OK	0.0044	0.0629967	no	0.2966	OK	0.03235	0.241079	no	-0.109202	OK	0.42705	0.852276	no	0.404908	OK	0.0035	0.0533458	no	-0.000894179	OK	0.99445	0.998222	no	0.405802	OK	0.00305	0.0481733	yes	0.281926	OK	0.0428	0.285586	no	0.390233	OK
XLOC_000870	FvH4_1g17860	Fvb1:10378309-10380292	2.13801	1.64306	1.20626	2.00055	2.13169	-0.825725	OK	0.00115	0.0229038	yes	-0.445841	OK	0.0741	0.388909	no	-0.0958694	OK	0.6727	0.948985	no	0.284014	OK	0.22005	0.666765	no	-0.00427075	OK	0.9906	0.997567	no	0.375613	OK	0.1075	0.474508	no	-0.379884	OK	0.10565	0.470227	no	0.729855	OK	0.00385	0.0571259	no	0.821454	OK
XLOC_000871	FvH4_1g17890	Fvb1:10401445-10405567	0.438138	0.614328	0.289016	0.272603	0.377673	-0.600239	OK	0.06745	0.369631	no	-1.08786	OK	0.0008	0.0172489	yes	-0.684586	OK	0.0382	0.267212	no	-1.17221	OK	0.00055	0.0128113	yes	-0.214248	OK	0.49435	0.887691	no	-0.701871	OK	0.02215	0.190399	no	0.487623	OK	0.09615	0.448068	no	-0.0843473	NOTEST	1	1	no	0.385991	NOTEST
XLOC_000872	FvH4_1g17920	Fvb1:10420890-10424615	65.6831	81.6075	101.471	84.0736	89.7563	0.627471	OK	5e-05	0.00165018	yes	0.314292	OK	0.0211	0.184517	no	0.356132	OK	0.01085	0.119023	no	0.0429522	OK	0.74985	0.966363	no	0.450491	OK	0.0016	0.0295517	yes	0.137312	OK	0.30905	0.7636	no	0.313179	OK	0.02365	0.19839	no	-0.271339	OK	0.047	0.302506	no	-0.17698	OK
XLOC_000873	FvH4_1g17930	Fvb1:10425310-10425730	0	0	0	0	0	0	NOTEST	1	1	no	0	NOTEST	1	1	no	0	NOTEST	1	1	no	0	NOTEST	1	1	no	0	NOTEST	1	1	no	0	NOTEST	1	1	no	0	NOTEST	1	1	no	0	NOTEST	1	1	no	0	NOTEST
XLOC_000874	FvH4_1g17940	Fvb1:10425761-10432019	0	0	0.00918408	0	0.00437531	inf	NOTEST	1	1	no	inf	NOTEST	1	1	no	0	NOTEST	1	1	no	0	NOTEST	1	1	no	inf	NOTEST	1	1	no	inf	NOTEST	1	1	no	0	NOTEST	1	1	no	#NAME?	NOTEST	1	1	no	-1.06975	NOTEST
XLOC_000875	FvH4_1g18000	Fvb1:10464741-10465660	0.0163798	0.0190991	0.0492611	0.0364346	0.0524164	1.58853	NOTEST	1	1	no	1.36695	NOTEST	1	1	no	1.15339	NOTEST	1	1	no	0.931806	NOTEST	1	1	no	1.6781	NOTEST	1	1	no	1.45652	NOTEST	1	1	no	0.221582	NOTEST	1	1	no	-0.43514	NOTEST	1	1	no	0.0895706	NOTEST
XLOC_000876	FvH4_1g18010	Fvb1:10465975-10468409	0.368544	0.795856	0.44949	0.422065	0.50236	0.286449	OK	0.3715	0.81539	no	-0.824219	OK	0.00595	0.0783673	no	0.195628	OK	0.54815	0.910315	no	-0.91504	OK	0.00385	0.0571259	no	0.446884	OK	0.1561	0.570191	no	-0.663785	OK	0.0217	0.187909	no	1.11067	OK	0.0006	0.0137294	yes	-0.0908212	OK	0.76905	0.970369	no	0.160434	OK
XLOC_000877	FvH4_1g18020	Fvb1:10489643-10490177	3.0645	20.8383	2.43093	2.23705	2.29656	-0.334144	OK	0.3013	0.757052	no	-3.09965	OK	5e-05	0.00165018	yes	-0.454055	OK	0.1806	0.609968	no	-3.21956	OK	5e-05	0.00165018	yes	-0.416179	OK	0.21715	0.662764	no	-3.18169	OK	5e-05	0.00165018	yes	2.76551	OK	5e-05	0.00165018	yes	-0.119911	OK	0.7168	0.959859	no	-0.0820356	OK
XLOC_000878	FvH4_1g18060	Fvb1:10497241-10499657	51.6938	48.387	56.0816	60.4128	61.5496	0.117536	OK	0.3871	0.826072	no	0.212907	OK	0.1225	0.506813	no	0.224864	OK	0.09975	0.456833	no	0.320236	OK	0.0212	0.185098	no	0.251759	OK	0.06515	0.362503	no	0.34713	OK	0.01275	0.132791	no	-0.0953714	OK	0.4886	0.884907	no	0.107329	OK	0.4303	0.853978	no	0.134223	OK
XLOC_000879	FvH4_1g18080	Fvb1:10509029-10510253	27.5152	36.9374	46.4579	42.8021	39.8593	0.755695	OK	5e-05	0.00165018	yes	0.330841	OK	0.0235	0.197588	no	0.63745	OK	5e-05	0.00165018	yes	0.212596	OK	0.14395	0.54911	no	0.534685	OK	0.00035	0.00884274	yes	0.109832	OK	0.44765	0.863758	no	0.424853	OK	0.00455	0.0645916	no	-0.118245	OK	0.4081	0.840371	no	-0.221009	OK
XLOC_000880	FvH4_1g18110	Fvb1:10524919-10525243	0.322821	0.14794	0	0	0	-inf	NOTEST	1	1	no	#NAME?	NOTEST	1	1	no	#NAME?	NOTEST	1	1	no	#NAME?	NOTEST	1	1	no	#NAME?	NOTEST	1	1	no	#NAME?	NOTEST	1	1	no	-1.12572	NOTEST	1	1	no	0	NOTEST	1	1	no	0	NOTEST
XLOC_000881	FvH4_1g18130	Fvb1:10536788-10547349	0.0677584	0.0700512	0.115365	0.131654	0.158339	0.767735	NOTEST	1	1	no	0.719726	NOTEST	1	1	no	0.958277	NOTEST	1	1	no	0.910268	NOTEST	1	1	no	1.22455	NOTEST	1	1	no	1.17654	NOTEST	1	1	no	0.0480091	NOTEST	1	1	no	0.190542	NOTEST	1	1	no	0.456811	NOTEST
XLOC_000882	FvH4_1g18170	Fvb1:10574753-10575485	28.3839	29.9886	14.4543	12.5847	9.96353	-0.973572	OK	5e-05	0.00165018	yes	-1.05291	OK	5e-05	0.00165018	yes	-1.17341	OK	5e-05	0.00165018	yes	-1.25274	OK	5e-05	0.00165018	yes	-1.51035	OK	5e-05	0.00165018	yes	-1.58968	OK	5e-05	0.00165018	yes	0.0793379	OK	0.66785	0.947828	no	-0.199834	OK	0.2929	0.748594	no	-0.536773	OK
XLOC_000883	FvH4_1g18180	Fvb1:10578084-10579035	0.0132569	0.0146487	0	0.0149985	0.014191	-inf	NOTEST	1	1	no	#NAME?	NOTEST	1	1	no	0.178082	NOTEST	1	1	no	0.0340502	NOTEST	1	1	no	0.0982364	NOTEST	1	1	no	-0.0457958	NOTEST	1	1	no	0.144032	NOTEST	1	1	no	inf	NOTEST	1	1	no	inf	NOTEST
XLOC_000884	FvH4_1g18190	Fvb1:10584326-10584935	16.1421	12.7406	9.16231	12.2255	12.9421	-0.817044	OK	0.0001	0.00306376	yes	-0.47565	OK	0.0248	0.204423	no	-0.400927	OK	0.0465	0.300429	no	-0.0595333	OK	0.76985	0.970487	no	-0.318755	OK	0.1064	0.471971	no	0.0226388	OK	0.90925	0.990532	no	-0.341394	OK	0.08445	0.417841	no	0.416117	OK	0.052	0.320065	no	0.498289	OK
XLOC_000885	FvH4_1g18230	Fvb1:10606082-10608897	1.71874	1.67594	1.57779	1.20336	1.14933	-0.123447	OK	0.64705	0.942804	no	-0.0870672	OK	0.7496	0.966281	no	-0.514276	OK	0.06745	0.369631	no	-0.477896	OK	0.08895	0.430041	no	-0.580551	OK	0.044	0.290491	no	-0.544172	OK	0.0602	0.346062	no	-0.0363795	OK	0.89115	0.988718	no	-0.390829	OK	0.1694	0.592051	no	-0.457104	OK
XLOC_000886	FvH4_1g18250	Fvb1:10618701-10627054	10.2505	10.6472	14.2428	12.7127	13.8294	0.474535	OK	0.0033	0.0510969	no	0.419753	OK	0.0085	0.100891	no	0.310575	OK	0.0537	0.325285	no	0.255792	OK	0.10965	0.479207	no	0.432042	OK	0.00645	0.0830346	no	0.37726	OK	0.01795	0.166243	no	0.0547825	OK	0.73755	0.963738	no	-0.16396	OK	0.2939	0.749636	no	-0.0424927	OK
XLOC_000887	FvH4_1g18260	Fvb1:10631660-10632506	1.97959	3.32213	2.02146	1.78613	3.20753	0.0301968	OK	0.9081	0.99048	no	-0.716713	OK	0.0076	0.0931562	no	-0.148362	OK	0.6005	0.929649	no	-0.895271	OK	0.00125	0.0244512	yes	0.696264	OK	0.01045	0.116077	no	-0.0506452	OK	0.83765	0.981281	no	0.74691	OK	0.0066	0.0843762	no	-0.178559	OK	0.51825	0.898612	no	0.666068	OK
XLOC_000888	FvH4_1g18270	Fvb1:10635716-10639435	0.162481	0.0932868	0.086017	0.0579963	0.071445	-0.917579	NOTEST	1	1	no	-0.117051	NOTEST	1	1	no	-1.48624	NOTEST	1	1	no	-0.685713	NOTEST	1	1	no	-1.18537	NOTEST	1	1	no	-0.384841	NOTEST	1	1	no	-0.800528	NOTEST	1	1	no	-0.568661	NOTEST	1	1	no	-0.267789	NOTEST
XLOC_000889	FvH4_1g18280	Fvb1:10647478-10648333	12.3044	7.27175	8.77573	7.45331	8.00109	-0.487586	OK	0.01365	0.138994	no	0.271216	OK	0.186	0.617891	no	-0.723225	OK	0.00045	0.0108754	yes	0.0355768	OK	0.86545	0.985478	no	-0.620908	OK	0.0016	0.0295517	yes	0.137893	OK	0.49975	0.890164	no	-0.758801	OK	0.0002	0.00554134	yes	-0.235639	OK	0.2573	0.71228	no	-0.133323	OK
XLOC_000890	FvH4_1g18300	Fvb1:10654453-10660478	11.0958	3.71071	8.40842	5.7509	5.49202	-0.400112	OK	0.0149	0.147258	no	1.18014	OK	5e-05	0.00165018	yes	-0.948158	OK	5e-05	0.00165018	yes	0.632095	OK	0.0014	0.0267073	yes	-1.01461	OK	5e-05	0.00165018	yes	0.565642	OK	0.004	0.0587313	no	-1.58025	OK	5e-05	0.00165018	yes	-0.548046	OK	0.0015	0.028167	yes	-0.614498	OK
XLOC_000891	FvH4_1g18320	Fvb1:10660663-10662577	2.85885	2.72612	2.72544	2.86959	2.78179	-0.0689473	OK	0.7375	0.963702	no	-0.000358272	OK	0.99395	0.998102	no	0.00540838	OK	0.9777	0.996782	no	0.0739974	OK	0.71475	0.959358	no	-0.0394242	OK	0.8453	0.982171	no	0.0291648	OK	0.88645	0.988186	no	-0.068589	OK	0.73725	0.963638	no	0.0743557	OK	0.71455	0.959272	no	0.0295231	OK
XLOC_000892	FvH4_1g18340	Fvb1:10671563-10674231	0	0	0.0277525	0	0.174079	inf	NOTEST	1	1	no	inf	NOTEST	1	1	no	0	NOTEST	1	1	no	0	NOTEST	1	1	no	inf	NOTEST	1	1	no	inf	NOTEST	1	1	no	0	NOTEST	1	1	no	#NAME?	NOTEST	1	1	no	2.64905	NOTEST
XLOC_000893	FvH4_1g18350	Fvb1:10676302-10683294	13.8766	15.4371	13.8137	15.6144	13.8778	-0.00655264	OK	0.9649	0.995555	no	-0.160299	OK	0.2833	0.739647	no	0.170218	OK	0.2465	0.699743	no	0.0164718	OK	0.9099	0.990627	no	0.000118933	OK	0.9985	0.999176	no	-0.153627	OK	0.3009	0.75663	no	0.153746	OK	0.2961	0.751816	no	0.176771	OK	0.23445	0.685604	no	0.00667157	OK
XLOC_000894	FvH4_1g18360	Fvb1:10683813-10689339	22.6548	24.7157	19.8316	22.5051	22.7909	-0.192014	OK	0.18385	0.61474	no	-0.317625	OK	0.02775	0.219068	no	-0.00956621	OK	0.9466	0.994311	no	-0.135177	OK	0.3439	0.793192	no	0.00864419	OK	0.95115	0.994833	no	-0.116967	OK	0.417	0.845983	no	0.125611	OK	0.379	0.820828	no	0.182448	OK	0.2056	0.646324	no	0.200658	OK
XLOC_000895	FvH4_1g18410	Fvb1:10714944-10716013	0	0	0	0	0	0	NOTEST	1	1	no	0	NOTEST	1	1	no	0	NOTEST	1	1	no	0	NOTEST	1	1	no	0	NOTEST	1	1	no	0	NOTEST	1	1	no	0	NOTEST	1	1	no	0	NOTEST	1	1	no	0	NOTEST
XLOC_000896	FvH4_1g18430	Fvb1:10740865-10745759	0	0	0	0	0	0	NOTEST	1	1	no	0	NOTEST	1	1	no	0	NOTEST	1	1	no	0	NOTEST	1	1	no	0	NOTEST	1	1	no	0	NOTEST	1	1	no	0	NOTEST	1	1	no	0	NOTEST	1	1	no	0	NOTEST
XLOC_000897	FvH4_1g18460	Fvb1:10776279-10779071	0	0	0	0	0	0	NOTEST	1	1	no	0	NOTEST	1	1	no	0	NOTEST	1	1	no	0	NOTEST	1	1	no	0	NOTEST	1	1	no	0	NOTEST	1	1	no	0	NOTEST	1	1	no	0	NOTEST	1	1	no	0	NOTEST
XLOC_000898	FvH4_1g18490	Fvb1:10808743-10810386	0	0	0	0	0	0	NOTEST	1	1	no	0	NOTEST	1	1	no	0	NOTEST	1	1	no	0	NOTEST	1	1	no	0	NOTEST	1	1	no	0	NOTEST	1	1	no	0	NOTEST	1	1	no	0	NOTEST	1	1	no	0	NOTEST
XLOC_000899	FvH4_1g18530	Fvb1:10885418-10887111	6.68605	8.80603	5.20102	4.64939	4.6353	-0.362359	OK	0.05905	0.342486	no	-0.759696	OK	5e-05	0.00165018	yes	-0.524115	OK	0.00765	0.0936022	no	-0.921451	OK	5e-05	0.00165018	yes	-0.528491	OK	0.00725	0.0901656	no	-0.925827	OK	5e-05	0.00165018	yes	0.397336	OK	0.02865	0.223686	no	-0.161755	OK	0.41075	0.842023	no	-0.166131	OK
XLOC_000900	FvH4_1g18540	Fvb1:10892171-10896393	1.21137	1.74458	1.74084	1.63769	1.8323	0.523145	OK	0.04585	0.297925	no	-0.0030927	OK	0.98445	0.997275	no	0.435024	OK	0.097	0.450263	no	-0.0912139	OK	0.71815	0.960184	no	0.597018	OK	0.022	0.189519	no	0.0707798	OK	0.77605	0.971642	no	0.526238	OK	0.04435	0.291862	no	-0.0881212	OK	0.7252	0.961312	no	0.0738725	OK
XLOC_000901	FvH4_1g18570	Fvb1:10912643-10913807	0.115716	0.193802	0.113031	0.0764032	0.132103	-0.0338601	NOTEST	1	1	no	-0.777863	NOTEST	1	1	no	-0.59888	NOTEST	1	1	no	-1.34288	NOTEST	1	1	no	0.191073	NOTEST	1	1	no	-0.552929	NOTEST	1	1	no	0.744003	NOTEST	1	1	no	-0.56502	NOTEST	1	1	no	0.224934	NOTEST
XLOC_000902	FvH4_1g18590	Fvb1:10923477-10928419	0.0192448	0.0127229	0.0105027	0.0117522	0.0113843	-0.873707	NOTEST	1	1	no	-0.276667	NOTEST	1	1	no	-0.711542	NOTEST	1	1	no	-0.114503	NOTEST	1	1	no	-0.757421	NOTEST	1	1	no	-0.160381	NOTEST	1	1	no	-0.597039	NOTEST	1	1	no	0.162165	NOTEST	1	1	no	0.116286	NOTEST
XLOC_000903	FvH4_1g18630	Fvb1:10937128-10937752	23.0918	28.8009	19.8909	26.389	21.6346	-0.21527	OK	0.2306	0.680528	no	-0.534	OK	0.00225	0.0381514	yes	0.192556	OK	0.27315	0.729728	no	-0.126174	OK	0.4669	0.87417	no	-0.0940442	OK	0.5939	0.927239	no	-0.412774	OK	0.02015	0.178929	no	0.31873	OK	0.06555	0.363726	no	0.407826	OK	0.0228	0.193792	no	0.121226	OK
XLOC_000904	FvH4_1g18690	Fvb1:10992704-10996027	96.1083	96.5033	73.9492	104.015	103.506	-0.378127	OK	0.00605	0.079331	no	-0.384044	OK	0.00505	0.0697277	no	0.114056	OK	0.40155	0.836331	no	0.108139	OK	0.4276	0.852491	no	0.10698	OK	0.4289	0.85325	no	0.101063	OK	0.45495	0.867659	no	0.00591744	OK	0.965	0.995563	no	0.492183	OK	0.0003	0.00778763	yes	0.485107	OK
XLOC_000905	FvH4_1g18830	Fvb1:11110647-11116265	4.14767	4.63866	3.62445	3.93531	4.12444	-0.194536	OK	0.3161	0.769995	no	-0.355944	OK	0.05745	0.337618	no	-0.0758209	OK	0.6893	0.953063	no	-0.237228	OK	0.1993	0.637137	no	-0.00810242	OK	0.9639	0.995504	no	-0.16951	OK	0.35925	0.805829	no	0.161407	OK	0.38905	0.827595	no	0.118716	OK	0.5334	0.904473	no	0.186434	OK
XLOC_000906	FvH4_1g18890	Fvb1:11137082-11140289	27.0777	28.4545	29.3006	32.8103	33.4892	0.113826	OK	0.4299	0.85381	no	0.0422715	OK	0.76665	0.970006	no	0.277045	OK	0.0536	0.324966	no	0.205491	OK	0.14675	0.553958	no	0.306592	OK	0.03295	0.243899	no	0.235038	OK	0.1014	0.460689	no	0.0715542	OK	0.6216	0.935883	no	0.163219	OK	0.25815	0.713158	no	0.192767	OK
XLOC_000907	FvH4_1g18910	Fvb1:11208712-11210124	2.23754	2.47245	1.79511	1.46616	2.02445	-0.317847	OK	0.2096	0.652103	no	-0.461875	OK	0.06765	0.370169	no	-0.609876	OK	0.02075	0.182309	no	-0.753904	OK	0.0044	0.0629967	no	-0.144387	OK	0.5691	0.918527	no	-0.288415	OK	0.2494	0.70314	no	0.144028	OK	0.56455	0.916916	no	-0.292029	OK	0.27365	0.730289	no	0.17346	OK
XLOC_000908	FvH4_1g18920	Fvb1:11218256-11221836	0.149914	0.456822	0.20499	0.391418	0.311268	0.451419	NOTEST	1	1	no	-1.15608	OK	0.00255	0.0420304	yes	1.38458	NOTEST	1	1	no	-0.22292	OK	0.475	0.878604	no	1.05403	NOTEST	1	1	no	-0.553472	OK	0.09435	0.443574	no	1.6075	OK	0.00025	0.00670177	yes	0.933159	NOTEST	1	1	no	0.602607	NOTEST
XLOC_000909	FvH4_1g18940	Fvb1:11234777-11241973	44.5313	52.9646	43.4374	53.1142	52.0491	-0.0358831	OK	0.78885	0.974237	no	-0.286091	OK	0.03315	0.244888	no	0.254278	OK	0.06045	0.347012	no	0.00407043	OK	0.9761	0.996624	no	0.225053	OK	0.09595	0.447538	no	-0.0251546	OK	0.85095	0.983264	no	0.250208	OK	0.06475	0.361258	no	0.290161	OK	0.0327	0.242692	no	0.260936	OK
XLOC_000910	FvH4_1g18950	Fvb1:11243100-11244409	23.8403	17.3492	12.6843	20.9179	23.5309	-0.910366	OK	5e-05	0.00165018	yes	-0.451828	OK	0.0335	0.246521	no	-0.188666	OK	0.3386	0.789091	no	0.269872	OK	0.17995	0.608962	no	-0.0188483	OK	0.9201	0.991665	no	0.43969	OK	0.0255	0.208102	no	-0.458538	OK	0.0245	0.20297	no	0.7217	OK	0.00075	0.0164116	yes	0.891518	OK
XLOC_000911	FvH4_1g18960	Fvb1:11245898-11246510	0	0.0519079	0.0230221	0.0716258	0.0496692	inf	NOTEST	1	1	no	-1.17294	NOTEST	1	1	no	inf	NOTEST	1	1	no	0.464524	NOTEST	1	1	no	inf	NOTEST	1	1	no	-0.0636025	NOTEST	1	1	no	inf	NOTEST	1	1	no	1.63746	NOTEST	1	1	no	1.10933	NOTEST
XLOC_000912	FvH4_1g19010	Fvb1:11264095-11271780	2.54001	2.11678	3.12128	2.95529	3.27707	0.297305	OK	0.0987	0.454159	no	0.560265	OK	0.0031	0.0487541	yes	0.218466	OK	0.22475	0.672916	no	0.481426	OK	0.0093	0.107296	no	0.367574	OK	0.04105	0.278774	no	0.630535	OK	0.00085	0.0180862	yes	-0.262961	OK	0.1681	0.589859	no	-0.0788388	OK	0.65585	0.945129	no	0.0702698	OK
XLOC_000913	FvH4_1g19100	Fvb1:11313918-11314275	0	0.0593802	0	0	0.0562084	0	NOTEST	1	1	no	#NAME?	NOTEST	1	1	no	0	NOTEST	1	1	no	#NAME?	NOTEST	1	1	no	inf	NOTEST	1	1	no	-0.0791965	NOTEST	1	1	no	inf	NOTEST	1	1	no	0	NOTEST	1	1	no	inf	NOTEST
XLOC_000914	FvH4_1g19120	Fvb1:11329067-11332140	0	0	0	0	0	0	NOTEST	1	1	no	0	NOTEST	1	1	no	0	NOTEST	1	1	no	0	NOTEST	1	1	no	0	NOTEST	1	1	no	0	NOTEST	1	1	no	0	NOTEST	1	1	no	0	NOTEST	1	1	no	0	NOTEST
XLOC_000915	FvH4_1g19150	Fvb1:11343291-11346591	0	0	0.00424644	0	0	inf	NOTEST	1	1	no	inf	NOTEST	1	1	no	0	NOTEST	1	1	no	0	NOTEST	1	1	no	0	NOTEST	1	1	no	0	NOTEST	1	1	no	0	NOTEST	1	1	no	#NAME?	NOTEST	1	1	no	#NAME?	NOTEST
XLOC_000916	FvH4_1g19170	Fvb1:11366423-11376010	0	0	0	0.0209066	0	0	NOTEST	1	1	no	0	NOTEST	1	1	no	inf	NOTEST	1	1	no	inf	NOTEST	1	1	no	0	NOTEST	1	1	no	0	NOTEST	1	1	no	0	NOTEST	1	1	no	inf	NOTEST	1	1	no	0	NOTEST
XLOC_000917	FvH4_1g19180	Fvb1:11378146-11386957	0.0172672	0.00961892	0.00835981	0.0062437	0	-1.04649	NOTEST	1	1	no	-0.202405	NOTEST	1	1	no	-1.46756	NOTEST	1	1	no	-0.623473	NOTEST	1	1	no	#NAME?	NOTEST	1	1	no	#NAME?	NOTEST	1	1	no	-0.844088	NOTEST	1	1	no	-0.421068	NOTEST	1	1	no	#NAME?	NOTEST
XLOC_000918	FvH4_1g19190	Fvb1:11389374-11394070	0	0	0	0	0	0	NOTEST	1	1	no	0	NOTEST	1	1	no	0	NOTEST	1	1	no	0	NOTEST	1	1	no	0	NOTEST	1	1	no	0	NOTEST	1	1	no	0	NOTEST	1	1	no	0	NOTEST	1	1	no	0	NOTEST
XLOC_000919	FvH4_1g19200	Fvb1:11411079-11421609	0.217655	0.149316	0.150509	0.173809	0.121194	-0.532193	NOTEST	1	1	no	0.0114795	NOTEST	1	1	no	-0.324536	NOTEST	1	1	no	0.219136	NOTEST	1	1	no	-0.844722	NOTEST	1	1	no	-0.301049	NOTEST	1	1	no	-0.543672	NOTEST	1	1	no	0.207657	NOTEST	1	1	no	-0.312529	NOTEST
XLOC_000920	FvH4_1g19210	Fvb1:11431994-11434637	142.819	167.865	153.55	185.653	166.022	0.104515	OK	0.4479	0.863952	no	-0.128599	OK	0.3478	0.796617	no	0.378415	OK	0.00515	0.0706481	no	0.145302	OK	0.2836	0.739975	no	0.217181	OK	0.10975	0.479413	no	-0.0159327	OK	0.9058	0.990309	no	0.233114	OK	0.087	0.424911	no	0.273901	OK	0.04625	0.299529	no	0.112667	OK
XLOC_000921	FvH4_1g19220	Fvb1:11435972-11436818	0	0	0	0	0	0	NOTEST	1	1	no	0	NOTEST	1	1	no	0	NOTEST	1	1	no	0	NOTEST	1	1	no	0	NOTEST	1	1	no	0	NOTEST	1	1	no	0	NOTEST	1	1	no	0	NOTEST	1	1	no	0	NOTEST
XLOC_000922	FvH4_1g19240	Fvb1:11440793-11443039	0.487663	3.79823	0.418232	1.63352	0.649107	-0.221581	OK	0.5788	0.921941	no	-3.18295	OK	5e-05	0.00165018	yes	1.74403	OK	5e-05	0.00165018	yes	-1.21734	OK	5e-05	0.00165018	yes	0.412572	OK	0.27195	0.72842	no	-2.5488	OK	5e-05	0.00165018	yes	2.96137	OK	5e-05	0.00165018	yes	1.96561	OK	5e-05	0.00165018	yes	0.634153	OK
XLOC_000923	FvH4_1g19270	Fvb1:11486195-11513648	48.7615	59.5341	24.6723	67.8978	67.6655	-0.982851	OK	0.00025	0.00670177	yes	-1.27082	OK	0.00025	0.00670177	yes	0.477623	OK	0.1023	0.462662	no	0.189649	OK	0.57195	0.919456	no	0.472678	OK	0.10825	0.476149	no	0.184704	OK	0.58565	0.924461	no	0.287974	OK	0.35295	0.800703	no	1.46047	OK	5e-05	0.00165018	yes	1.45553	OK
XLOC_000924	FvH4_1g19300	Fvb1:11515278-11516900	0	0.0171304	0	0	0.0125272	0	NOTEST	1	1	no	#NAME?	NOTEST	1	1	no	0	NOTEST	1	1	no	#NAME?	NOTEST	1	1	no	inf	NOTEST	1	1	no	-0.451496	NOTEST	1	1	no	inf	NOTEST	1	1	no	0	NOTEST	1	1	no	inf	NOTEST
XLOC_000925	FvH4_1g19310	Fvb1:11521885-11522983	0.0511633	0.0493852	0.0460954	0.037572	0.0230845	-0.150487	NOTEST	1	1	no	-0.0994582	NOTEST	1	1	no	-0.445451	NOTEST	1	1	no	-0.394422	NOTEST	1	1	no	-1.14819	NOTEST	1	1	no	-1.09716	NOTEST	1	1	no	-0.0510293	NOTEST	1	1	no	-0.294964	NOTEST	1	1	no	-0.997698	NOTEST
XLOC_000926	FvH4_1g19320	Fvb1:11542202-11552849	2.27394	2.79523	3.33736	2.69896	2.36144	0.553513	OK	0.00175	0.0316194	yes	0.255742	OK	0.14425	0.549587	no	0.247208	OK	0.16785	0.589502	no	-0.0505629	OK	0.77495	0.971412	no	0.0544677	OK	0.7594	0.968564	no	-0.243303	OK	0.16775	0.58933	no	0.29777	OK	0.09755	0.451465	no	-0.306305	OK	0.07865	0.401648	no	-0.499045	OK
XLOC_000927	FvH4_1g19330	Fvb1:11559992-11566507	11.0311	13.5158	15.3971	14.4288	14.9777	0.481076	OK	0.0017	0.0309336	yes	0.188007	OK	0.20655	0.647613	no	0.387376	OK	0.01115	0.121278	no	0.094307	OK	0.5328	0.904155	no	0.441239	OK	0.0032	0.0499561	yes	0.14817	OK	0.31965	0.772938	no	0.293069	OK	0.0514	0.317919	no	-0.0936998	OK	0.5241	0.900959	no	-0.0398366	OK
XLOC_000928	FvH4_1g19340	Fvb1:11571569-11576075	7.75462	9.86378	5.24881	10.5132	10.0734	-0.563065	OK	0.00105	0.0213554	yes	-0.91015	OK	5e-05	0.00165018	yes	0.439074	OK	0.0065	0.0834755	no	0.0919894	OK	0.5585	0.914301	no	0.377428	OK	0.01855	0.169809	no	0.0303432	OK	0.8468	0.982562	no	0.347085	OK	0.0332	0.245186	no	1.00214	OK	5e-05	0.00165018	yes	0.940493	OK
XLOC_000929	FvH4_1g19380	Fvb1:11600629-11602063	1.21795	1.11812	0.692744	1.64933	1.36483	-0.814061	OK	0.00575	0.0764498	no	-0.690681	OK	0.0193	0.174241	no	0.437424	OK	0.09425	0.4433	no	0.560805	OK	0.0367	0.26067	no	0.164261	OK	0.5394	0.906985	no	0.287641	OK	0.28425	0.740561	no	-0.12338	OK	0.6554	0.94501	no	1.25149	OK	5e-05	0.00165018	yes	0.978322	OK
XLOC_000930	FvH4_1g19390	Fvb1:11623968-11628729	187.269	179.038	110.925	243.95	241.144	-0.755533	OK	5e-05	0.00165018	yes	-0.690683	OK	5e-05	0.00165018	yes	0.381473	OK	0.00525	0.0715759	no	0.446324	OK	0.00145	0.0274491	yes	0.364778	OK	0.00775	0.0945255	no	0.429628	OK	0.002	0.0349662	yes	-0.0648501	OK	0.63755	0.940167	no	1.13701	OK	5e-05	0.00165018	yes	1.12031	OK
XLOC_000931	FvH4_1g19400	Fvb1:11628781-11646964	24.6799	18.5459	15.2839	24.3435	23.6393	-0.691322	OK	5e-05	0.00165018	yes	-0.279085	OK	0.0587	0.341304	no	-0.0198007	OK	0.8874	0.988301	no	0.392437	OK	0.0063	0.0817075	no	-0.0621523	OK	0.65245	0.944275	no	0.350085	OK	0.0143	0.143328	no	-0.412237	OK	0.0046	0.0651123	no	0.671521	OK	5e-05	0.00165018	yes	0.62917	OK
XLOC_000932	FvH4_1g19410	Fvb1:11661417-11661876	0	0	0	0	0	0	NOTEST	1	1	no	0	NOTEST	1	1	no	0	NOTEST	1	1	no	0	NOTEST	1	1	no	0	NOTEST	1	1	no	0	NOTEST	1	1	no	0	NOTEST	1	1	no	0	NOTEST	1	1	no	0	NOTEST
XLOC_000933	FvH4_1g19420	Fvb1:11661953-11662895	0	0	0	0	0	0	NOTEST	1	1	no	0	NOTEST	1	1	no	0	NOTEST	1	1	no	0	NOTEST	1	1	no	0	NOTEST	1	1	no	0	NOTEST	1	1	no	0	NOTEST	1	1	no	0	NOTEST	1	1	no	0	NOTEST
XLOC_000934	FvH4_1g19440	Fvb1:11712530-11713468	0	0	0	0	0	0	NOTEST	1	1	no	0	NOTEST	1	1	no	0	NOTEST	1	1	no	0	NOTEST	1	1	no	0	NOTEST	1	1	no	0	NOTEST	1	1	no	0	NOTEST	1	1	no	0	NOTEST	1	1	no	0	NOTEST
XLOC_000935	FvH4_1g19470	Fvb1:11737101-11737815	0	0	0	0	0	0	NOTEST	1	1	no	0	NOTEST	1	1	no	0	NOTEST	1	1	no	0	NOTEST	1	1	no	0	NOTEST	1	1	no	0	NOTEST	1	1	no	0	NOTEST	1	1	no	0	NOTEST	1	1	no	0	NOTEST
XLOC_000936	FvH4_1g19500	Fvb1:11773319-11776727	0.29772	0.279068	0.176885	0.167628	0.207112	-0.751141	NOTEST	1	1	no	-0.657804	NOTEST	1	1	no	-0.828688	NOTEST	1	1	no	-0.735351	NOTEST	1	1	no	-0.523543	NOTEST	1	1	no	-0.430205	NOTEST	1	1	no	-0.0933377	NOTEST	1	1	no	-0.0775468	NOTEST	1	1	no	0.227599	NOTEST
XLOC_000937	FvH4_1g19520	Fvb1:11781858-11782733	2.90594	4.06533	4.49341	5.0428	5.31435	0.628804	OK	0.0073	0.0906014	no	0.144437	OK	0.53045	0.903326	no	0.795218	OK	0.0005	0.0118496	yes	0.310851	OK	0.17065	0.594052	no	0.870888	OK	0.00015	0.0043444	yes	0.386521	OK	0.0883	0.428364	no	0.484367	OK	0.0401	0.275092	no	0.166414	OK	0.46265	0.871946	no	0.242084	OK
XLOC_000938	FvH4_1g19540	Fvb1:11797169-11802250	1.334	1.39688	1.73871	1.35035	1.44016	0.38226	OK	0.0912	0.435708	no	0.315809	OK	0.1571	0.571774	no	0.0175805	OK	0.94375	0.994158	no	-0.0488708	OK	0.82815	0.97983	no	0.110477	OK	0.6291	0.937847	no	0.0440252	OK	0.84115	0.981622	no	0.0664513	OK	0.771	0.970655	no	-0.364679	OK	0.10515	0.469061	no	-0.271783	OK
XLOC_000939	FvH4_1g19550	Fvb1:11803407-11807409	0.608409	0.381478	0.34753	0.522117	0.448943	-0.807904	OK	0.00515	0.0706481	no	-0.134461	NOTEST	1	1	no	-0.220669	OK	0.40945	0.841094	no	0.452775	OK	0.109	0.477828	no	-0.438509	OK	0.10825	0.476149	no	0.234934	OK	0.41325	0.843469	no	-0.673443	OK	0.0173	0.162322	no	0.587235	OK	0.0383	0.267632	no	0.369395	OK
XLOC_000940	FvH4_1g19560	Fvb1:11815277-11816383	0.0356179	0.0161153	0	0.0291255	0.0146925	-inf	NOTEST	1	1	no	#NAME?	NOTEST	1	1	no	-0.290322	NOTEST	1	1	no	0.853856	NOTEST	1	1	no	-1.27752	NOTEST	1	1	no	-0.133346	NOTEST	1	1	no	-1.14418	NOTEST	1	1	no	inf	NOTEST	1	1	no	inf	NOTEST
XLOC_000941	FvH4_1g19610	Fvb1:11841854-11847076	15.1675	17.335	12.4271	17.2666	16.7233	-0.287494	OK	0.0552	0.330172	no	-0.480198	OK	0.00175	0.0316194	yes	0.187007	OK	0.2023	0.641645	no	-0.00569706	OK	0.9687	0.995859	no	0.140881	OK	0.3346	0.785971	no	-0.0518232	OK	0.71945	0.960436	no	0.192704	OK	0.18875	0.622134	no	0.474501	OK	0.00115	0.0229038	yes	0.428375	OK
XLOC_000942	FvH4_1g19620	Fvb1:11847615-11849895	10.5588	10.2641	7.92846	10.7564	9.71938	-0.413337	OK	0.01795	0.166243	no	-0.372491	OK	0.03395	0.248588	no	0.0267467	OK	0.8761	0.986716	no	0.0675927	OK	0.69785	0.955189	no	-0.119515	OK	0.484	0.882566	no	-0.0786687	OK	0.6473	0.942831	no	-0.040846	OK	0.8131	0.97739	no	0.440084	OK	0.01165	0.124747	no	0.293823	OK
XLOC_000943	FvH4_1g19650	Fvb1:11875108-11877366	0	0	0	0	0	0	NOTEST	1	1	no	0	NOTEST	1	1	no	0	NOTEST	1	1	no	0	NOTEST	1	1	no	0	NOTEST	1	1	no	0	NOTEST	1	1	no	0	NOTEST	1	1	no	0	NOTEST	1	1	no	0	NOTEST
XLOC_000944	FvH4_1g19670	Fvb1:11887359-11894933	21.5991	21.8454	21.9182	24.2211	22.7325	0.0211585	OK	0.8793	0.987079	no	0.004802	OK	0.9715	0.996059	no	0.16529	OK	0.23875	0.690759	no	0.148933	OK	0.29205	0.74791	no	0.0737866	OK	0.59765	0.928696	no	0.0574301	OK	0.68655	0.952315	no	0.0163565	OK	0.90635	0.990347	no	0.144131	OK	0.3035	0.759062	no	0.0526281	OK
XLOC_000945	FvH4_1g19690	Fvb1:11910521-11913761	13.5448	17.0297	14.9516	16.0221	16.1858	0.142558	OK	0.37825	0.820426	no	-0.187758	OK	0.2459	0.69907	no	0.242328	OK	0.13855	0.539147	no	-0.0879876	OK	0.5822	0.923118	no	0.256986	OK	0.1133	0.487352	no	-0.0733301	OK	0.6463	0.942576	no	0.330316	OK	0.04295	0.286167	no	0.0997705	OK	0.53535	0.905317	no	0.114428	OK
XLOC_000946	FvH4_1g19720	Fvb1:11935269-11946034	13.6729	13.5377	11.2185	13.9619	14.3055	-0.285438	OK	0.0457	0.297414	no	-0.271103	OK	0.058	0.339259	no	0.0301741	OK	0.8314	0.98035	no	0.0445095	OK	0.7527	0.967196	no	0.0652457	OK	0.64105	0.941346	no	0.0795812	OK	0.56365	0.916524	no	-0.0143354	OK	0.9183	0.991645	no	0.315612	OK	0.0262	0.211594	no	0.350684	OK
XLOC_000947	FvH4_1g19740	Fvb1:11951206-11961079	4.18687	4.3873	3.21444	4.73734	4.79456	-0.381306	OK	0.0236	0.198147	no	-0.448766	OK	0.00835	0.0995984	no	0.178204	OK	0.2854	0.741673	no	0.110744	OK	0.50445	0.892267	no	0.195525	OK	0.2356	0.687047	no	0.128065	OK	0.4342	0.856291	no	0.0674601	OK	0.68555	0.952193	no	0.55951	OK	0.00105	0.0213554	yes	0.576831	OK
XLOC_000948	FvH4_1g19750	Fvb1:11977056-11977760	0	0	0	0	0	0	NOTEST	1	1	no	0	NOTEST	1	1	no	0	NOTEST	1	1	no	0	NOTEST	1	1	no	0	NOTEST	1	1	no	0	NOTEST	1	1	no	0	NOTEST	1	1	no	0	NOTEST	1	1	no	0	NOTEST
XLOC_000949	FvH4_1g19770	Fvb1:11989575-11991411	0.147756	0.331359	0.121044	0.100496	0.0747948	-0.28768	NOTEST	1	1	no	-1.45286	NOTEST	1	1	no	-0.556072	NOTEST	1	1	no	-1.72125	NOTEST	1	1	no	-0.982205	NOTEST	1	1	no	-2.14738	NOTEST	1	1	no	1.16518	NOTEST	1	1	no	-0.268392	NOTEST	1	1	no	-0.694526	NOTEST
XLOC_000950	FvH4_1g19780	Fvb1:11992398-11993217	0	0	0	0	0	0	NOTEST	1	1	no	0	NOTEST	1	1	no	0	NOTEST	1	1	no	0	NOTEST	1	1	no	0	NOTEST	1	1	no	0	NOTEST	1	1	no	0	NOTEST	1	1	no	0	NOTEST	1	1	no	0	NOTEST
XLOC_000951	FvH4_1g19840	Fvb1:12026336-12027317	139.08	146.934	164.078	156.429	165.841	0.23847	OK	0.3597	0.806234	no	0.159213	OK	0.5478	0.910233	no	0.169597	OK	0.5171	0.898131	no	0.090339	OK	0.74005	0.964433	no	0.253891	OK	0.33305	0.784686	no	0.174633	OK	0.51605	0.897669	no	0.0792575	OK	0.76915	0.970413	no	-0.0688736	OK	0.79195	0.974577	no	0.0154208	OK
XLOC_000952	FvH4_1g19860	Fvb1:12029523-12033239	0.695982	1.48978	0.557195	0.72698	0.750927	-0.320866	OK	0.2746	0.73146	no	-1.41885	OK	5e-05	0.00165018	yes	0.0628662	OK	0.82305	0.979231	no	-1.03512	OK	0.00015	0.0043444	yes	0.109623	OK	0.69155	0.953612	no	-0.988359	OK	0.00035	0.00884274	yes	1.09798	OK	5e-05	0.00165018	yes	0.383732	OK	0.1837	0.614586	no	0.430488	OK
XLOC_000953	FvH4_1g19920	Fvb1:12054376-12058625	127.655	169.431	124.806	162.253	166.345	-0.0325605	OK	0.80675	0.976873	no	-0.441008	OK	0.00145	0.0274491	yes	0.345997	OK	0.011	0.120145	no	-0.0624509	OK	0.64695	0.942804	no	0.381932	OK	0.0052	0.0711153	no	-0.0265157	OK	0.8462	0.982386	no	0.408448	OK	0.00295	0.0469526	yes	0.378557	OK	0.006	0.0788502	no	0.414492	OK
XLOC_000954	FvH4_1g19930	Fvb1:12063846-12064875	0.612823	0.997797	0.994815	1.22948	0.718997	0.698957	OK	0.0411	0.278994	no	-0.0043179	OK	0.97065	0.996031	no	1.00451	OK	0.004	0.0587313	no	0.301236	OK	0.32305	0.776118	no	0.230514	OK	0.51995	0.899297	no	-0.472761	OK	0.1607	0.57792	no	0.703275	OK	0.0415	0.280526	no	0.305554	OK	0.30985	0.764307	no	-0.468443	OK
XLOC_000955	FvH4_1g19940	Fvb1:12072656-12073379	0.185619	0.0419582	0.219232	0.12561	0.257871	0.240112	NOTEST	1	1	no	2.38543	NOTEST	1	1	no	-0.563396	NOTEST	1	1	no	1.58193	NOTEST	1	1	no	0.474303	NOTEST	1	1	no	2.61963	NOTEST	1	1	no	-2.14532	NOTEST	1	1	no	-0.803508	NOTEST	1	1	no	0.234191	NOTEST
XLOC_000956	FvH4_1g19950	Fvb1:12075528-12076650	2.71115	5.18166	4.90516	4.92447	3.65953	0.855399	OK	0.00045	0.0108754	yes	-0.079113	OK	0.70825	0.957626	no	0.861066	OK	0.0004	0.00986584	yes	-0.073446	OK	0.72855	0.962004	no	0.432755	OK	0.0752	0.391868	no	-0.501757	OK	0.023	0.194912	no	0.934512	OK	0.0002	0.00554134	yes	0.005667	OK	0.9774	0.996739	no	-0.422644	OK
XLOC_000957	FvH4_1g19960	Fvb1:12078796-12080941	0.00561721	0	0.00556505	0.0116474	0.0111724	-0.0134585	NOTEST	1	1	no	inf	NOTEST	1	1	no	1.05208	NOTEST	1	1	no	inf	NOTEST	1	1	no	0.992009	NOTEST	1	1	no	inf	NOTEST	1	1	no	#NAME?	NOTEST	1	1	no	1.06554	NOTEST	1	1	no	1.00547	NOTEST
XLOC_000958	FvH4_1g19970	Fvb1:12095415-12098385	3.90295	4.82231	2.32955	4.25108	3.91849	-0.744514	OK	0.0003	0.00778763	yes	-1.04967	OK	5e-05	0.00165018	yes	0.123264	OK	0.4975	0.889158	no	-0.181894	OK	0.30635	0.761293	no	0.00573293	OK	0.9749	0.996463	no	-0.299425	OK	0.0973	0.450874	no	0.305157	OK	0.09525	0.445917	no	0.867778	OK	5e-05	0.00165018	yes	0.750247	OK
XLOC_000959	FvH4_1g19990	Fvb1:12110789-12112139	21.1108	21.2427	22.9576	25.7465	26.858	0.12099	OK	0.4286	0.853167	no	0.112	OK	0.46735	0.874414	no	0.286396	OK	0.06	0.345396	no	0.277405	OK	0.07095	0.379872	no	0.347373	OK	0.0241	0.20088	no	0.338383	OK	0.02825	0.221604	no	0.00899058	OK	0.95295	0.994856	no	0.165406	OK	0.27975	0.736374	no	0.226383	OK
XLOC_000960	FvH4_1g20000	Fvb1:12114064-12114981	0.168687	0.155607	0.333018	0.172839	0.2603	0.981252	NOTEST	1	1	no	1.09769	NOTEST	1	1	no	0.0350819	NOTEST	1	1	no	0.151525	NOTEST	1	1	no	0.62583	NOTEST	1	1	no	0.742273	NOTEST	1	1	no	-0.116443	NOTEST	1	1	no	-0.94617	NOTEST	1	1	no	-0.355422	NOTEST
XLOC_000961	FvH4_1g20020	Fvb1:12132778-12133465	0	0	0	0	0	0	NOTEST	1	1	no	0	NOTEST	1	1	no	0	NOTEST	1	1	no	0	NOTEST	1	1	no	0	NOTEST	1	1	no	0	NOTEST	1	1	no	0	NOTEST	1	1	no	0	NOTEST	1	1	no	0	NOTEST
XLOC_000962	FvH4_1g20030	Fvb1:12135732-12136785	0	0.0424501	0	0	0	0	NOTEST	1	1	no	#NAME?	NOTEST	1	1	no	0	NOTEST	1	1	no	#NAME?	NOTEST	1	1	no	0	NOTEST	1	1	no	#NAME?	NOTEST	1	1	no	inf	NOTEST	1	1	no	0	NOTEST	1	1	no	0	NOTEST
XLOC_000963	FvH4_1g20060	Fvb1:12236293-12236695	325.033	238.863	184.704	286.078	296.223	-0.815372	OK	5e-05	0.00165018	yes	-0.370971	OK	0.01045	0.116077	no	-0.184175	OK	0.1902	0.62413	no	0.260226	OK	0.0634	0.356929	no	-0.133899	OK	0.33905	0.789474	no	0.310502	OK	0.02845	0.222596	no	-0.444401	OK	0.0014	0.0267073	yes	0.631197	OK	5e-05	0.00165018	yes	0.681473	OK
XLOC_000964	FvH4_1g20070	Fvb1:12244585-12245053	0	0	0	0	0	0	NOTEST	1	1	no	0	NOTEST	1	1	no	0	NOTEST	1	1	no	0	NOTEST	1	1	no	0	NOTEST	1	1	no	0	NOTEST	1	1	no	0	NOTEST	1	1	no	0	NOTEST	1	1	no	0	NOTEST
XLOC_000965	FvH4_1g20080	Fvb1:12260439-12261775	1.83606	0.595013	0.431324	0.426663	1.07084	-2.08977	OK	0.0018	0.0323002	yes	-0.464147	OK	0.40815	0.840381	no	-2.10545	OK	0.00125	0.0244512	yes	-0.479824	OK	0.401	0.835973	no	-0.777871	OK	0.03665	0.260482	no	0.847753	OK	0.0711	0.380275	no	-1.62562	OK	0.00195	0.0343543	yes	-0.0156772	NOTEST	1	1	no	1.3119	OK
XLOC_000966	FvH4_1g20090	Fvb1:12269180-12271179	0.558025	0.621276	0.248574	0.482045	0.549076	-1.16665	OK	0.00455	0.0645916	no	-1.32156	OK	0.0017	0.0309336	yes	-0.211161	OK	0.54445	0.909038	no	-0.366066	OK	0.27825	0.734875	no	-0.0233241	OK	0.9588	0.995075	no	-0.178229	OK	0.5789	0.921985	no	0.154904	OK	0.63465	0.939309	no	0.955493	OK	0.02045	0.180684	no	1.14333	OK
XLOC_000967	FvH4_1g20130	Fvb1:12343855-12344572	0.344729	0.270381	0.0386982	0.244965	0.312629	-3.15512	NOTEST	1	1	no	-2.80466	NOTEST	1	1	no	-0.492886	NOTEST	1	1	no	-0.14242	NOTEST	1	1	no	-0.141011	NOTEST	1	1	no	0.209455	NOTEST	1	1	no	-0.350466	NOTEST	1	1	no	2.66224	NOTEST	1	1	no	3.01411	NOTEST
XLOC_000968	FvH4_1g20140	Fvb1:12348587-12358539	15.6203	18.057	23.6358	19.78	21.867	0.597556	OK	5e-05	0.00165018	yes	0.388421	OK	0.007	0.0879295	no	0.340625	OK	0.0152	0.149214	no	0.131489	OK	0.3558	0.802806	no	0.485333	OK	0.0004	0.00986584	yes	0.276198	OK	0.0538	0.325589	no	0.209135	OK	0.1437	0.548708	no	-0.256932	OK	0.06525	0.362821	no	-0.112223	OK
XLOC_000969	FvH4_1g20160	Fvb1:12366427-12368317	0.0403888	0.0101123	0.0083652	0.0269407	0.00905971	-2.27148	NOTEST	1	1	no	-0.27364	NOTEST	1	1	no	-0.584166	NOTEST	1	1	no	1.41368	NOTEST	1	1	no	-2.15642	NOTEST	1	1	no	-0.158575	NOTEST	1	1	no	-1.99784	NOTEST	1	1	no	1.68732	NOTEST	1	1	no	0.115065	NOTEST
XLOC_000970	FvH4_1g20180	Fvb1:12409167-12410625	2.68704	2.00541	2.0877	2.33539	2.29772	-0.364102	OK	0.1414	0.544579	no	0.0580204	OK	0.8205	0.978583	no	-0.202356	OK	0.41145	0.842507	no	0.219767	OK	0.3825	0.823171	no	-0.225815	OK	0.3534	0.801059	no	0.196308	OK	0.42965	0.8537	no	-0.422123	OK	0.0958	0.447183	no	0.161747	OK	0.5176	0.898306	no	0.138288	OK
XLOC_000971	FvH4_1g20190	Fvb1:12411760-12413396	17.984	21.662	25.5573	23.867	24.4219	0.507022	OK	0.00085	0.0180862	yes	0.238566	OK	0.1283	0.518848	no	0.408306	OK	0.0106	0.117185	no	0.13985	OK	0.37845	0.82058	no	0.441463	OK	0.00515	0.0706481	no	0.173007	OK	0.2745	0.731406	no	0.268456	OK	0.102	0.461962	no	-0.0987165	OK	0.53005	0.903202	no	-0.0655596	OK
XLOC_000972	FvH4_1g20210	Fvb1:12413855-12421470	0.0555537	0.0539239	0.0448905	0.0192714	0.0260447	-0.307474	NOTEST	1	1	no	-0.264516	NOTEST	1	1	no	-1.52742	NOTEST	1	1	no	-1.48447	NOTEST	1	1	no	-1.09289	NOTEST	1	1	no	-1.04994	NOTEST	1	1	no	-0.0429575	NOTEST	1	1	no	-1.21995	NOTEST	1	1	no	-0.785421	NOTEST
XLOC_000973	FvH4_1g20230	Fvb1:12443385-12446125	67.1764	79.4504	45.6899	73.2041	67.4645	-0.556078	OK	0.0001	0.00306376	yes	-0.798179	OK	5e-05	0.00165018	yes	0.12397	OK	0.36295	0.80904	no	-0.118131	OK	0.38305	0.823588	no	0.00617356	OK	0.9645	0.995504	no	-0.235928	OK	0.0822	0.411878	no	0.242101	OK	0.07775	0.399112	no	0.680048	OK	5e-05	0.00165018	yes	0.562251	OK
XLOC_000974	FvH4_1g20240	Fvb1:12483003-12483528	228.872	229.382	208.927	266.364	262.913	-0.13154	OK	0.34085	0.790712	no	-0.134756	OK	0.3258	0.778533	no	0.218857	OK	0.1127	0.486046	no	0.215641	OK	0.1182	0.497737	no	0.200047	OK	0.14635	0.553269	no	0.196831	OK	0.15075	0.560774	no	0.00321542	OK	0.98115	0.997093	no	0.350397	OK	0.01155	0.124016	no	0.331587	OK
XLOC_000975	FvH4_1g20260	Fvb1:12501953-12507300	29.0268	39.4907	32.9748	36.7548	36.7151	0.183981	OK	0.18085	0.610359	no	-0.260148	OK	0.05535	0.330742	no	0.340549	OK	0.0132	0.135941	no	-0.103579	OK	0.44275	0.86123	no	0.338988	OK	0.01425	0.142968	no	-0.10514	OK	0.4405	0.85978	no	0.444128	OK	0.00115	0.0229038	yes	0.156569	OK	0.25145	0.705821	no	0.155008	OK
XLOC_000976	FvH4_1g20270	Fvb1:12507778-12509678	655.219	702.958	666.408	633.394	667.786	0.0244279	OK	0.8686	0.985697	no	-0.0770341	OK	0.6018	0.930201	no	-0.048874	OK	0.7387	0.964077	no	-0.150336	OK	0.30725	0.76204	no	0.0274095	OK	0.852	0.983489	no	-0.0740524	OK	0.61825	0.934719	no	0.101462	OK	0.4878	0.884516	no	-0.0733018	OK	0.61235	0.933279	no	0.00298167	OK
XLOC_000977	FvH4_1g20280	Fvb1:12510023-12512092	0.587933	0.646463	0.940665	0.589431	0.725987	0.678028	OK	0.01815	0.167516	no	0.541113	OK	0.05645	0.334236	no	0.00367049	OK	0.97425	0.996408	no	-0.133244	OK	0.65275	0.944338	no	0.304292	OK	0.29915	0.754819	no	0.167377	OK	0.5649	0.917002	no	0.136915	OK	0.6433	0.941765	no	-0.674358	OK	0.0201	0.178622	no	-0.373736	OK
XLOC_000978	FvH4_1g20290	Fvb1:12512390-12515858	3.60962	3.71442	3.33938	3.27621	3.07618	-0.112265	OK	0.52385	0.900846	no	-0.153556	OK	0.38645	0.825628	no	-0.139818	OK	0.43065	0.854271	no	-0.181109	OK	0.309	0.763588	no	-0.230707	OK	0.2011	0.639882	no	-0.271997	OK	0.12925	0.520834	no	0.0412906	OK	0.81545	0.977783	no	-0.0275528	OK	0.87395	0.986402	no	-0.118441	OK
XLOC_000979	FvH4_1g20300	Fvb1:12517752-12522816	94.7503	97.7363	122.797	111.305	118.161	0.374074	OK	0.00715	0.0892669	no	0.329311	OK	0.0158	0.153025	no	0.232321	OK	0.0911	0.435476	no	0.187558	OK	0.1713	0.595085	no	0.318553	OK	0.0198	0.177008	no	0.27379	OK	0.04305	0.286563	no	0.0447632	OK	0.7425	0.96496	no	-0.141753	OK	0.30035	0.756099	no	-0.055521	OK
XLOC_000980	FvH4_1g20310	Fvb1:12539890-12542939	86.0005	97.5593	76.7914	87.4679	79.0647	-0.1634	OK	0.2292	0.678728	no	-0.345334	OK	0.0102	0.114289	no	0.0244088	OK	0.85155	0.983336	no	-0.157525	OK	0.24215	0.694528	no	-0.121311	OK	0.37875	0.820723	no	-0.303245	OK	0.0269	0.215149	no	0.181934	OK	0.1885	0.621785	no	0.187809	OK	0.1645	0.584298	no	0.0420895	OK
XLOC_000981	FvH4_1g20340	Fvb1:12561313-12563723	215.994	277.246	206.024	249.306	240.182	-0.068182	OK	0.61475	0.933964	no	-0.428356	OK	0.0025	0.0413779	yes	0.206925	OK	0.128	0.518327	no	-0.153249	OK	0.26885	0.724965	no	0.153138	OK	0.2624	0.717687	no	-0.207036	OK	0.13995	0.541842	no	0.360174	OK	0.0098	0.111163	no	0.275107	OK	0.0448	0.293714	no	0.22132	OK
XLOC_000982	FvH4_1g20370	Fvb1:12572216-12579819	24.4054	28.2856	26.1141	26.8067	25.6279	0.0976313	OK	0.47695	0.879377	no	-0.115239	OK	0.4036	0.837705	no	0.135398	OK	0.3291	0.781564	no	-0.077472	OK	0.5767	0.921135	no	0.0705169	OK	0.6102	0.932601	no	-0.142353	OK	0.30305	0.758593	no	0.21287	OK	0.1256	0.513473	no	0.0377668	OK	0.7861	0.973594	no	-0.0271144	OK
XLOC_000983	FvH4_1g20390	Fvb1:12604163-12607931	2.53262	3.04094	0.842236	0.455886	0.543059	-1.58833	OK	5e-05	0.00165018	yes	-1.85222	OK	5e-05	0.00165018	yes	-2.47388	OK	5e-05	0.00165018	yes	-2.73777	OK	5e-05	0.00165018	yes	-2.22145	OK	5e-05	0.00165018	yes	-2.48534	OK	5e-05	0.00165018	yes	0.263891	OK	0.2277	0.676626	no	-0.88555	OK	0.00235	0.039502	yes	-0.633115	OK
XLOC_000984	FvH4_1g20400	Fvb1:12620001-12627802	0.0945667	0.0553052	0.12279	0.037091	0.0953468	0.376786	NOTEST	1	1	no	1.1507	NOTEST	1	1	no	-1.35026	NOTEST	1	1	no	-0.576348	NOTEST	1	1	no	0.0118529	NOTEST	1	1	no	0.785768	NOTEST	1	1	no	-0.773915	NOTEST	1	1	no	-1.72705	NOTEST	1	1	no	-0.364933	NOTEST
XLOC_000985	FvH4_1g20410	Fvb1:12635691-12639385	0.763346	0.823608	0.764315	0.706898	0.783191	0.00182994	OK	0.9821	0.997206	no	-0.107791	OK	0.6873	0.952566	no	-0.110835	OK	0.6739	0.94922	no	-0.220456	OK	0.40475	0.838477	no	0.0370279	OK	0.88615	0.98812	no	-0.0725928	OK	0.7827	0.973026	no	0.109621	OK	0.6801	0.950874	no	-0.112665	OK	0.66675	0.947604	no	0.035198	OK
XLOC_000986	FvH4_1g20430	Fvb1:12642683-12646514	9.08083	11.564	7.20997	9.10963	9.09032	-0.332831	OK	0.0826	0.412955	no	-0.681579	OK	0.00015	0.0043444	yes	0.00456814	OK	0.9807	0.997057	no	-0.34418	OK	0.06065	0.347682	no	0.00150628	OK	0.9949	0.998316	no	-0.347241	OK	0.0588	0.341628	no	0.348748	OK	0.0568	0.335372	no	0.337399	OK	0.0792	0.403097	no	0.334337	OK
XLOC_000987	FvH4_1g20440	Fvb1:12650997-12655534	16.7699	22.4038	19.3121	20.1645	21.6125	0.203632	OK	0.2126	0.656393	no	-0.214236	OK	0.1816	0.611381	no	0.265945	OK	0.10315	0.464416	no	-0.151924	OK	0.3389	0.789385	no	0.365994	OK	0.0249	0.204948	no	-0.0518748	OK	0.74235	0.964944	no	0.417869	OK	0.0101	0.113543	no	0.0623123	OK	0.7015	0.956134	no	0.162361	OK
XLOC_000988	FvH4_1g20460	Fvb1:12675936-12678134	0	0	0	0	0	0	NOTEST	1	1	no	0	NOTEST	1	1	no	0	NOTEST	1	1	no	0	NOTEST	1	1	no	0	NOTEST	1	1	no	0	NOTEST	1	1	no	0	NOTEST	1	1	no	0	NOTEST	1	1	no	0	NOTEST
XLOC_000989	FvH4_1g20470	Fvb1:12683553-12685875	0.0169003	0.0432829	0.100541	0.0402388	0.0586995	2.57267	NOTEST	1	1	no	1.21592	NOTEST	1	1	no	1.25154	NOTEST	1	1	no	-0.105211	NOTEST	1	1	no	1.7963	NOTEST	1	1	no	0.439553	NOTEST	1	1	no	1.35675	NOTEST	1	1	no	-1.32113	NOTEST	1	1	no	-0.776368	NOTEST
XLOC_000990	FvH4_1g20490	Fvb1:12688954-12695811	19.1667	23.2584	15.6411	19.6228	19.4086	-0.293267	OK	0.05675	0.335248	no	-0.572416	OK	0.00025	0.00670177	yes	0.033925	OK	0.8198	0.97851	no	-0.245224	OK	0.104	0.46636	no	0.0180933	OK	0.9035	0.990068	no	-0.261056	OK	0.08105	0.408466	no	0.279149	OK	0.0627	0.354574	no	0.327192	OK	0.03515	0.253873	no	0.31136	OK
XLOC_000991	FvH4_1g20510	Fvb1:12698960-12707543	0.902334	0.94415	1.14659	1.09172	1.10003	0.345614	OK	0.4033	0.837485	no	0.280258	OK	0.50375	0.891903	no	0.274868	OK	0.5238	0.900821	no	0.209513	OK	0.6351	0.939338	no	0.285813	OK	0.4984	0.889541	no	0.220458	OK	0.60455	0.93109	no	0.0653556	OK	0.883	0.987596	no	-0.0707453	OK	0.8619	0.984929	no	-0.0598005	OK
XLOC_000992	FvH4_1g20530	Fvb1:12727105-12728442	0	0	0	0	0	0	NOTEST	1	1	no	0	NOTEST	1	1	no	0	NOTEST	1	1	no	0	NOTEST	1	1	no	0	NOTEST	1	1	no	0	NOTEST	1	1	no	0	NOTEST	1	1	no	0	NOTEST	1	1	no	0	NOTEST
XLOC_000993	FvH4_1g20560	Fvb1:12766046-12767090	0.395645	0.539596	0.402049	0.404728	0.351315	0.0231637	NOTEST	1	1	no	-0.424509	OK	0.33085	0.782999	no	0.0327452	NOTEST	1	1	no	-0.414927	OK	0.335	0.786337	no	-0.17144	NOTEST	1	1	no	-0.619113	OK	0.16375	0.582945	no	0.447673	OK	0.2929	0.748594	no	0.00958147	NOTEST	1	1	no	-0.194604	NOTEST
XLOC_000994	FvH4_1g20570	Fvb1:12773400-12778500	2.2882	2.41457	2.47392	2.49031	2.29547	0.112589	OK	0.79615	0.97531	no	0.035032	OK	0.944	0.99419	no	0.122114	OK	0.79375	0.974957	no	0.0445562	OK	0.9364	0.993532	no	0.00457889	OK	0.99425	0.998144	no	-0.0729786	OK	0.8949	0.989128	no	0.0775575	OK	0.87075	0.986086	no	0.00952417	OK	0.9846	0.997275	no	-0.108011	OK
XLOC_000995	FvH4_1g20590	Fvb1:12783411-12787909	0.543998	0.70292	0.424936	0.437516	0.465762	-0.356354	OK	0.22325	0.67131	no	-0.726114	OK	0.0112	0.121583	no	-0.314265	OK	0.2751	0.731862	no	-0.684025	OK	0.01705	0.160771	no	-0.224008	OK	0.44695	0.863541	no	-0.593768	OK	0.0373	0.26335	no	0.36976	OK	0.17375	0.599143	no	0.0420895	OK	0.8846	0.987986	no	0.132346	OK
XLOC_000996	FvH4_1g20600	Fvb1:12788137-12793280	0.0498735	0.0234072	0.00843207	0.0392741	0.0284575	-2.56431	NOTEST	1	1	no	-1.47299	NOTEST	1	1	no	-0.344693	NOTEST	1	1	no	0.746629	NOTEST	1	1	no	-0.809465	NOTEST	1	1	no	0.281857	NOTEST	1	1	no	-1.09132	NOTEST	1	1	no	2.21962	NOTEST	1	1	no	1.75485	NOTEST
XLOC_000997	FvH4_1g20630	Fvb1:12805270-12809135	0.120463	0.102074	0.048691	0.0893145	0.119076	-1.30687	NOTEST	1	1	no	-1.06788	NOTEST	1	1	no	-0.43163	NOTEST	1	1	no	-0.192642	NOTEST	1	1	no	-0.0167142	NOTEST	1	1	no	0.222273	NOTEST	1	1	no	-0.238987	NOTEST	1	1	no	0.875241	NOTEST	1	1	no	1.29016	NOTEST
XLOC_000998	FvH4_1g20640	Fvb1:12813287-12821077	21.5173	21.7908	21.3972	23.246	22.435	-0.00807421	OK	0.95605	0.994982	no	-0.0262983	OK	0.85945	0.984491	no	0.111491	OK	0.44835	0.864086	no	0.093267	OK	0.5243	0.901011	no	0.060256	OK	0.67695	0.949922	no	0.0420319	OK	0.77245	0.970949	no	0.0182241	OK	0.9035	0.990068	no	0.119565	OK	0.41165	0.842612	no	0.0683303	OK
XLOC_000999	FvH4_1g20720	Fvb1:12866574-12871154	55.2233	61.4916	58.243	68.1914	66.9192	0.0768092	OK	0.5748	0.920482	no	-0.0783041	OK	0.5607	0.915244	no	0.304313	OK	0.02565	0.208923	no	0.1492	OK	0.26635	0.721883	no	0.277144	OK	0.0443	0.291684	no	0.122031	OK	0.3675	0.812233	no	0.155113	OK	0.2564	0.71143	no	0.227504	OK	0.09395	0.442577	no	0.200335	OK
XLOC_001000	FvH4_1g20740	Fvb1:12898628-12903792	21.2974	26.6254	21.8364	24.7072	24.4995	0.0360612	OK	0.80315	0.97641	no	-0.286066	OK	0.04815	0.306787	no	0.214258	OK	0.1447	0.550263	no	-0.107869	OK	0.4559	0.868168	no	0.202076	OK	0.1646	0.584383	no	-0.120051	OK	0.40445	0.838258	no	0.322127	OK	0.0285	0.222878	no	0.178197	OK	0.2217	0.669237	no	0.166015	OK
XLOC_001001	FvH4_1g20830	Fvb1:12981214-12984924	0.298646	0.670477	0.66094	0.668319	0.699145	1.14608	OK	0.00205	0.0356297	yes	-0.0206682	OK	0.93505	0.993268	no	1.1621	OK	0.00155	0.0288397	yes	-0.00465064	OK	0.9731	0.996245	no	1.22716	OK	0.0009	0.0189237	yes	0.0604047	OK	0.8365	0.980969	no	1.16675	OK	0.0016	0.0295517	yes	0.0160175	OK	0.97115	0.996059	no	0.0810728	OK
XLOC_001002	FvH4_1g20840	Fvb1:12997378-13000560	3.74394	7.34024	6.08088	6.73195	7.74971	0.699721	OK	0.00015	0.0043444	yes	-0.271548	OK	0.12345	0.508939	no	0.846466	OK	5e-05	0.00165018	yes	-0.124804	OK	0.47945	0.880564	no	1.04958	OK	5e-05	0.00165018	yes	0.0783151	OK	0.6513	0.9439	no	0.971269	OK	5e-05	0.00165018	yes	0.146744	OK	0.41355	0.843689	no	0.349863	OK
XLOC_001003	FvH4_1g20870	Fvb1:13005976-13010198	0.088613	0.205184	0.103955	0.163225	0.197227	0.230372	NOTEST	1	1	no	-0.980957	NOTEST	1	1	no	0.881268	NOTEST	1	1	no	-0.330061	NOTEST	1	1	no	1.15427	NOTEST	1	1	no	-0.0570605	NOTEST	1	1	no	1.21133	NOTEST	1	1	no	0.650897	NOTEST	1	1	no	0.923897	NOTEST
XLOC_001004	FvH4_1g20900	Fvb1:13018829-13025741	0.905977	0.927474	1.08587	1.04213	1.08199	0.261299	OK	0.25105	0.705282	no	0.227467	OK	0.31245	0.766778	no	0.201987	OK	0.37425	0.817693	no	0.168156	OK	0.4545	0.867386	no	0.256147	OK	0.25715	0.712121	no	0.222316	OK	0.32065	0.77395	no	0.0338317	OK	0.88235	0.987571	no	-0.0593116	OK	0.785	0.973458	no	-0.00515163	OK
XLOC_001005	FvH4_1g20910	Fvb1:13026785-13033998	21.8056	20.7592	24.8602	23.8564	23.3534	0.189137	OK	0.18465	0.615828	no	0.260089	OK	0.0707	0.379236	no	0.129679	OK	0.361	0.807276	no	0.200631	OK	0.15695	0.571547	no	0.0989312	OK	0.49275	0.886896	no	0.169883	OK	0.23625	0.687996	no	-0.0709521	OK	0.6235	0.936438	no	-0.0594586	OK	0.6755	0.949653	no	-0.0902061	OK
XLOC_001006	FvH4_1g20930	Fvb1:13044291-13047454	33.2753	33.2105	18.1342	19.152	20.5428	-0.87574	OK	5e-05	0.00165018	yes	-0.872927	OK	5e-05	0.00165018	yes	-0.796959	OK	5e-05	0.00165018	yes	-0.794146	OK	5e-05	0.00165018	yes	-0.69582	OK	5e-05	0.00165018	yes	-0.693007	OK	5e-05	0.00165018	yes	-0.00281268	OK	0.9858	0.997343	no	0.0787809	OK	0.6137	0.933624	no	0.17992	OK
XLOC_001007	FvH4_1g20940	Fvb1:13049372-13052322	108.142	156.44	130.217	167.632	150.594	0.267984	OK	0.0498	0.3126	no	-0.264695	OK	0.0509	0.31635	no	0.632361	OK	5e-05	0.00165018	yes	0.0996814	OK	0.45875	0.869805	no	0.477729	OK	0.0005	0.0118496	yes	-0.0549499	OK	0.6834	0.951762	no	0.532679	OK	5e-05	0.00165018	yes	0.364377	OK	0.00935	0.107712	no	0.209745	OK
XLOC_001008	FvH4_1g20970	Fvb1:13066575-13068345	1.27678	1.37815	1.19138	1.29628	1.19063	-0.0998849	OK	0.6933	0.954127	no	-0.210104	OK	0.39945	0.834993	no	0.0218685	OK	0.92835	0.992582	no	-0.088351	OK	0.71715	0.959859	no	-0.100795	OK	0.6886	0.952856	no	-0.211015	OK	0.39295	0.830472	no	0.110219	OK	0.65345	0.94448	no	0.121753	OK	0.6282	0.937729	no	-0.000910219	OK
XLOC_001009	FvH4_1g20990	Fvb1:13073529-13075069	0	0	0	0	0	0	NOTEST	1	1	no	0	NOTEST	1	1	no	0	NOTEST	1	1	no	0	NOTEST	1	1	no	0	NOTEST	1	1	no	0	NOTEST	1	1	no	0	NOTEST	1	1	no	0	NOTEST	1	1	no	0	NOTEST
XLOC_001010	FvH4_1g21000	Fvb1:13075392-13076850	18.6756	27.0775	8.66669	33.5287	30.0353	-1.10761	OK	5e-05	0.00165018	yes	-1.64354	OK	5e-05	0.00165018	yes	0.844237	OK	5e-05	0.00165018	yes	0.308301	OK	0.0467	0.301269	no	0.685501	OK	5e-05	0.00165018	yes	0.149565	OK	0.32835	0.780993	no	0.535936	OK	0.00195	0.0343543	yes	1.95184	OK	5e-05	0.00165018	yes	1.79311	OK
XLOC_001011	FvH4_1g21020	Fvb1:13087858-13089334	10.983	9.53986	10.746	11.2622	11.4004	-0.0314747	OK	0.8555	0.984027	no	0.171755	OK	0.31335	0.767631	no	0.036221	OK	0.829	0.979974	no	0.239451	OK	0.15425	0.567083	no	0.0538127	OK	0.74995	0.966404	no	0.257042	OK	0.12865	0.519553	no	-0.20323	OK	0.22965	0.679293	no	0.0676957	OK	0.68445	0.951989	no	0.0852874	OK
XLOC_001012	FvH4_1g21060	Fvb1:13109556-13110885	15.0703	14.5097	8.63989	10.9626	12.1194	-0.802628	OK	0.1749	0.600998	no	-0.747935	OK	0.2398	0.691947	no	-0.459127	OK	0.44435	0.862133	no	-0.404435	OK	0.52225	0.900201	no	-0.314392	OK	0.59975	0.929382	no	-0.2597	OK	0.681	0.950932	no	-0.0546925	OK	0.93075	0.992741	no	0.343501	OK	0.56465	0.91692	no	0.488236	OK
XLOC_001013	FvH4_1g21070	Fvb1:13114557-13128128	6.2403	6.70666	6.81903	6.60483	6.42363	0.127951	OK	0.4097	0.841329	no	0.0239732	OK	0.8745	0.986529	no	0.0819043	OK	0.60515	0.931292	no	-0.0220736	OK	0.8881	0.988366	no	0.0417732	OK	0.79035	0.974381	no	-0.0622047	OK	0.6883	0.952739	no	0.103978	OK	0.5049	0.892549	no	-0.0460468	OK	0.76755	0.970131	no	-0.0861779	OK
XLOC_001014	FvH4_1g21080	Fvb1:13129279-13129795	0	0	0	0	0	0	NOTEST	1	1	no	0	NOTEST	1	1	no	0	NOTEST	1	1	no	0	NOTEST	1	1	no	0	NOTEST	1	1	no	0	NOTEST	1	1	no	0	NOTEST	1	1	no	0	NOTEST	1	1	no	0	NOTEST
XLOC_001015	FvH4_1g21090	Fvb1:13130314-13132307	0	0	0	0	0	0	NOTEST	1	1	no	0	NOTEST	1	1	no	0	NOTEST	1	1	no	0	NOTEST	1	1	no	0	NOTEST	1	1	no	0	NOTEST	1	1	no	0	NOTEST	1	1	no	0	NOTEST	1	1	no	0	NOTEST
XLOC_001016	FvH4_1g21100	Fvb1:13132403-13137078	0	0.0180321	0.00853911	0.00431415	0.0169833	inf	NOTEST	1	1	no	-1.07841	NOTEST	1	1	no	inf	NOTEST	1	1	no	-2.06342	NOTEST	1	1	no	inf	NOTEST	1	1	no	-0.0864503	NOTEST	1	1	no	inf	NOTEST	1	1	no	-0.985009	NOTEST	1	1	no	0.991958	NOTEST
XLOC_001017	FvH4_1g21120	Fvb1:13150711-13155412	0.0141182	0.0789676	0	0.0289025	0.0574462	-inf	NOTEST	1	1	no	#NAME?	NOTEST	1	1	no	1.03364	NOTEST	1	1	no	-1.45006	NOTEST	1	1	no	2.02465	NOTEST	1	1	no	-0.459049	NOTEST	1	1	no	2.4837	NOTEST	1	1	no	inf	NOTEST	1	1	no	inf	NOTEST
XLOC_001018	FvH4_1g21130	Fvb1:13156525-13160153	5.52853	10.3155	6.0616	6.33373	6.33396	0.132803	OK	0.50045	0.890456	no	-0.767045	OK	5e-05	0.00165018	yes	0.196159	OK	0.3172	0.770766	no	-0.703689	OK	0.0003	0.00778763	yes	0.196212	OK	0.31895	0.772354	no	-0.703637	OK	0.00015	0.0043444	yes	0.899848	OK	5e-05	0.00165018	yes	0.0633563	OK	0.7365	0.963515	no	0.0634088	OK
XLOC_001019	FvH4_1g21140	Fvb1:13160235-13164270	0.249936	0.352519	0.324643	0.313927	0.284471	0.377294	NOTEST	1	1	no	-0.118849	NOTEST	1	1	no	0.328869	NOTEST	1	1	no	-0.167274	NOTEST	1	1	no	0.186721	NOTEST	1	1	no	-0.309422	NOTEST	1	1	no	0.496143	NOTEST	1	1	no	-0.0484249	NOTEST	1	1	no	-0.190573	NOTEST
XLOC_001020	FvH4_1g21160	Fvb1:13164429-13165576	0	0	0	0	0	0	NOTEST	1	1	no	0	NOTEST	1	1	no	0	NOTEST	1	1	no	0	NOTEST	1	1	no	0	NOTEST	1	1	no	0	NOTEST	1	1	no	0	NOTEST	1	1	no	0	NOTEST	1	1	no	0	NOTEST
XLOC_001021	FvH4_1g21170	Fvb1:13166924-13167341	0	0	0	0	0	0	NOTEST	1	1	no	0	NOTEST	1	1	no	0	NOTEST	1	1	no	0	NOTEST	1	1	no	0	NOTEST	1	1	no	0	NOTEST	1	1	no	0	NOTEST	1	1	no	0	NOTEST	1	1	no	0	NOTEST
XLOC_001022	FvH4_1g21180	Fvb1:13168417-13169251	0	0	0	0	0	0	NOTEST	1	1	no	0	NOTEST	1	1	no	0	NOTEST	1	1	no	0	NOTEST	1	1	no	0	NOTEST	1	1	no	0	NOTEST	1	1	no	0	NOTEST	1	1	no	0	NOTEST	1	1	no	0	NOTEST
XLOC_001023	FvH4_1g21190	Fvb1:13183072-13185276	0.0730275	0.0490039	0.0426619	0	0.170391	-0.775493	NOTEST	1	1	no	-0.199949	NOTEST	1	1	no	#NAME?	NOTEST	1	1	no	#NAME?	NOTEST	1	1	no	1.22234	NOTEST	1	1	no	1.79788	NOTEST	1	1	no	-0.575544	NOTEST	1	1	no	#NAME?	NOTEST	1	1	no	1.99783	NOTEST
XLOC_001024	FvH4_1g21220	Fvb1:13226619-13227398	0.129467	0.0487968	0.0430302	0	0.0664492	-1.58916	NOTEST	1	1	no	-0.181436	NOTEST	1	1	no	#NAME?	NOTEST	1	1	no	#NAME?	NOTEST	1	1	no	-0.96226	NOTEST	1	1	no	0.445467	NOTEST	1	1	no	-1.40773	NOTEST	1	1	no	#NAME?	NOTEST	1	1	no	0.626902	NOTEST
XLOC_001025	FvH4_1g21250	Fvb1:13255847-13262039	30.2466	26.314	26.3816	28.6006	23.9567	-0.197241	OK	0.1552	0.568692	no	0.00370511	OK	0.9794	0.996852	no	-0.080728	OK	0.55655	0.913343	no	0.120218	OK	0.38415	0.824357	no	-0.336344	OK	0.01425	0.142968	no	-0.135398	OK	0.32735	0.779972	no	-0.200946	OK	0.1445	0.550053	no	0.116513	OK	0.3956	0.832385	no	-0.139103	OK
XLOC_001026	FvH4_1g21270	Fvb1:13267943-13273865	0	0	0	0	0	0	NOTEST	1	1	no	0	NOTEST	1	1	no	0	NOTEST	1	1	no	0	NOTEST	1	1	no	0	NOTEST	1	1	no	0	NOTEST	1	1	no	0	NOTEST	1	1	no	0	NOTEST	1	1	no	0	NOTEST
XLOC_001027	FvH4_1g21280	Fvb1:13283374-13284724	0	0.0209975	0.0093233	0.0106085	0.0103274	inf	NOTEST	1	1	no	-1.1713	NOTEST	1	1	no	inf	NOTEST	1	1	no	-0.985001	NOTEST	1	1	no	inf	NOTEST	1	1	no	-1.02374	NOTEST	1	1	no	inf	NOTEST	1	1	no	0.186302	NOTEST	1	1	no	0.147559	NOTEST
XLOC_001028	FvH4_1g21350	Fvb1:13310097-13312546	0	0	0	0	0	0	NOTEST	1	1	no	0	NOTEST	1	1	no	0	NOTEST	1	1	no	0	NOTEST	1	1	no	0	NOTEST	1	1	no	0	NOTEST	1	1	no	0	NOTEST	1	1	no	0	NOTEST	1	1	no	0	NOTEST
XLOC_001029	FvH4_1g21360	Fvb1:13318498-13321952	0.0893215	0.0394977	0.0644677	0.0606587	0.044044	-0.470433	NOTEST	1	1	no	0.706807	NOTEST	1	1	no	-0.558294	NOTEST	1	1	no	0.618945	NOTEST	1	1	no	-1.02006	NOTEST	1	1	no	0.157177	NOTEST	1	1	no	-1.17724	NOTEST	1	1	no	-0.0878616	NOTEST	1	1	no	-0.54963	NOTEST
XLOC_001030	FvH4_1g21370	Fvb1:13323458-13323800	0.469887	0.197415	0.05185	0.161753	0.244607	-3.1799	NOTEST	1	1	no	-1.92882	NOTEST	1	1	no	-1.53852	NOTEST	1	1	no	-0.287445	NOTEST	1	1	no	-0.941844	NOTEST	1	1	no	0.309235	NOTEST	1	1	no	-1.25108	NOTEST	1	1	no	1.64137	NOTEST	1	1	no	2.23805	NOTEST
XLOC_001031	FvH4_1g21380	Fvb1:13323857-13324644	0.0936717	0.139285	0.243406	0.135512	0.0814575	1.37768	NOTEST	1	1	no	0.805321	NOTEST	1	1	no	0.532732	NOTEST	1	1	no	-0.0396251	NOTEST	1	1	no	-0.201566	NOTEST	1	1	no	-0.773923	NOTEST	1	1	no	0.572358	NOTEST	1	1	no	-0.844946	NOTEST	1	1	no	-1.57924	NOTEST
XLOC_001032	FvH4_1g21390	Fvb1:13324723-13327068	0.10178	0	0	0	0	-inf	NOTEST	1	1	no	0	NOTEST	1	1	no	#NAME?	NOTEST	1	1	no	0	NOTEST	1	1	no	#NAME?	NOTEST	1	1	no	0	NOTEST	1	1	no	#NAME?	NOTEST	1	1	no	0	NOTEST	1	1	no	0	NOTEST
XLOC_001033	FvH4_1g21420	Fvb1:13359267-13359951	0	0	0	0	0.0248812	0	NOTEST	1	1	no	0	NOTEST	1	1	no	0	NOTEST	1	1	no	0	NOTEST	1	1	no	inf	NOTEST	1	1	no	inf	NOTEST	1	1	no	0	NOTEST	1	1	no	0	NOTEST	1	1	no	inf	NOTEST
XLOC_001034	FvH4_1g21430	Fvb1:13361698-13365806	46.4019	49.1351	48.2047	48.1775	46.7705	0.0549906	OK	0.71015	0.95805	no	-0.0275795	OK	0.8506	0.983238	no	0.0541755	OK	0.71845	0.96019	no	-0.0283946	OK	0.84785	0.982816	no	0.0114143	OK	0.9386	0.993625	no	-0.0711558	OK	0.63295	0.938847	no	0.0825701	OK	0.58235	0.923175	no	-0.000815078	OK	0.99525	0.998391	no	-0.0435763	OK
XLOC_001035	FvH4_1g21440	Fvb1:13376337-13378073	52.7705	37.8238	27.2766	39.9934	37.1589	-0.952071	OK	5e-05	0.00165018	yes	-0.471631	OK	0.0019	0.0336623	yes	-0.399971	OK	0.00645	0.0830346	no	0.0804692	OK	0.58695	0.924831	no	-0.506025	OK	0.00075	0.0164116	yes	-0.0255848	OK	0.8614	0.984866	no	-0.480441	OK	0.00105	0.0213554	yes	0.5521	OK	0.0003	0.00778763	yes	0.446046	OK
XLOC_001036	FvH4_1g21470	Fvb1:13426500-13427010	1.79567	1.2877	0.987227	0.322549	0.504562	-0.863072	OK	0.03105	0.235112	no	-0.383345	OK	0.34125	0.79094	no	-2.47694	OK	0.01305	0.134839	no	-1.99721	OK	0.0322	0.240412	no	-1.83142	OK	0.00695	0.0874656	no	-1.35169	OK	0.03115	0.235596	no	-0.479727	OK	0.1787	0.607059	no	-1.61386	OK	0.04915	0.310335	no	-0.968349	OK
XLOC_001037	FvH4_1g21480	Fvb1:13484469-13497858	3.92286	3.93573	3.72814	4.5296	4.22286	-0.0734492	OK	0.8558	0.984118	no	-0.0781759	OK	0.8641	0.985228	no	0.207481	OK	0.5756	0.92073	no	0.202754	OK	0.62775	0.937709	no	0.106316	OK	0.7817	0.972905	no	0.101589	OK	0.8136	0.977436	no	0.00472671	OK	0.9907	0.997593	no	0.28093	OK	0.5003	0.890389	no	0.179765	OK
XLOC_001038	FvH4_1g21540	Fvb1:13515805-13518950	0.788453	0.994317	0.563136	0.798165	0.387489	-0.485541	OK	0.0921	0.437984	no	-0.820222	OK	0.0039	0.0576928	no	0.0176618	OK	0.9549	0.994982	no	-0.317019	OK	0.24525	0.698252	no	-1.02487	OK	0.00075	0.0164116	yes	-1.35955	OK	5e-05	0.00165018	yes	0.334681	OK	0.23795	0.689905	no	0.503203	OK	0.06965	0.376207	no	-0.539328	OK
XLOC_001039	FvH4_1g21560	Fvb1:13545392-13546685	0	0	0	0	0	0	NOTEST	1	1	no	0	NOTEST	1	1	no	0	NOTEST	1	1	no	0	NOTEST	1	1	no	0	NOTEST	1	1	no	0	NOTEST	1	1	no	0	NOTEST	1	1	no	0	NOTEST	1	1	no	0	NOTEST
XLOC_001040	FvH4_1g21570	Fvb1:13546929-13549192	0	0	0.0221514	0.01144	0.0326718	inf	NOTEST	1	1	no	inf	NOTEST	1	1	no	inf	NOTEST	1	1	no	inf	NOTEST	1	1	no	inf	NOTEST	1	1	no	inf	NOTEST	1	1	no	0	NOTEST	1	1	no	-0.953315	NOTEST	1	1	no	0.560646	NOTEST
XLOC_001041	FvH4_1g21610	Fvb1:13578291-13578921	0	0	0	0	0	0	NOTEST	1	1	no	0	NOTEST	1	1	no	0	NOTEST	1	1	no	0	NOTEST	1	1	no	0	NOTEST	1	1	no	0	NOTEST	1	1	no	0	NOTEST	1	1	no	0	NOTEST	1	1	no	0	NOTEST
XLOC_001042	FvH4_1g21630	Fvb1:13591226-13595458	0.369529	0.708377	0.582144	0.4948	0.439751	0.655686	OK	0.0836	0.415487	no	-0.283143	OK	0.4032	0.837374	no	0.421158	OK	0.2594	0.714593	no	-0.517671	OK	0.12535	0.51293	no	0.250997	NOTEST	1	1	no	-0.687832	OK	0.05335	0.324239	no	0.938829	OK	0.01225	0.129315	no	-0.234528	OK	0.4952	0.887993	no	-0.404689	OK
XLOC_001043	FvH4_1g21680	Fvb1:13641561-13645593	12.0322	23.3472	15.6602	16.9644	17.0769	0.380207	OK	0.02665	0.213836	no	-0.576143	OK	0.00045	0.0108754	yes	0.49561	OK	0.0042	0.0608909	no	-0.460741	OK	0.00425	0.0614267	no	0.505146	OK	0.00315	0.0493786	yes	-0.451204	OK	0.0052	0.0711153	no	0.95635	OK	5e-05	0.00165018	yes	0.115402	OK	0.48925	0.885207	no	0.124939	OK
XLOC_001044	FvH4_1g21690	Fvb1:13655092-13661192	3.3148	6.83814	6.49792	5.91865	5.89801	0.971055	OK	5e-05	0.00165018	yes	-0.0736269	OK	0.69215	0.953803	no	0.836344	OK	5e-05	0.00165018	yes	-0.208337	OK	0.267	0.722667	no	0.831305	OK	5e-05	0.00165018	yes	-0.213376	OK	0.25575	0.710821	no	1.04468	OK	5e-05	0.00165018	yes	-0.13471	OK	0.475	0.878604	no	-0.13975	OK
XLOC_001045	FvH4_1g21700	Fvb1:13676141-13678427	3.05836	2.91644	3.14981	3.00239	2.4682	0.0425059	OK	0.88595	0.98812	no	0.111057	OK	0.70325	0.956408	no	-0.0266453	OK	0.92855	0.992582	no	0.0419063	OK	0.884	0.987832	no	-0.3093	OK	0.3045	0.759702	no	-0.240748	OK	0.4207	0.848487	no	-0.0685516	OK	0.81195	0.977218	no	-0.0691511	OK	0.81225	0.977278	no	-0.351806	OK
XLOC_001046	FvH4_1g21710	Fvb1:13681683-13682034	0	0	0	0	0	0	NOTEST	1	1	no	0	NOTEST	1	1	no	0	NOTEST	1	1	no	0	NOTEST	1	1	no	0	NOTEST	1	1	no	0	NOTEST	1	1	no	0	NOTEST	1	1	no	0	NOTEST	1	1	no	0	NOTEST
XLOC_001047	FvH4_1g21740	Fvb1:13696814-13701159	45.8526	51.6749	54.4596	52.9103	52.8198	0.248183	OK	0.06785	0.370784	no	0.0757228	OK	0.57615	0.920962	no	0.206545	OK	0.1272	0.516725	no	0.0340851	OK	0.7993	0.975811	no	0.204076	OK	0.13345	0.529048	no	0.0316163	OK	0.8157	0.977843	no	0.17246	OK	0.2064	0.647414	no	-0.0416377	OK	0.75955	0.968606	no	-0.0441065	OK
XLOC_001048	FvH4_1g21760	Fvb1:13707081-13714228	4.60143	5.36165	5.01343	5.09742	4.89809	0.123715	OK	0.5691	0.918527	no	-0.0968777	OK	0.64495	0.942263	no	0.147683	OK	0.4897	0.885348	no	-0.0729104	OK	0.7249	0.961301	no	0.0901343	OK	0.68395	0.951923	no	-0.130459	OK	0.5404	0.907364	no	0.220593	OK	0.32585	0.778572	no	0.0239673	OK	0.9055	0.990201	no	-0.0335811	OK
XLOC_001049	FvH4_1g21790	Fvb1:13738044-13738278	0	0	0	0	0	0	NOTEST	1	1	no	0	NOTEST	1	1	no	0	NOTEST	1	1	no	0	NOTEST	1	1	no	0	NOTEST	1	1	no	0	NOTEST	1	1	no	0	NOTEST	1	1	no	0	NOTEST	1	1	no	0	NOTEST
XLOC_001050	FvH4_1g21800	Fvb1:13743617-13743842	0	0	0	0	0	0	NOTEST	1	1	no	0	NOTEST	1	1	no	0	NOTEST	1	1	no	0	NOTEST	1	1	no	0	NOTEST	1	1	no	0	NOTEST	1	1	no	0	NOTEST	1	1	no	0	NOTEST	1	1	no	0	NOTEST
XLOC_001051	FvH4_1g21810	Fvb1:13746728-13747220	66.7805	79.7073	141.83	77.6084	103.823	1.08666	OK	5e-05	0.00165018	yes	0.831378	OK	5e-05	0.00165018	yes	0.216785	OK	0.16515	0.585282	no	-0.0384994	OK	0.8107	0.977142	no	0.636621	OK	5e-05	0.00165018	yes	0.381336	OK	0.0113	0.122287	no	0.255284	OK	0.0998	0.456922	no	-0.869877	OK	5e-05	0.00165018	yes	-0.450041	OK
XLOC_001052	FvH4_1g21830	Fvb1:13753242-13753569	2.00321	1.73177	0.853498	1.67797	1.76527	-1.23086	OK	0.06495	0.361842	no	-1.02079	OK	0.10765	0.474832	no	-0.255596	OK	0.54875	0.91052	no	-0.0455253	OK	0.9439	0.994177	no	-0.18243	OK	0.67515	0.949533	no	0.0276411	OK	0.9467	0.994338	no	-0.210071	OK	0.63955	0.941024	no	0.975261	OK	0.138	0.538148	no	1.04843	OK
XLOC_001053	FvH4_1g21870	Fvb1:13819414-13822889	19.233	21.7034	17.9145	20.828	20.7315	-0.10246	OK	0.4866	0.883988	no	-0.2768	OK	0.0584	0.340385	no	0.114943	OK	0.42435	0.850687	no	-0.0593974	OK	0.6755	0.949653	no	0.108241	OK	0.45875	0.869805	no	-0.0660991	OK	0.64715	0.942812	no	0.17434	OK	0.23085	0.6808	no	0.217402	OK	0.13315	0.528469	no	0.210701	OK
XLOC_001054	FvH4_1g21900	Fvb1:13845727-13862684	5.19541	6.33886	6.17594	5.58227	5.87522	0.249421	OK	0.4485	0.8641	no	-0.0375645	OK	0.9169	0.991522	no	0.103616	OK	0.76215	0.969189	no	-0.18337	OK	0.61015	0.932601	no	0.177406	OK	0.60415	0.930891	no	-0.10958	OK	0.7621	0.969173	no	0.286986	OK	0.4479	0.863952	no	-0.145805	OK	0.6415	0.941371	no	-0.0720152	OK
XLOC_001055	FvH4_1g21930	Fvb1:13864886-13865108	0	0.425866	0.609996	0.28588	0.166025	inf	NOTEST	1	1	no	0.518401	NOTEST	1	1	no	inf	NOTEST	1	1	no	-0.574988	NOTEST	1	1	no	inf	NOTEST	1	1	no	-1.359	NOTEST	1	1	no	inf	NOTEST	1	1	no	-1.09339	NOTEST	1	1	no	-1.8774	NOTEST
XLOC_001056	FvH4_1g21950	Fvb1:13871711-13877095	5.75686	6.20745	5.55487	5.17121	5.57602	-0.051528	OK	0.79085	0.974404	no	-0.160246	OK	0.40595	0.839124	no	-0.15478	OK	0.4311	0.854478	no	-0.263497	OK	0.1766	0.603983	no	-0.0460465	OK	0.8156	0.977816	no	-0.154764	OK	0.41945	0.847687	no	0.108718	OK	0.57635	0.921027	no	-0.103252	OK	0.59795	0.928738	no	0.00548157	OK
XLOC_001057	FvH4_1g21960	Fvb1:13878332-13880643	0	0	0	0	0	0	NOTEST	1	1	no	0	NOTEST	1	1	no	0	NOTEST	1	1	no	0	NOTEST	1	1	no	0	NOTEST	1	1	no	0	NOTEST	1	1	no	0	NOTEST	1	1	no	0	NOTEST	1	1	no	0	NOTEST
XLOC_001058	FvH4_1g21970	Fvb1:13882315-13884292	2.529	2.1358	2.3983	2.27921	2.08407	-0.0765545	OK	0.75535	0.96778	no	0.167233	OK	0.50745	0.893726	no	-0.150031	OK	0.53875	0.906539	no	0.0937568	OK	0.7142	0.959157	no	-0.279163	OK	0.2622	0.717456	no	-0.0353757	OK	0.89305	0.988855	no	-0.243787	OK	0.3301	0.782477	no	-0.0734761	OK	0.76855	0.970214	no	-0.202609	OK
XLOC_001059	FvH4_1g21990	Fvb1:13898173-13899196	0	0	0	0	0	0	NOTEST	1	1	no	0	NOTEST	1	1	no	0	NOTEST	1	1	no	0	NOTEST	1	1	no	0	NOTEST	1	1	no	0	NOTEST	1	1	no	0	NOTEST	1	1	no	0	NOTEST	1	1	no	0	NOTEST
XLOC_001060	FvH4_1g22000	Fvb1:13915873-13919321	1.43216	1.29671	1.10249	1.14733	0.596016	-0.37742	OK	0.40015	0.835385	no	-0.234086	OK	0.6127	0.933331	no	-0.319911	OK	0.48555	0.88339	no	-0.176577	OK	0.70945	0.957837	no	-1.26477	OK	0.0676	0.370094	no	-1.12143	OK	0.0999	0.457108	no	-0.143334	OK	0.73915	0.964149	no	0.0575092	OK	0.92765	0.992582	no	-0.887346	OK
XLOC_001061	FvH4_1g22030	Fvb1:13964998-13965865	0	0	0	0	0	0	NOTEST	1	1	no	0	NOTEST	1	1	no	0	NOTEST	1	1	no	0	NOTEST	1	1	no	0	NOTEST	1	1	no	0	NOTEST	1	1	no	0	NOTEST	1	1	no	0	NOTEST	1	1	no	0	NOTEST
XLOC_001062	FvH4_1g22070	Fvb1:14029729-14030687	0	0	0	0	0	0	NOTEST	1	1	no	0	NOTEST	1	1	no	0	NOTEST	1	1	no	0	NOTEST	1	1	no	0	NOTEST	1	1	no	0	NOTEST	1	1	no	0	NOTEST	1	1	no	0	NOTEST	1	1	no	0	NOTEST
XLOC_001063	FvH4_1g22110	Fvb1:14070798-14071452	0.497148	0.474632	0.408125	0.757045	0.353841	-0.284663	OK	0.5881	0.92506	no	-0.217798	NOTEST	1	1	no	0.606705	OK	0.1635	0.582511	no	0.673569	OK	0.1346	0.531428	no	-0.490573	OK	0.38295	0.823484	no	-0.423708	NOTEST	1	1	no	-0.0668648	OK	0.9166	0.991462	no	0.891368	OK	0.08775	0.426934	no	-0.20591	NOTEST
XLOC_001064	FvH4_1g22120	Fvb1:14073327-14083838	0	0	0	0	0	0	NOTEST	1	1	no	0	NOTEST	1	1	no	0	NOTEST	1	1	no	0	NOTEST	1	1	no	0	NOTEST	1	1	no	0	NOTEST	1	1	no	0	NOTEST	1	1	no	0	NOTEST	1	1	no	0	NOTEST
XLOC_001065	FvH4_1g22130	Fvb1:14084004-14084350	0	0	0	0	0	0	NOTEST	1	1	no	0	NOTEST	1	1	no	0	NOTEST	1	1	no	0	NOTEST	1	1	no	0	NOTEST	1	1	no	0	NOTEST	1	1	no	0	NOTEST	1	1	no	0	NOTEST	1	1	no	0	NOTEST
XLOC_001066	FvH4_1g22140	Fvb1:14085717-14090982	17.4731	22.1319	19.922	22.2454	21.8718	0.189234	OK	0.1892	0.622834	no	-0.151765	OK	0.2847	0.740967	no	0.348378	OK	0.0146	0.145247	no	0.00737958	OK	0.9582	0.995075	no	0.323939	OK	0.0232	0.19609	no	-0.0170596	OK	0.90775	0.990455	no	0.340999	OK	0.0172	0.161748	no	0.159145	OK	0.26595	0.721368	no	0.134706	OK
XLOC_001067	FvH4_1g22150	Fvb1:14093361-14111891	10.7227	11.172	12.3553	12.4099	11.6766	0.204471	OK	0.2187	0.664869	no	0.145248	OK	0.40695	0.839757	no	0.210826	OK	0.2218	0.669348	no	0.151603	OK	0.40105	0.836022	no	0.122952	OK	0.46875	0.875018	no	0.0637298	OK	0.7182	0.960184	no	0.0592227	OK	0.7359	0.963427	no	0.00635454	OK	0.969	0.995946	no	-0.0815187	OK
XLOC_001068	FvH4_1g22170	Fvb1:14121271-14122828	8.1942	10.2797	10.9207	9.90424	9.80294	0.414392	OK	0.02225	0.190903	no	0.0872657	OK	0.6184	0.934746	no	0.273444	OK	0.13225	0.526746	no	-0.0536831	OK	0.76205	0.969149	no	0.258613	OK	0.1557	0.569548	no	-0.0685141	OK	0.69875	0.955448	no	0.327127	OK	0.07395	0.388418	no	-0.140949	OK	0.41925	0.847519	no	-0.15578	OK
XLOC_001069	FvH4_1g22210	Fvb1:14141463-14142255	0.0182092	0.0577151	0.0320682	0.018762	0.0177613	0.816471	NOTEST	1	1	no	-0.847808	NOTEST	1	1	no	0.0431429	NOTEST	1	1	no	-1.62114	NOTEST	1	1	no	-0.0359361	NOTEST	1	1	no	-1.70021	NOTEST	1	1	no	1.66428	NOTEST	1	1	no	-0.773328	NOTEST	1	1	no	-0.852407	NOTEST
XLOC_001070	FvH4_1g22220	Fvb1:14143315-14144779	33.1652	20.5547	29.1234	25.021	25.2136	-0.187491	OK	0.2041	0.644493	no	0.502708	OK	0.00095	0.019748	yes	-0.406528	OK	0.00695	0.0874656	no	0.28367	OK	0.0639	0.358537	no	-0.395468	OK	0.0089	0.104237	no	0.294731	OK	0.05385	0.325728	no	-0.690199	OK	5e-05	0.00165018	yes	-0.219038	OK	0.14595	0.55248	no	-0.207977	OK
XLOC_001071	FvH4_1g22230	Fvb1:14145633-14150206	24.7023	29.6878	31.7531	31.7556	29.9892	0.362249	OK	0.00995	0.112304	no	0.0970283	OK	0.48665	0.883988	no	0.362361	OK	0.01005	0.113116	no	0.0971408	OK	0.48445	0.882842	no	0.279795	OK	0.0472	0.303241	no	0.0145741	OK	0.9159	0.991305	no	0.26522	OK	0.0574	0.337457	no	0.0001125	OK	0.99955	0.999648	no	-0.0824542	OK
XLOC_001072	FvH4_1g22270	Fvb1:14173318-14174512	0.80496	0.719748	0.753163	1.01007	0.683453	-0.0959563	OK	0.75755	0.968186	no	0.0654703	OK	0.835	0.980784	no	0.327466	OK	0.2759	0.732549	no	0.488892	OK	0.1154	0.491612	no	-0.236075	OK	0.45625	0.868399	no	-0.0746486	OK	0.8165	0.97789	no	-0.161427	OK	0.60605	0.93148	no	0.423422	OK	0.16855	0.590501	no	-0.140119	OK
XLOC_001073	FvH4_1g22310	Fvb1:14188054-14188667	0	0	0	0	0	0	NOTEST	1	1	no	0	NOTEST	1	1	no	0	NOTEST	1	1	no	0	NOTEST	1	1	no	0	NOTEST	1	1	no	0	NOTEST	1	1	no	0	NOTEST	1	1	no	0	NOTEST	1	1	no	0	NOTEST
XLOC_001074	FvH4_1g22320	Fvb1:14189937-14195125	5.27141	4.08251	5.62388	5.02473	5.27838	0.0933773	OK	0.58265	0.92325	no	0.462109	OK	0.0086	0.101731	no	-0.0691441	OK	0.69505	0.954414	no	0.299588	OK	0.0906	0.434171	no	0.00190633	OK	0.99085	0.997633	no	0.370639	OK	0.0334	0.246091	no	-0.368732	OK	0.03695	0.261883	no	-0.162521	OK	0.34595	0.795043	no	-0.091471	OK
XLOC_001075	FvH4_1g22330	Fvb1:14202510-14202705	0	0	0.239823	0	0	inf	NOTEST	1	1	no	inf	NOTEST	1	1	no	0	NOTEST	1	1	no	0	NOTEST	1	1	no	0	NOTEST	1	1	no	0	NOTEST	1	1	no	0	NOTEST	1	1	no	#NAME?	NOTEST	1	1	no	#NAME?	NOTEST
XLOC_001076	FvH4_1g22370	Fvb1:14264163-14270370	0.661123	0.701853	0.80802	0.598078	0.649016	0.289473	OK	0.2627	0.717859	no	0.203223	OK	0.425	0.851125	no	-0.144584	OK	0.5886	0.925241	no	-0.230835	OK	0.37865	0.820723	no	-0.0266641	OK	0.91605	0.991353	no	-0.112915	OK	0.66175	0.946577	no	0.0862504	OK	0.74065	0.964563	no	-0.434057	OK	0.09385	0.442335	no	-0.316137	OK
XLOC_001077	FvH4_1g22380	Fvb1:14281883-14297328	0.0895295	0.0928764	0.0786317	0.0877909	0.0735393	-0.187251	NOTEST	1	1	no	-0.2402	NOTEST	1	1	no	-0.0282914	NOTEST	1	1	no	-0.0812408	NOTEST	1	1	no	-0.283846	NOTEST	1	1	no	-0.336796	NOTEST	1	1	no	0.0529493	NOTEST	1	1	no	0.15896	NOTEST	1	1	no	-0.0965952	NOTEST
XLOC_001078	FvH4_1g22390	Fvb1:14299589-14303535	0.0555342	0.121033	0.116735	0.105269	0.107565	1.07179	NOTEST	1	1	no	-0.0521635	NOTEST	1	1	no	0.922629	NOTEST	1	1	no	-0.201324	NOTEST	1	1	no	0.953762	NOTEST	1	1	no	-0.17019	NOTEST	1	1	no	1.12395	NOTEST	1	1	no	-0.14916	NOTEST	1	1	no	-0.118027	NOTEST
XLOC_001079	FvH4_1g22430	Fvb1:14342231-14353050	0.882408	1.42216	2.02718	1.83473	1.53915	1.19995	OK	5e-05	0.00165018	yes	0.511393	OK	0.0419	0.282068	no	1.05605	OK	5e-05	0.00165018	yes	0.367486	OK	0.143	0.547358	no	0.802619	OK	0.0041	0.0598437	no	0.114057	OK	0.65565	0.945068	no	0.688562	OK	0.01335	0.137003	no	-0.143907	OK	0.5472	0.910033	no	-0.397335	OK
XLOC_001080	FvH4_1g22440	Fvb1:14358839-14359961	0	0	0	0	0	0	NOTEST	1	1	no	0	NOTEST	1	1	no	0	NOTEST	1	1	no	0	NOTEST	1	1	no	0	NOTEST	1	1	no	0	NOTEST	1	1	no	0	NOTEST	1	1	no	0	NOTEST	1	1	no	0	NOTEST
XLOC_001081	FvH4_1g22480	Fvb1:14399423-14406055	11.5795	18.7249	21.8373	20.8882	18.6721	0.915228	OK	5e-05	0.00165018	yes	0.221835	OK	0.13975	0.541496	no	0.851124	OK	5e-05	0.00165018	yes	0.157731	OK	0.29685	0.752443	no	0.689317	OK	5e-05	0.00165018	yes	-0.00407604	OK	0.97735	0.996739	no	0.693393	OK	5e-05	0.00165018	yes	-0.0641039	OK	0.6676	0.947769	no	-0.225911	OK
XLOC_001082	FvH4_1g22490	Fvb1:14409389-14411182	0	0	0	0	0	0	NOTEST	1	1	no	0	NOTEST	1	1	no	0	NOTEST	1	1	no	0	NOTEST	1	1	no	0	NOTEST	1	1	no	0	NOTEST	1	1	no	0	NOTEST	1	1	no	0	NOTEST	1	1	no	0	NOTEST
XLOC_001083	FvH4_1g22500	Fvb1:14426021-14427170	0	0	0	0	0	0	NOTEST	1	1	no	0	NOTEST	1	1	no	0	NOTEST	1	1	no	0	NOTEST	1	1	no	0	NOTEST	1	1	no	0	NOTEST	1	1	no	0	NOTEST	1	1	no	0	NOTEST	1	1	no	0	NOTEST
XLOC_001084	FvH4_1g22510	Fvb1:14427238-14432387	1.31754	1.41335	1.48339	1.5578	1.61257	0.171051	OK	0.46175	0.871503	no	0.0697805	OK	0.75915	0.968498	no	0.241657	OK	0.29295	0.748594	no	0.140387	OK	0.5399	0.907124	no	0.291511	OK	0.20425	0.644742	no	0.19024	OK	0.4058	0.83904	no	0.10127	OK	0.663	0.946895	no	0.0706065	OK	0.75235	0.967196	no	0.12046	OK
XLOC_001085	FvH4_1g22520	Fvb1:14441570-14444083	0.281973	0.24333	0.313427	0.313365	0.278122	0.152571	NOTEST	1	1	no	0.365214	NOTEST	1	1	no	0.152284	NOTEST	1	1	no	0.364926	NOTEST	1	1	no	-0.0198412	NOTEST	1	1	no	0.192801	NOTEST	1	1	no	-0.212643	NOTEST	1	1	no	-0.000287706	NOTEST	1	1	no	-0.172413	NOTEST
XLOC_001086	FvH4_1g22530	Fvb1:14444306-14452322	0.138857	0.221255	0.183127	0.160886	0.132273	0.399249	NOTEST	1	1	no	-0.272864	NOTEST	1	1	no	0.212441	NOTEST	1	1	no	-0.459672	NOTEST	1	1	no	-0.070077	NOTEST	1	1	no	-0.74219	NOTEST	1	1	no	0.672113	NOTEST	1	1	no	-0.186809	NOTEST	1	1	no	-0.469326	NOTEST
XLOC_001087	FvH4_1g22540	Fvb1:14461699-14466528	0.0943533	0.159654	0.124049	0.112388	0.0868917	0.394767	NOTEST	1	1	no	-0.364034	NOTEST	1	1	no	0.252348	NOTEST	1	1	no	-0.506453	NOTEST	1	1	no	-0.118855	NOTEST	1	1	no	-0.877656	NOTEST	1	1	no	0.758801	NOTEST	1	1	no	-0.142419	NOTEST	1	1	no	-0.513622	NOTEST
XLOC_001088	FvH4_1g22560	Fvb1:14467478-14471561	0.0411587	0.0579857	0.0339779	0	0	-0.276601	NOTEST	1	1	no	-0.771101	NOTEST	1	1	no	#NAME?	NOTEST	1	1	no	#NAME?	NOTEST	1	1	no	#NAME?	NOTEST	1	1	no	#NAME?	NOTEST	1	1	no	0.4945	NOTEST	1	1	no	#NAME?	NOTEST	1	1	no	#NAME?	NOTEST
XLOC_001089	FvH4_1g22580	Fvb1:14518937-14525651	70.621	105.509	128.033	126.197	108.623	0.858348	OK	5e-05	0.00165018	yes	0.279144	OK	0.0419	0.282068	no	0.837511	OK	5e-05	0.00165018	yes	0.258307	OK	0.0594	0.34356	no	0.621163	OK	5e-05	0.00165018	yes	0.0419598	OK	0.75885	0.968441	no	0.579204	OK	5e-05	0.00165018	yes	-0.0208371	OK	0.87845	0.986882	no	-0.237184	OK
XLOC_001090	FvH4_1g22600	Fvb1:14547218-14550859	44.0891	44.1326	42.6143	42.6851	41.5318	-0.0490845	OK	0.71825	0.960184	no	-0.0505073	OK	0.71025	0.958077	no	-0.0466902	OK	0.7325	0.962951	no	-0.048113	OK	0.725	0.961312	no	-0.086207	OK	0.5345	0.904884	no	-0.0876298	OK	0.5279	0.902513	no	0.00142282	OK	0.9917	0.99786	no	0.0023943	OK	0.98535	0.997301	no	-0.0371225	OK
XLOC_001091	FvH4_1g22610	Fvb1:14551079-14552005	1.73079	0.920435	1.62539	1.65047	1.5964	-0.0906441	OK	0.8393	0.981554	no	0.8204	OK	0.17225	0.596649	no	-0.0685529	OK	0.91485	0.99113	no	0.842491	OK	0.162	0.580109	no	-0.116612	OK	0.80755	0.976971	no	0.794432	OK	0.1949	0.63081	no	-0.911044	OK	0.1347	0.531625	no	0.0220912	OK	0.93785	0.993605	no	-0.0259676	OK
XLOC_001092	FvH4_1g22620	Fvb1:14552254-14557804	16.9716	16.877	15.416	17.2577	16.9235	-0.138695	OK	0.3391	0.789504	no	-0.130637	OK	0.3641	0.81002	no	0.0241189	OK	0.86535	0.985465	no	0.0321768	OK	0.8208	0.978633	no	-0.00409251	OK	0.97615	0.996624	no	0.00396541	OK	0.9769	0.996689	no	-0.00805792	OK	0.95365	0.994939	no	0.162814	OK	0.25585	0.710928	no	0.134602	OK
XLOC_001093	FvH4_1g22650	Fvb1:14568792-14573348	32.467	34.4143	32.9719	36.7978	36.4089	0.0222635	OK	0.8909	0.988718	no	-0.0617701	OK	0.68595	0.9522	no	0.180647	OK	0.2387	0.690693	no	0.0966137	OK	0.52325	0.90065	no	0.165318	OK	0.28285	0.739186	no	0.0812847	OK	0.5929	0.926905	no	0.0840336	OK	0.5858	0.924526	no	0.158384	OK	0.301	0.756762	no	0.143055	OK
XLOC_001094	FvH4_1g22670	Fvb1:14627931-14630237	16.0573	23.9786	20.3092	22.8473	22.2777	0.338902	OK	0.02635	0.212306	no	-0.239617	OK	0.1104	0.480799	no	0.508792	OK	0.0007	0.0155394	yes	-0.0697267	OK	0.64015	0.941177	no	0.472371	OK	0.002	0.0349662	yes	-0.106148	OK	0.47305	0.877601	no	0.578519	OK	0.0001	0.00306376	yes	0.16989	OK	0.2532	0.70785	no	0.133469	OK
XLOC_001095	FvH4_1g22700	Fvb1:14665381-14667353	0.0129122	0	0	0	0	-inf	NOTEST	1	1	no	0	NOTEST	1	1	no	#NAME?	NOTEST	1	1	no	0	NOTEST	1	1	no	#NAME?	NOTEST	1	1	no	0	NOTEST	1	1	no	#NAME?	NOTEST	1	1	no	0	NOTEST	1	1	no	0	NOTEST
XLOC_001096	FvH4_1g22740	Fvb1:14716274-14720587	6.6686	8.80157	6.30931	8.21935	6.81731	-0.0799024	OK	0.6468	0.942751	no	-0.48028	OK	0.00445	0.0635516	no	0.301641	OK	0.07665	0.396144	no	-0.0987364	OK	0.55585	0.913025	no	0.0318186	OK	0.85525	0.983971	no	-0.368559	OK	0.03045	0.232221	no	0.400377	OK	0.01845	0.169271	no	0.381543	OK	0.02605	0.210952	no	0.111721	OK
XLOC_001097	FvH4_1g22760	Fvb1:14724856-14725884	0.098991	0.134635	0.0658707	0.0863932	0.082696	-0.58766	NOTEST	1	1	no	-1.03134	NOTEST	1	1	no	-0.19638	NOTEST	1	1	no	-0.640063	NOTEST	1	1	no	-0.25948	NOTEST	1	1	no	-0.703164	NOTEST	1	1	no	0.443684	NOTEST	1	1	no	0.39128	NOTEST	1	1	no	0.32818	NOTEST
XLOC_001098	FvH4_1g22800	Fvb1:14747321-14748938	0	0.00955677	0.00855907	0.00911247	0.0270657	inf	NOTEST	1	1	no	-0.159069	NOTEST	1	1	no	inf	NOTEST	1	1	no	-0.0686808	NOTEST	1	1	no	inf	NOTEST	1	1	no	1.50187	NOTEST	1	1	no	inf	NOTEST	1	1	no	0.0903882	NOTEST	1	1	no	1.66094	NOTEST
XLOC_001099	FvH4_1g22860	Fvb1:14804592-14806032	0.010429	0	0	0	0	-inf	NOTEST	1	1	no	0	NOTEST	1	1	no	#NAME?	NOTEST	1	1	no	0	NOTEST	1	1	no	#NAME?	NOTEST	1	1	no	0	NOTEST	1	1	no	#NAME?	NOTEST	1	1	no	0	NOTEST	1	1	no	0	NOTEST
XLOC_001100	FvH4_1g22870	Fvb1:14808791-14810711	0.049624	0.0672488	0.0306349	0.0316742	0.0377515	-0.695861	NOTEST	1	1	no	-1.13433	NOTEST	1	1	no	-0.647728	NOTEST	1	1	no	-1.0862	NOTEST	1	1	no	-0.394505	NOTEST	1	1	no	-0.832976	NOTEST	1	1	no	0.438471	NOTEST	1	1	no	0.048133	NOTEST	1	1	no	0.301357	NOTEST
XLOC_001101	FvH4_1g22890	Fvb1:14814736-14821549	140.829	175.083	162.252	167.151	167.799	0.204296	OK	0.1312	0.524783	no	-0.109801	OK	0.4215	0.84899	no	0.24721	OK	0.0696	0.37608	no	-0.0668867	OK	0.62285	0.936252	no	0.252797	OK	0.0624	0.353632	no	-0.0612998	OK	0.64875	0.943263	no	0.314097	OK	0.0217	0.187909	no	0.0429147	OK	0.7525	0.967196	no	0.0485016	OK
XLOC_001102	FvH4_1g22920	Fvb1:14841309-14844193	4.49233	5.12101	5.25679	4.99241	4.72576	0.226717	OK	0.24195	0.69422	no	0.0377515	OK	0.8397	0.98162	no	0.152273	OK	0.433	0.855602	no	-0.0366929	OK	0.84735	0.982734	no	0.0730829	OK	0.70875	0.95772	no	-0.115883	OK	0.54135	0.907856	no	0.188965	OK	0.33155	0.783548	no	-0.0744444	OK	0.70315	0.956408	no	-0.153634	OK
XLOC_001103	FvH4_1g22930	Fvb1:14845183-14846026	0.175602	0.2755	0.261869	0.288709	0.356732	0.576535	NOTEST	1	1	no	-0.0732061	NOTEST	1	1	no	0.717302	NOTEST	1	1	no	0.0675603	NOTEST	1	1	no	1.02253	NOTEST	1	1	no	0.372787	NOTEST	1	1	no	0.649742	NOTEST	1	1	no	0.140766	NOTEST	1	1	no	0.445993	NOTEST
XLOC_001104	FvH4_1g22940	Fvb1:14849346-14851938	2.56993	2.91805	2.95781	3.32111	3.45188	0.202798	OK	0.3124	0.766778	no	0.0195232	OK	0.9195	0.991665	no	0.369934	OK	0.06185	0.351777	no	0.186659	OK	0.34	0.790145	no	0.425653	OK	0.03195	0.239319	no	0.242378	OK	0.2256	0.673922	no	0.183275	OK	0.36695	0.811808	no	0.167136	OK	0.3945	0.831605	no	0.222854	OK
XLOC_001105	FvH4_1g23000	Fvb1:14881712-14888935	3.96081	4.54527	4.74512	4.75915	4.48039	0.260651	OK	0.20485	0.645314	no	0.0620772	OK	0.7567	0.968019	no	0.26491	OK	0.2019	0.641112	no	0.0663364	OK	0.7481	0.96616	no	0.177831	OK	0.39885	0.834617	no	-0.0207424	OK	0.92235	0.991828	no	0.198573	OK	0.343	0.79236	no	0.00425915	OK	0.97835	0.99684	no	-0.0828196	OK
XLOC_001106	FvH4_1g23060	Fvb1:14900734-14920304	0.708594	0.891515	0.751369	0.91321	0.543994	0.084563	OK	0.7051	0.956894	no	-0.246737	OK	0.7213	0.960721	no	0.365988	OK	0.728	0.961821	no	0.0346878	OK	0.76395	0.969553	no	-0.381369	OK	0.65775	0.945666	no	-0.712669	OK	0.6619	0.94661	no	0.3313	OK	0.731	0.962604	no	0.281425	OK	0.7168	0.959859	no	-0.465932	OK
XLOC_001107	FvH4_1g23080	Fvb1:14948157-14949490	70.9417	72.4651	73.7925	81.0316	81.6511	0.0568408	OK	0.68525	0.952136	no	0.0261879	OK	0.8514	0.983336	no	0.191851	OK	0.1646	0.584383	no	0.161198	OK	0.24135	0.693534	no	0.202838	OK	0.14255	0.546607	no	0.172185	OK	0.2111	0.654383	no	0.0306528	OK	0.8264	0.97965	no	0.13501	OK	0.3216	0.774868	no	0.145997	OK
XLOC_001108	FvH4_1g23090	Fvb1:14959061-14962864	37.2251	28.7861	35.7358	38.5658	38.7143	-0.0589039	OK	0.689	0.952969	no	0.311997	OK	0.0323	0.240883	no	0.0510475	OK	0.72465	0.961292	no	0.421949	OK	0.00405	0.0592909	no	0.0565923	OK	0.69585	0.954583	no	0.427493	OK	0.00385	0.0571259	no	-0.370901	OK	0.0117	0.125151	no	0.109951	OK	0.4432	0.861499	no	0.115496	OK
XLOC_001109	FvH4_1g23110	Fvb1:14965455-14966011	0	0	0.0277889	0	0	inf	NOTEST	1	1	no	inf	NOTEST	1	1	no	0	NOTEST	1	1	no	0	NOTEST	1	1	no	0	NOTEST	1	1	no	0	NOTEST	1	1	no	0	NOTEST	1	1	no	#NAME?	NOTEST	1	1	no	#NAME?	NOTEST
XLOC_001110	FvH4_1g23150	Fvb1:15004825-15009032	8.50141	10.8804	8.7167	6.99142	5.52935	0.0360809	OK	0.82595	0.979597	no	-0.319871	OK	0.0534	0.32445	no	-0.282116	OK	0.0997	0.456686	no	-0.638068	OK	0.00015	0.0043444	yes	-0.620592	OK	0.00045	0.0108754	yes	-0.976545	OK	5e-05	0.00165018	yes	0.355952	OK	0.0339	0.248379	no	-0.318197	OK	0.0602	0.346062	no	-0.656673	OK
XLOC_001111	FvH4_1g23160	Fvb1:15009902-15014824	2.02061	3.57578	2.2013	2.76659	2.08741	0.123564	OK	0.56305	0.916258	no	-0.699904	OK	0.0006	0.0137294	yes	0.453317	OK	0.0296	0.228224	no	-0.370151	OK	0.05935	0.343435	no	0.0469213	OK	0.83205	0.980396	no	-0.776547	OK	0.0003	0.00778763	yes	0.823468	OK	5e-05	0.00165018	yes	0.329753	OK	0.108	0.475559	no	-0.076643	OK
XLOC_001112	FvH4_1g23180	Fvb1:15021050-15022634	0	0	0	0	0	0	NOTEST	1	1	no	0	NOTEST	1	1	no	0	NOTEST	1	1	no	0	NOTEST	1	1	no	0	NOTEST	1	1	no	0	NOTEST	1	1	no	0	NOTEST	1	1	no	0	NOTEST	1	1	no	0	NOTEST
XLOC_001113	FvH4_1g23190	Fvb1:15022787-15024885	0	0.0311696	0.0411654	0.0309586	0	inf	NOTEST	1	1	no	0.401293	NOTEST	1	1	no	inf	NOTEST	1	1	no	-0.00980107	NOTEST	1	1	no	0	NOTEST	1	1	no	#NAME?	NOTEST	1	1	no	inf	NOTEST	1	1	no	-0.411094	NOTEST	1	1	no	#NAME?	NOTEST
XLOC_001114	FvH4_1g23210	Fvb1:15036783-15044982	1.34772	1.84782	1.34809	1.46169	1.33442	0.000404156	OK	0.9895	0.997508	no	-0.454906	OK	0.04375	0.289517	no	0.117124	OK	0.61825	0.934719	no	-0.338186	OK	0.13055	0.523551	no	-0.0143011	OK	0.94635	0.994283	no	-0.469612	OK	0.0364	0.259329	no	0.45531	OK	0.04525	0.295666	no	0.11672	OK	0.61415	0.933806	no	-0.0147053	OK
XLOC_001115	FvH4_1g23220	Fvb1:15061626-15063190	0.926522	1.15089	0.644468	0.675338	0.747878	-0.523717	OK	0.1642	0.583746	no	-0.836572	OK	0.02745	0.217666	no	-0.456215	OK	0.22595	0.6745	no	-0.76907	OK	0.04035	0.27604	no	-0.309022	OK	0.3998	0.835224	no	-0.621877	OK	0.08245	0.412594	no	0.312855	OK	0.3629	0.808971	no	0.0675016	OK	0.8578	0.984409	no	0.214695	OK
XLOC_001116	FvH4_1g23230	Fvb1:15073916-15091210	14.4499	15.9602	19.1887	16.671	17.0589	0.409196	OK	0.0029	0.0463453	yes	0.26578	OK	0.0542	0.32692	no	0.20628	OK	0.13735	0.536992	no	0.0628642	OK	0.64615	0.942576	no	0.239462	OK	0.084	0.416474	no	0.0960457	OK	0.48545	0.883354	no	0.143416	OK	0.3065	0.761405	no	-0.202915	OK	0.1375	0.537264	no	-0.169734	OK
XLOC_001117	FvH4_1g23250	Fvb1:15112690-15113648	0.22814	0.178376	0.172364	0.0982452	0.288787	-0.404463	NOTEST	1	1	no	-0.049467	NOTEST	1	1	no	-1.21546	NOTEST	1	1	no	-0.860462	NOTEST	1	1	no	0.340088	NOTEST	1	1	no	0.695084	NOTEST	1	1	no	-0.354996	NOTEST	1	1	no	-0.810995	NOTEST	1	1	no	0.744551	NOTEST
XLOC_001118	FvH4_1g23270	Fvb1:15135248-15144003	0.537137	0.267552	0.106628	0.132457	0.308999	-2.3327	OK	0.0036	0.0544263	no	-1.32723	NOTEST	1	1	no	-2.01977	OK	0.0031	0.0487541	yes	-1.0143	NOTEST	1	1	no	-0.797687	OK	0.03015	0.230792	no	0.207782	NOTEST	1	1	no	-1.00547	OK	0.0092	0.106481	no	0.312935	NOTEST	1	1	no	1.53502	NOTEST
XLOC_001119	FvH4_1g23340	Fvb1:15195345-15200827	16.5773	26.4297	16.6116	16.2276	16.5966	0.00297944	OK	0.9849	0.997275	no	-0.669971	OK	5e-05	0.00165018	yes	-0.030761	OK	0.8416	0.981635	no	-0.703711	OK	5e-05	0.00165018	yes	0.00167609	OK	0.9923	0.997916	no	-0.671274	OK	5e-05	0.00165018	yes	0.67295	OK	5e-05	0.00165018	yes	-0.0337405	OK	0.82545	0.979524	no	-0.00130335	OK
XLOC_001120	FvH4_1g23360	Fvb1:15210953-15213712	13.0451	18.4695	14.1209	14.4824	15.9813	0.114322	OK	0.51505	0.89715	no	-0.387311	OK	0.0238	0.199241	no	0.150786	OK	0.3889	0.827511	no	-0.350846	OK	0.0386	0.268952	no	0.292873	OK	0.0889	0.429946	no	-0.20876	OK	0.2158	0.660896	no	0.501633	OK	0.00385	0.0571259	no	0.0364645	OK	0.8311	0.98035	no	0.178551	OK
XLOC_001121	FvH4_1g23370	Fvb1:15215862-15218334	0.183261	0.236094	0.257955	0.161848	0.15855	0.493221	NOTEST	1	1	no	0.127761	NOTEST	1	1	no	-0.179261	NOTEST	1	1	no	-0.544722	NOTEST	1	1	no	-0.208963	NOTEST	1	1	no	-0.574424	NOTEST	1	1	no	0.365461	NOTEST	1	1	no	-0.672483	NOTEST	1	1	no	-0.702184	NOTEST
XLOC_001122	FvH4_1g23390	Fvb1:15236531-15238919	0.0213517	0.0433238	0	0.0150252	0.0201497	-inf	NOTEST	1	1	no	#NAME?	NOTEST	1	1	no	-0.506966	NOTEST	1	1	no	-1.52778	NOTEST	1	1	no	-0.0835904	NOTEST	1	1	no	-1.1044	NOTEST	1	1	no	1.02081	NOTEST	1	1	no	inf	NOTEST	1	1	no	inf	NOTEST
XLOC_001123	FvH4_1g23400	Fvb1:15239653-15242077	0	0	0	0	0	0	NOTEST	1	1	no	0	NOTEST	1	1	no	0	NOTEST	1	1	no	0	NOTEST	1	1	no	0	NOTEST	1	1	no	0	NOTEST	1	1	no	0	NOTEST	1	1	no	0	NOTEST	1	1	no	0	NOTEST
XLOC_001124	FvH4_1g23410	Fvb1:15257937-15261179	0.0073621	0	0	0	0	-inf	NOTEST	1	1	no	0	NOTEST	1	1	no	#NAME?	NOTEST	1	1	no	0	NOTEST	1	1	no	#NAME?	NOTEST	1	1	no	0	NOTEST	1	1	no	#NAME?	NOTEST	1	1	no	0	NOTEST	1	1	no	0	NOTEST
XLOC_001125	FvH4_1g23450	Fvb1:15306784-15311757	17.6852	20.3957	20.8799	21.9587	22.0096	0.239569	OK	0.10225	0.462518	no	0.033851	OK	0.8203	0.978569	no	0.31225	OK	0.03615	0.258279	no	0.106532	OK	0.4662	0.873696	no	0.31559	OK	0.0317	0.238141	no	0.109871	OK	0.4534	0.866815	no	0.205718	OK	0.1619	0.579964	no	0.0726806	OK	0.62065	0.935567	no	0.0760203	OK
XLOC_001126	FvH4_1g23460	Fvb1:15312518-15318871	2.01837	2.21693	2.43624	2.12161	2.38799	0.271471	OK	0.1498	0.559195	no	0.136095	OK	0.46225	0.871819	no	0.0719689	OK	0.7075	0.957441	no	-0.0634068	OK	0.73365	0.963111	no	0.242605	OK	0.2032	0.643088	no	0.10723	OK	0.56685	0.917691	no	0.135376	OK	0.48175	0.881544	no	-0.199502	OK	0.2849	0.741139	no	-0.0288653	OK
XLOC_001127	FvH4_1g23470	Fvb1:15319267-15325994	28.5028	36.5112	44.6055	41.5316	41.048	0.64612	OK	5e-05	0.00165018	yes	0.288882	OK	0.0389	0.270139	no	0.543108	OK	0.0001	0.00306376	yes	0.18587	OK	0.1781	0.606113	no	0.526209	OK	0.0003	0.00778763	yes	0.168971	OK	0.2207	0.667812	no	0.357238	OK	0.01175	0.125564	no	-0.103011	OK	0.45475	0.867512	no	-0.119911	OK
XLOC_001128	FvH4_1g23490	Fvb1:15340953-15343956	1316.36	1416.45	1431.72	1634.88	1629.91	0.121193	OK	0.4912	0.886163	no	0.0154713	OK	0.92905	0.992582	no	0.312622	OK	0.08095	0.408196	no	0.206901	OK	0.25205	0.706483	no	0.308233	OK	0.0825	0.41273	no	0.202512	OK	0.25985	0.715066	no	0.105721	OK	0.55155	0.911531	no	0.19143	OK	0.29185	0.747744	no	0.187041	OK
XLOC_001129	FvH4_1g23520	Fvb1:15350691-15357215	0.267284	0.530362	0.531806	0.368005	0.589112	0.992527	OK	0.0101	0.113543	no	0.00392263	OK	0.96975	0.995987	no	0.461355	NOTEST	1	1	no	-0.52725	OK	0.1204	0.502425	no	1.14017	OK	0.0029	0.0463453	yes	0.151566	OK	0.6302	0.938178	no	0.988605	OK	0.0102	0.114289	no	-0.531172	OK	0.11515	0.491148	no	0.147644	OK
XLOC_001130	FvH4_1g23530	Fvb1:15366470-15367566	1.12529	2.676	0.948545	1.49639	0.850392	-0.246512	OK	0.5045	0.892293	no	-1.49629	OK	0.00015	0.0043444	yes	0.411184	OK	0.23185	0.682072	no	-0.838593	OK	0.0079	0.0958814	no	-0.404101	OK	0.29265	0.748354	no	-1.65388	OK	5e-05	0.00165018	yes	1.24978	OK	0.0007	0.0155394	yes	0.657695	OK	0.0668	0.367749	no	-0.157589	OK
XLOC_001131	FvH4_1g23550	Fvb1:15390270-15400812	4.38602	3.8658	4.3741	4.75798	4.5858	-0.00392882	OK	0.9788	0.996852	no	0.178218	OK	0.2835	0.739896	no	0.117435	OK	0.4745	0.878363	no	0.299582	OK	0.0745	0.390051	no	0.0642593	OK	0.6968	0.954943	no	0.246406	OK	0.1378	0.537841	no	-0.182147	OK	0.27375	0.730402	no	0.121364	OK	0.4598	0.870413	no	0.0681881	OK
XLOC_001132	FvH4_1g23560	Fvb1:15403183-15410508	4.47103	4.26976	4.46408	4.38708	4.97123	-0.00224566	OK	0.98685	0.997456	no	0.0642079	OK	0.7919	0.974577	no	-0.0273454	OK	0.9068	0.99043	no	0.0391081	OK	0.87045	0.985984	no	0.152994	OK	0.5195	0.899142	no	0.219448	OK	0.35635	0.803242	no	-0.0664535	OK	0.783	0.973037	no	-0.0250997	OK	0.91285	0.990958	no	0.15524	OK
XLOC_001133	FvH4_1g23580	Fvb1:15416535-15417726	0.0922539	0.137751	0.0445714	0.0546005	0.0121352	-1.04949	NOTEST	1	1	no	-1.62788	NOTEST	1	1	no	-0.756698	NOTEST	1	1	no	-1.33508	NOTEST	1	1	no	-2.92642	NOTEST	1	1	no	-3.5048	NOTEST	1	1	no	0.578385	NOTEST	1	1	no	0.292795	NOTEST	1	1	no	-1.87692	NOTEST
XLOC_001134	FvH4_1g23600	Fvb1:15427530-15430130	5.15187	5.16875	5.03982	4.70668	5.1453	-0.0317217	OK	0.85105	0.983285	no	-0.036441	OK	0.827	0.9797	no	-0.130387	OK	0.4557	0.868067	no	-0.135106	OK	0.4396	0.85927	no	-0.00184136	OK	0.9889	0.997479	no	-0.00656069	OK	0.96855	0.995859	no	0.00471933	OK	0.9771	0.996722	no	-0.098665	OK	0.57	0.918895	no	0.0298803	OK
XLOC_001135	FvH4_1g23610	Fvb1:15432519-15433092	0.456496	0.363874	0.626835	0.381665	0.328864	0.457483	OK	0.40585	0.83904	no	0.784648	OK	0.21535	0.660258	no	-0.258298	NOTEST	1	1	no	0.0688667	NOTEST	1	1	no	-0.473112	NOTEST	1	1	no	-0.145948	NOTEST	1	1	no	-0.327164	NOTEST	1	1	no	-0.715781	OK	0.17695	0.6044	no	-0.930595	OK
XLOC_001136	FvH4_1g23630	Fvb1:15448204-15451261	0.60746	0.343671	0.595499	0.438355	0.400233	-0.0286906	OK	0.9388	0.993625	no	0.793073	OK	0.04235	0.283895	no	-0.470691	OK	0.1879	0.620861	no	0.351073	OK	0.36985	0.814038	no	-0.601952	OK	0.1025	0.463113	no	0.219812	NOTEST	1	1	no	-0.821764	OK	0.03745	0.264006	no	-0.442	OK	0.21775	0.663496	no	-0.573261	OK
XLOC_001137	FvH4_1g23660	Fvb1:15498027-15503153	5.35482	7.5081	7.20953	7.51938	7.20368	0.429066	OK	0.00825	0.0986833	no	-0.0585433	OK	0.70745	0.957433	no	0.489774	OK	0.0028	0.045133	yes	0.00216486	OK	0.9892	0.997486	no	0.427895	OK	0.0086	0.101731	no	-0.059714	OK	0.70125	0.956097	no	0.487609	OK	0.00315	0.0493786	yes	0.0607081	OK	0.6963	0.954767	no	-0.00117076	OK
XLOC_001138	FvH4_1g23680	Fvb1:15543008-15544334	0	0	0	0	0	0	NOTEST	1	1	no	0	NOTEST	1	1	no	0	NOTEST	1	1	no	0	NOTEST	1	1	no	0	NOTEST	1	1	no	0	NOTEST	1	1	no	0	NOTEST	1	1	no	0	NOTEST	1	1	no	0	NOTEST
XLOC_001139	FvH4_1g23720	Fvb1:15586987-15587936	0	0	0	0	0	0	NOTEST	1	1	no	0	NOTEST	1	1	no	0	NOTEST	1	1	no	0	NOTEST	1	1	no	0	NOTEST	1	1	no	0	NOTEST	1	1	no	0	NOTEST	1	1	no	0	NOTEST	1	1	no	0	NOTEST
XLOC_001140	FvH4_1g23730	Fvb1:15588000-15591501	0	0	0	0	0	0	NOTEST	1	1	no	0	NOTEST	1	1	no	0	NOTEST	1	1	no	0	NOTEST	1	1	no	0	NOTEST	1	1	no	0	NOTEST	1	1	no	0	NOTEST	1	1	no	0	NOTEST	1	1	no	0	NOTEST
XLOC_001141	FvH4_1g23740	Fvb1:15594566-15598422	2.9588	7.54203	1.1458	0.824715	0.780899	-1.36866	OK	5e-05	0.00165018	yes	-2.7186	OK	5e-05	0.00165018	yes	-1.84304	OK	5e-05	0.00165018	yes	-3.19298	OK	5e-05	0.00165018	yes	-1.9218	OK	5e-05	0.00165018	yes	-3.27175	OK	5e-05	0.00165018	yes	1.34994	OK	5e-05	0.00165018	yes	-0.474385	OK	0.0956	0.446782	no	-0.553146	OK
XLOC_001142	FvH4_1g23750	Fvb1:15615634-15618284	31.4812	20.424	14.5921	14.5073	11.251	-1.10931	OK	5e-05	0.00165018	yes	-0.485085	OK	0.0045	0.0640749	no	-1.11771	OK	5e-05	0.00165018	yes	-0.493485	OK	0.00385	0.0571259	no	-1.48444	OK	5e-05	0.00165018	yes	-0.860213	OK	5e-05	0.00165018	yes	-0.624223	OK	0.0003	0.00778763	yes	-0.00840078	OK	0.95735	0.995019	no	-0.375128	OK
XLOC_001143	FvH4_1g23770	Fvb1:15631357-15634012	0.62864	0.312665	0.244693	0.293798	0.135218	-1.36126	OK	0.0021	0.0362731	yes	-0.353642	NOTEST	1	1	no	-1.09741	OK	0.00565	0.0754833	no	-0.0897939	NOTEST	1	1	no	-2.21695	OK	0.00065	0.0146326	yes	-1.20933	NOTEST	1	1	no	-1.00762	OK	0.00875	0.103007	no	0.263848	NOTEST	1	1	no	-0.85569	NOTEST
XLOC_001144	FvH4_1g23780	Fvb1:15637391-15637750	0	0	0	0	0	0	NOTEST	1	1	no	0	NOTEST	1	1	no	0	NOTEST	1	1	no	0	NOTEST	1	1	no	0	NOTEST	1	1	no	0	NOTEST	1	1	no	0	NOTEST	1	1	no	0	NOTEST	1	1	no	0	NOTEST
XLOC_001145	FvH4_1g23790	Fvb1:15640358-15643317	13.5252	14.973	10.8391	11.4154	12.4826	-0.319407	OK	0.05105	0.316841	no	-0.46612	OK	0.0048	0.0671287	no	-0.244663	OK	0.1358	0.53373	no	-0.391376	OK	0.0168	0.15933	no	-0.115736	OK	0.4765	0.879185	no	-0.262448	OK	0.1075	0.474508	no	0.146713	OK	0.36605	0.811059	no	0.0747442	OK	0.64575	0.942498	no	0.203672	OK
XLOC_001146	FvH4_1g23810	Fvb1:15695787-15698372	0	0	0.0191257	0.0206215	0	inf	NOTEST	1	1	no	inf	NOTEST	1	1	no	inf	NOTEST	1	1	no	inf	NOTEST	1	1	no	0	NOTEST	1	1	no	0	NOTEST	1	1	no	0	NOTEST	1	1	no	0.108634	NOTEST	1	1	no	#NAME?	NOTEST
XLOC_001147	FvH4_1g23820	Fvb1:15700012-15703123	0	0.00884622	0	0	0	0	NOTEST	1	1	no	#NAME?	NOTEST	1	1	no	0	NOTEST	1	1	no	#NAME?	NOTEST	1	1	no	0	NOTEST	1	1	no	#NAME?	NOTEST	1	1	no	inf	NOTEST	1	1	no	0	NOTEST	1	1	no	0	NOTEST
XLOC_001148	FvH4_1g23840	Fvb1:15704385-15704707	0.271875	0	0.114136	0.125278	0.217607	-1.25219	NOTEST	1	1	no	inf	NOTEST	1	1	no	-1.11781	NOTEST	1	1	no	inf	NOTEST	1	1	no	-0.321216	NOTEST	1	1	no	inf	NOTEST	1	1	no	#NAME?	NOTEST	1	1	no	0.134378	NOTEST	1	1	no	0.930974	NOTEST
XLOC_001149	FvH4_1g23860	Fvb1:15718906-15720765	0	0	0	0	0	0	NOTEST	1	1	no	0	NOTEST	1	1	no	0	NOTEST	1	1	no	0	NOTEST	1	1	no	0	NOTEST	1	1	no	0	NOTEST	1	1	no	0	NOTEST	1	1	no	0	NOTEST	1	1	no	0	NOTEST
XLOC_001150	FvH4_1g23870	Fvb1:15721195-15725366	5.68062	7.91136	6.94373	6.85344	6.76026	0.289663	OK	0.12235	0.506498	no	-0.188214	OK	0.30045	0.756254	no	0.27078	OK	0.1508	0.560821	no	-0.207097	OK	0.25325	0.707904	no	0.251031	OK	0.1871	0.61957	no	-0.226846	OK	0.21855	0.664596	no	0.477877	OK	0.0089	0.104237	no	-0.0188825	OK	0.9157	0.991239	no	-0.0386317	OK
XLOC_001151	FvH4_1g23890	Fvb1:15741248-15748873	10.192	9.17179	11.6905	11.4095	10.8733	0.197893	OK	0.16895	0.59121	no	0.35006	OK	0.01435	0.143676	no	0.16279	OK	0.2561	0.711087	no	0.314957	OK	0.02975	0.228894	no	0.0933502	OK	0.51705	0.898111	no	0.245518	OK	0.09235	0.438549	no	-0.152167	OK	0.2907	0.746664	no	-0.0351028	OK	0.80825	0.976986	no	-0.104543	OK
XLOC_001152	FvH4_1g23900	Fvb1:15753512-15753899	1.15574	0.568158	0.345866	0.496624	0.442758	-1.74054	OK	0.02935	0.227129	no	-0.716079	NOTEST	1	1	no	-1.2186	OK	0.0587	0.341304	no	-0.194137	NOTEST	1	1	no	-1.38423	OK	0.1016	0.461144	no	-0.359774	NOTEST	1	1	no	-1.02446	OK	0.1092	0.478267	no	0.521941	NOTEST	1	1	no	0.356305	NOTEST
XLOC_001153	FvH4_1g23930	Fvb1:15781931-15782654	0	0	0	0	0	0	NOTEST	1	1	no	0	NOTEST	1	1	no	0	NOTEST	1	1	no	0	NOTEST	1	1	no	0	NOTEST	1	1	no	0	NOTEST	1	1	no	0	NOTEST	1	1	no	0	NOTEST	1	1	no	0	NOTEST
XLOC_001154	FvH4_1g23960	Fvb1:15817574-15821978	1.6104	1.92705	2.18478	2.06814	2.39765	0.440067	OK	0.0598	0.344775	no	0.181098	OK	0.4328	0.85552	no	0.360912	OK	0.1198	0.500981	no	0.101942	OK	0.65825	0.945699	no	0.574201	OK	0.0132	0.135941	no	0.315232	OK	0.174	0.599558	no	0.25897	OK	0.27905	0.735842	no	-0.0791553	OK	0.7267	0.961442	no	0.134134	OK
XLOC_001155	FvH4_1g23970	Fvb1:15823361-15832530	9.62067	33.6331	9.88658	17.7152	12.8595	0.0393337	OK	0.78565	0.97359	no	-1.76634	OK	5e-05	0.00165018	yes	0.880779	OK	5e-05	0.00165018	yes	-0.924894	OK	5e-05	0.00165018	yes	0.418629	OK	0.0036	0.0544263	no	-1.38704	OK	5e-05	0.00165018	yes	1.80567	OK	5e-05	0.00165018	yes	0.841445	OK	5e-05	0.00165018	yes	0.379295	OK
XLOC_001156	FvH4_1g23980	Fvb1:15834640-15845724	1.17182	2.73388	1.26216	1.72749	1.38316	0.107139	OK	0.6112	0.932986	no	-1.11506	OK	5e-05	0.00165018	yes	0.55992	OK	0.00565	0.0754833	no	-0.662275	OK	0.00035	0.00884274	yes	0.239211	OK	0.2354	0.686787	no	-0.982984	OK	5e-05	0.00165018	yes	1.2222	OK	5e-05	0.00165018	yes	0.452781	OK	0.0213	0.185666	no	0.132072	OK
XLOC_001157	FvH4_1g24000	Fvb1:15863249-15864533	3.48631	6.4436	4.94067	5.62443	5.70266	0.503006	OK	0.01705	0.160771	no	-0.383159	OK	0.0506	0.315202	no	0.690005	OK	0.0008	0.0172489	yes	-0.19616	OK	0.3137	0.767926	no	0.709932	OK	0.00075	0.0164116	yes	-0.176232	OK	0.3648	0.810384	no	0.886165	OK	5e-05	0.00165018	yes	0.186999	OK	0.3467	0.795616	no	0.206927	OK
XLOC_001158	FvH4_1g24010	Fvb1:15879521-15884879	0.55045	0.456688	0.581519	0.514205	0.38429	0.079214	OK	0.75875	0.968441	no	0.348618	OK	0.18875	0.622134	no	-0.098269	OK	0.71005	0.958026	no	0.171135	OK	0.5235	0.900707	no	-0.518415	OK	0.0592	0.34291	no	-0.249011	OK	0.3702	0.814343	no	-0.269404	OK	0.3133	0.767568	no	-0.177483	OK	0.49575	0.88824	no	-0.597629	OK
XLOC_001159	FvH4_1g24020	Fvb1:15888153-15891516	7.61619	6.10889	5.71084	6.03008	5.97999	-0.415366	OK	0.01195	0.127056	no	-0.0972056	OK	0.56165	0.915615	no	-0.336893	OK	0.03835	0.267841	no	-0.0187328	OK	0.9127	0.990958	no	-0.348926	OK	0.03535	0.254789	no	-0.0307654	OK	0.8525	0.983562	no	-0.318161	OK	0.0529	0.322947	no	0.0784728	OK	0.62875	0.937773	no	0.0664401	OK
XLOC_001160	FvH4_1g24030	Fvb1:15893089-15896989	10.0675	13.8691	10.4941	11.9617	11.2867	0.0598671	OK	0.7267	0.961442	no	-0.402298	OK	0.0145	0.144631	no	0.248707	OK	0.13535	0.532834	no	-0.213459	OK	0.19005	0.62396	no	0.164908	OK	0.32875	0.781294	no	-0.297257	OK	0.06795	0.370996	no	0.462165	OK	0.0061	0.0798302	no	0.18884	OK	0.25465	0.709439	no	0.105041	OK
XLOC_001161	FvH4_1g24050	Fvb1:15913152-15916770	0.438039	1.48468	0.38463	0.231427	0.493401	-0.187587	OK	0.5365	0.905648	no	-1.94861	OK	5e-05	0.00165018	yes	-0.920503	OK	0.00695	0.0874656	no	-2.68153	OK	5e-05	0.00165018	yes	0.171702	OK	0.5625	0.916032	no	-1.58932	OK	5e-05	0.00165018	yes	1.76102	OK	5e-05	0.00165018	yes	-0.732916	NOTEST	1	1	no	0.35929	OK
XLOC_001162	FvH4_1g24100	Fvb1:15948071-15958045	14.1788	15.776	15.3801	15.4686	15.285	0.117321	OK	0.40565	0.838981	no	-0.0366709	OK	0.79505	0.975117	no	0.125605	OK	0.37255	0.816265	no	-0.0283877	OK	0.8429	0.981746	no	0.108381	OK	0.44255	0.861059	no	-0.0456111	OK	0.7415	0.964751	no	0.153992	OK	0.2719	0.728362	no	0.00828321	OK	0.95535	0.994982	no	-0.0089402	OK
XLOC_001163	FvH4_1g24110	Fvb1:15966369-15967176	0	0.0940921	0.0313521	0	0.0345821	inf	NOTEST	1	1	no	-1.58551	NOTEST	1	1	no	0	NOTEST	1	1	no	#NAME?	NOTEST	1	1	no	inf	NOTEST	1	1	no	-1.44405	NOTEST	1	1	no	inf	NOTEST	1	1	no	#NAME?	NOTEST	1	1	no	0.141464	NOTEST
XLOC_001164	FvH4_1g24130	Fvb1:16004188-16006214	0.48198	0.447105	1.02523	0.620222	0.708353	1.0889	OK	0.00105	0.0213554	yes	1.19726	OK	0.00095	0.019748	yes	0.363811	OK	0.2792	0.735986	no	0.472171	OK	0.1705	0.593798	no	0.555495	OK	0.0893	0.430824	no	0.663855	OK	0.05065	0.315374	no	-0.10836	OK	0.75365	0.967324	no	-0.725086	OK	0.01815	0.167516	no	-0.533401	OK
XLOC_001165	FvH4_1g24140	Fvb1:16014903-16016433	17.8211	18.8803	18.5733	18.6263	18.2291	0.059646	OK	0.7031	0.956408	no	-0.0236487	OK	0.88175	0.987555	no	0.0637533	OK	0.68785	0.952655	no	-0.0195413	OK	0.89955	0.989563	no	0.032655	OK	0.83875	0.981515	no	-0.0506396	OK	0.7493	0.966209	no	0.0832946	OK	0.601	0.92984	no	0.00410734	OK	0.978	0.99682	no	-0.0269909	OK
XLOC_001166	FvH4_1g24170	Fvb1:16038907-16042762	0.496436	0.815638	0.438224	0.443762	0.378647	-0.179939	OK	0.559	0.914489	no	-0.896259	OK	0.0025	0.0413779	yes	-0.161823	OK	0.5999	0.929456	no	-0.878143	OK	0.0035	0.0533458	no	-0.390757	OK	0.2174	0.663113	no	-1.10708	OK	0.0004	0.00986584	yes	0.71632	OK	0.0179	0.165949	no	0.0181163	OK	0.9689	0.995911	no	-0.210818	OK
XLOC_001167	FvH4_1g24200	Fvb1:16079531-16086566	7.88763	9.22904	9.30958	8.52835	8.35721	0.239125	OK	0.15755	0.572658	no	0.0125356	OK	0.943	0.994073	no	0.112676	OK	0.50905	0.894412	no	-0.113914	OK	0.49185	0.886338	no	0.0834309	OK	0.62975	0.938109	no	-0.143159	OK	0.3946	0.831685	no	0.22659	OK	0.1825	0.612723	no	-0.126449	OK	0.44845	0.864095	no	-0.155694	OK
XLOC_001168	FvH4_1g24210	Fvb1:16087408-16088227	0.18908	0.187518	0.152051	0.377744	0.279363	-0.314442	NOTEST	1	1	no	-0.302475	NOTEST	1	1	no	0.99841	NOTEST	1	1	no	1.01038	NOTEST	1	1	no	0.563142	NOTEST	1	1	no	0.575109	NOTEST	1	1	no	-0.0119675	NOTEST	1	1	no	1.31285	NOTEST	1	1	no	0.877584	NOTEST
XLOC_001169	FvH4_1g24220	Fvb1:16089291-16089855	0.0782736	0	0.0257767	0.0249614	0	-1.60246	NOTEST	1	1	no	inf	NOTEST	1	1	no	-1.64883	NOTEST	1	1	no	inf	NOTEST	1	1	no	#NAME?	NOTEST	1	1	no	0	NOTEST	1	1	no	#NAME?	NOTEST	1	1	no	-0.0463671	NOTEST	1	1	no	#NAME?	NOTEST
XLOC_001170	FvH4_1g24240	Fvb1:16112941-16127662	32.7171	35.3889	39.5756	36.5193	36.7616	0.274565	OK	0.04695	0.302284	no	0.161313	OK	0.2412	0.693414	no	0.158614	OK	0.23895	0.690992	no	0.0453615	OK	0.7451	0.965583	no	0.168156	OK	0.2108	0.653892	no	0.0549029	OK	0.6895	0.953094	no	0.113253	OK	0.40525	0.838727	no	-0.115951	OK	0.39345	0.830824	no	-0.10641	OK
XLOC_001171	FvH4_1g24260	Fvb1:16133568-16135533	0	0.00650977	0.00595974	0	0.0062188	inf	NOTEST	1	1	no	-0.127356	NOTEST	1	1	no	0	NOTEST	1	1	no	#NAME?	NOTEST	1	1	no	inf	NOTEST	1	1	no	-0.0659692	NOTEST	1	1	no	inf	NOTEST	1	1	no	#NAME?	NOTEST	1	1	no	0.0613866	NOTEST
XLOC_001172	FvH4_1g24280	Fvb1:16142114-16147738	1.29885	1.76381	1.38949	1.26849	1.48628	0.0973133	OK	0.66915	0.948196	no	-0.344147	OK	0.11855	0.498517	no	-0.0341256	OK	0.8805	0.987321	no	-0.475585	OK	0.03365	0.24721	no	0.194469	OK	0.38155	0.822512	no	-0.246991	OK	0.2484	0.701963	no	0.44146	OK	0.04735	0.303744	no	-0.131439	OK	0.56455	0.916916	no	0.0971561	OK
XLOC_001173	FvH4_1g24310	Fvb1:16182621-16188054	63.2305	66.1048	75.8346	71.8923	70.0383	0.262236	OK	0.0541	0.326573	no	0.1981	OK	0.1459	0.552389	no	0.185218	OK	0.1744	0.60014	no	0.121082	OK	0.37515	0.818288	no	0.147525	OK	0.27845	0.735121	no	0.0833892	OK	0.53325	0.904352	no	0.0641356	OK	0.63365	0.939075	no	-0.0770182	OK	0.5718	0.919407	no	-0.114711	OK
XLOC_001174	FvH4_1g24320	Fvb1:16211821-16216686	5.50869	4.90104	3.50069	3.98073	3.72953	-0.654068	OK	0.0003	0.00778763	yes	-0.485446	OK	0.00765	0.0936022	no	-0.468677	OK	0.00825	0.0986833	no	-0.300055	OK	0.08835	0.428484	no	-0.562713	OK	0.00155	0.0288397	yes	-0.394091	OK	0.0261	0.211175	no	-0.168622	OK	0.32385	0.776881	no	0.18539	OK	0.30475	0.759894	no	0.0913545	OK
XLOC_001175	FvH4_1g24340	Fvb1:16221022-16227958	11.6362	15.2666	12.7567	16.0159	15.338	0.132636	OK	0.41425	0.844102	no	-0.259119	OK	0.0988	0.454323	no	0.460878	OK	0.00345	0.0527894	no	0.0691226	OK	0.65695	0.94554	no	0.398484	OK	0.0112	0.121583	no	0.00672815	OK	0.96715	0.995718	no	0.391756	OK	0.0134	0.137339	no	0.328242	OK	0.03635	0.259154	no	0.265847	OK
XLOC_001176	FvH4_1g24360	Fvb1:16228411-16233750	0.437522	0.380774	0.278523	0.109379	0.194079	-0.651558	OK	0.69465	0.954285	no	-0.451137	NOTEST	1	1	no	-2.00002	OK	0.33925	0.789651	no	-1.7996	NOTEST	1	1	no	-1.17271	OK	0.5013	0.890817	no	-0.972288	NOTEST	1	1	no	-0.200422	OK	0.8795	0.987146	no	-1.34846	NOTEST	1	1	no	-0.521151	NOTEST
XLOC_001177	FvH4_1g24370	Fvb1:16242627-16247167	0.0254153	0	0.037079	0.0402363	0.0387915	0.544901	NOTEST	1	1	no	inf	NOTEST	1	1	no	0.662796	NOTEST	1	1	no	inf	NOTEST	1	1	no	0.610042	NOTEST	1	1	no	inf	NOTEST	1	1	no	#NAME?	NOTEST	1	1	no	0.117895	NOTEST	1	1	no	0.0651407	NOTEST
XLOC_001178	FvH4_1g24410	Fvb1:16272890-16278251	35.0914	41.2484	39.7957	38.8971	41.3788	0.181497	OK	0.2277	0.676626	no	-0.0517263	OK	0.73045	0.962443	no	0.148546	OK	0.32075	0.774052	no	-0.0846778	OK	0.56055	0.915195	no	0.237775	OK	0.1079	0.47539	no	0.00455156	OK	0.975	0.996466	no	0.233223	OK	0.11725	0.49597	no	-0.0329515	OK	0.81925	0.978414	no	0.0562779	OK
XLOC_001179	FvH4_1g24440	Fvb1:16288690-16293288	22.5004	23.6829	32.9441	28.088	29.7963	0.550073	OK	0.00065	0.0146326	yes	0.476176	OK	0.00265	0.0432414	yes	0.320008	OK	0.04435	0.291862	no	0.246112	OK	0.12025	0.502087	no	0.405184	OK	0.01135	0.122609	no	0.331288	OK	0.0356	0.255866	no	0.0738963	OK	0.6546	0.944786	no	-0.230065	OK	0.13395	0.530064	no	-0.144889	OK
XLOC_001180	FvH4_1g24470	Fvb1:16311821-16316006	29.5549	27.5841	27.4618	36.336	29.5526	-0.10597	OK	0.4676	0.874521	no	-0.00640869	OK	0.9657	0.995563	no	0.298002	OK	0.03865	0.26916	no	0.397563	OK	0.0056	0.0749413	no	-0.000113141	OK	0.9991	0.999407	no	0.0994483	OK	0.4868	0.884109	no	-0.0995615	OK	0.49795	0.889443	no	0.403972	OK	0.00525	0.0715759	no	0.105857	OK
XLOC_001181	FvH4_1g24500	Fvb1:16334951-16336275	0	0	0	0	0	0	NOTEST	1	1	no	0	NOTEST	1	1	no	0	NOTEST	1	1	no	0	NOTEST	1	1	no	0	NOTEST	1	1	no	0	NOTEST	1	1	no	0	NOTEST	1	1	no	0	NOTEST	1	1	no	0	NOTEST
XLOC_001182	FvH4_1g24520	Fvb1:16364169-16366077	0.00819921	0.069553	0.0396817	0.0404893	0.0379914	2.27492	NOTEST	1	1	no	-0.80964	NOTEST	1	1	no	2.30398	NOTEST	1	1	no	-0.780572	NOTEST	1	1	no	2.21211	NOTEST	1	1	no	-0.872442	NOTEST	1	1	no	3.08456	NOTEST	1	1	no	0.0290681	NOTEST	1	1	no	-0.0628019	NOTEST
XLOC_001183	FvH4_1g24530	Fvb1:16368141-16369533	0.684149	1.03378	0.666135	1.35555	0.94206	-0.0384946	OK	0.90915	0.99052	no	-0.634045	OK	0.0418	0.281708	no	0.986499	OK	0.0013	0.0252255	yes	0.390949	OK	0.16785	0.589502	no	0.46151	OK	0.13315	0.528469	no	-0.13404	OK	0.64715	0.942812	no	0.59555	OK	0.05375	0.325495	no	1.02499	OK	0.0012	0.02369	yes	0.500004	OK
XLOC_001184	FvH4_1g24550	Fvb1:16376167-16381902	0.144043	0.169912	0.182109	0.203073	0.130336	0.338296	NOTEST	1	1	no	0.100011	NOTEST	1	1	no	0.495496	NOTEST	1	1	no	0.257211	NOTEST	1	1	no	-0.144267	NOTEST	1	1	no	-0.382552	NOTEST	1	1	no	0.238286	NOTEST	1	1	no	0.1572	NOTEST	1	1	no	-0.482563	NOTEST
XLOC_001185	FvH4_1g24560	Fvb1:16394309-16399078	40.4837	42.3572	32.6956	43.5368	34.4818	-0.308247	OK	0.04905	0.309989	no	-0.373512	OK	0.01795	0.166243	no	0.104894	OK	0.4951	0.887951	no	0.0396293	OK	0.79935	0.975816	no	-0.231506	OK	0.14315	0.547603	no	-0.296771	OK	0.06075	0.34802	no	0.0652647	OK	0.68085	0.950932	no	0.413141	OK	0.0072	0.0897193	no	0.0767404	OK
XLOC_001186	FvH4_1g24570	Fvb1:16403926-16407257	0.00983595	0.00869357	0.0074587	0.023236	0.013651	-0.399141	NOTEST	1	1	no	-0.221026	NOTEST	1	1	no	1.24023	NOTEST	1	1	no	1.41834	NOTEST	1	1	no	0.47287	NOTEST	1	1	no	0.650985	NOTEST	1	1	no	-0.178115	NOTEST	1	1	no	1.63937	NOTEST	1	1	no	0.872011	NOTEST
XLOC_001187	FvH4_1g24590	Fvb1:16424850-16425573	0	0	0	0	0	0	NOTEST	1	1	no	0	NOTEST	1	1	no	0	NOTEST	1	1	no	0	NOTEST	1	1	no	0	NOTEST	1	1	no	0	NOTEST	1	1	no	0	NOTEST	1	1	no	0	NOTEST	1	1	no	0	NOTEST
XLOC_001188	FvH4_1g24600	Fvb1:16427994-16429356	0	0	0	0	0	0	NOTEST	1	1	no	0	NOTEST	1	1	no	0	NOTEST	1	1	no	0	NOTEST	1	1	no	0	NOTEST	1	1	no	0	NOTEST	1	1	no	0	NOTEST	1	1	no	0	NOTEST	1	1	no	0	NOTEST
XLOC_001189	FvH4_1g24610	Fvb1:16429888-16432705	1.43199	1.69154	1.58307	1.65723	1.70025	0.144701	OK	0.60245	0.930391	no	-0.0956124	OK	0.7272	0.961558	no	0.21075	OK	0.44755	0.863736	no	-0.0295636	OK	0.9113	0.990804	no	0.247718	OK	0.37155	0.815437	no	0.00740469	OK	0.9815	0.997098	no	0.240313	OK	0.38535	0.824913	no	0.0660488	OK	0.8108	0.977142	no	0.103017	OK
XLOC_001190	FvH4_1g24630	Fvb1:16442811-16443480	0	0	0.0204296	0	0	inf	NOTEST	1	1	no	inf	NOTEST	1	1	no	0	NOTEST	1	1	no	0	NOTEST	1	1	no	0	NOTEST	1	1	no	0	NOTEST	1	1	no	0	NOTEST	1	1	no	#NAME?	NOTEST	1	1	no	#NAME?	NOTEST
XLOC_001191	FvH4_1g24640	Fvb1:16447415-16448602	0.0559832	0.0784357	0.0653237	0.139296	0.043679	0.222612	NOTEST	1	1	no	-0.263903	NOTEST	1	1	no	1.31509	NOTEST	1	1	no	0.828577	NOTEST	1	1	no	-0.358053	NOTEST	1	1	no	-0.844568	NOTEST	1	1	no	0.486515	NOTEST	1	1	no	1.09248	NOTEST	1	1	no	-0.580665	NOTEST
XLOC_001192	FvH4_1g24660	Fvb1:16472253-16487165	2.46588	4.80361	1.99687	3.07861	2.42379	-0.304364	OK	0.0957	0.446962	no	-1.26638	OK	5e-05	0.00165018	yes	0.320176	OK	0.0666	0.367069	no	-0.641843	OK	0.00025	0.00670177	yes	-0.024836	OK	0.8926	0.988828	no	-0.986855	OK	5e-05	0.00165018	yes	0.962019	OK	5e-05	0.00165018	yes	0.62454	OK	0.00085	0.0180862	yes	0.279528	OK
XLOC_001193	FvH4_1g24680	Fvb1:16495084-16495447	0.730007	0.68307	0.325943	0.325099	0.481234	-1.16329	NOTEST	1	1	no	-1.06742	NOTEST	1	1	no	-1.16703	NOTEST	1	1	no	-1.07115	NOTEST	1	1	no	-0.601172	NOTEST	1	1	no	-0.505295	NOTEST	1	1	no	-0.0958767	NOTEST	1	1	no	-0.00373876	NOTEST	1	1	no	0.562121	NOTEST
XLOC_001194	FvH4_1g24690	Fvb1:16497930-16506896	1.45826	3.27944	1.60581	2.20007	1.7184	0.13905	OK	0.49955	0.890026	no	-1.03015	OK	5e-05	0.00165018	yes	0.5933	OK	0.0037	0.0554993	no	-0.575897	OK	0.002	0.0349662	yes	0.236811	OK	0.247	0.700381	no	-0.932386	OK	5e-05	0.00165018	yes	1.1692	OK	5e-05	0.00165018	yes	0.454251	OK	0.02165	0.187636	no	0.0977616	OK
XLOC_001195	FvH4_1g24730	Fvb1:16545478-16548129	7.5898	7.14287	6.87356	6.81799	7.05955	-0.143004	OK	0.43625	0.857327	no	-0.0554466	OK	0.76035	0.968677	no	-0.154717	OK	0.39935	0.834935	no	-0.0671593	OK	0.7179	0.960116	no	-0.104487	OK	0.5669	0.917708	no	-0.0169296	OK	0.9263	0.992482	no	-0.0875574	OK	0.63225	0.938696	no	-0.0117128	OK	0.9528	0.994856	no	0.038517	OK
XLOC_001196	FvH4_1g24760	Fvb1:16567636-16570363	0.228636	0.207007	0.217968	0.266397	0.22173	-0.0689403	NOTEST	1	1	no	0.0744315	NOTEST	1	1	no	0.220522	NOTEST	1	1	no	0.363894	NOTEST	1	1	no	-0.0442501	NOTEST	1	1	no	0.0991216	NOTEST	1	1	no	-0.143372	NOTEST	1	1	no	0.289462	NOTEST	1	1	no	0.0246902	NOTEST
XLOC_001197	FvH4_1g24780	Fvb1:16574915-16578472	7.09093	10.3313	11.8335	10.3332	11.1504	0.738828	OK	0.00015	0.0043444	yes	0.195854	OK	0.29705	0.752627	no	0.543241	OK	0.0066	0.0843762	no	0.00026621	OK	0.9957	0.998445	no	0.653047	OK	0.0011	0.0221667	yes	0.110073	OK	0.5561	0.913171	no	0.542975	OK	0.0067	0.0852646	no	-0.195587	OK	0.29395	0.749688	no	-0.085781	OK
XLOC_001198	FvH4_1g24800	Fvb1:16580173-16581764	1.20821	2.35883	1.90127	2.11003	2.16378	0.654094	OK	0.0724	0.384302	no	-0.311109	OK	0.3315	0.78351	no	0.804394	OK	0.02705	0.215826	no	-0.16081	OK	0.6097	0.932526	no	0.840684	OK	0.0209	0.183221	no	-0.12452	OK	0.69005	0.953231	no	0.965204	OK	0.00885	0.103843	no	0.150299	OK	0.6424	0.941556	no	0.186589	OK
XLOC_001199	FvH4_1g24810	Fvb1:16591076-16593508	16.2048	18.3414	17.0435	17.6277	17.8441	0.072801	OK	0.6566	0.945368	no	-0.105885	OK	0.5164	0.897773	no	0.121424	OK	0.45755	0.869253	no	-0.0572625	OK	0.72375	0.961111	no	0.139027	OK	0.39245	0.830147	no	-0.0396592	OK	0.80085	0.976007	no	0.178686	OK	0.27595	0.732575	no	0.0486229	OK	0.7675	0.970131	no	0.0662262	OK
XLOC_001200	FvH4_1g24860	Fvb1:16640009-16643896	91.3431	87.7811	117.301	114.433	117.431	0.360849	OK	0.00815	0.0978369	no	0.418234	OK	0.00215	0.0368912	yes	0.325138	OK	0.01615	0.155279	no	0.382523	OK	0.0053	0.0720374	no	0.362449	OK	0.0076	0.0931562	no	0.419833	OK	0.00245	0.0407759	yes	-0.0573847	OK	0.6729	0.948985	no	-0.0357106	OK	0.7892	0.974243	no	0.00159984	OK
XLOC_001201	FvH4_1g24870	Fvb1:16644405-16648280	21.1251	18.7326	22.5017	20.3907	21.3413	0.0910822	OK	0.556	0.913089	no	0.264486	OK	0.08975	0.431986	no	-0.0510462	OK	0.7455	0.96572	no	0.122358	OK	0.4346	0.856396	no	0.014694	OK	0.9261	0.992452	no	0.188098	OK	0.2309	0.680852	no	-0.173404	OK	0.27235	0.728793	no	-0.142128	OK	0.35805	0.804791	no	-0.0763882	OK
XLOC_001202	FvH4_1g24880	Fvb1:16666674-16670245	27.1977	38.9455	26.2203	32.5626	30.9659	-0.0528005	OK	0.74355	0.965302	no	-0.570769	OK	0.0005	0.0118496	yes	0.259731	OK	0.1039	0.466142	no	-0.258237	OK	0.09675	0.449554	no	0.187192	OK	0.24305	0.695548	no	-0.330777	OK	0.03435	0.250378	no	0.517968	OK	0.0014	0.0267073	yes	0.312532	OK	0.0507	0.315578	no	0.239992	OK
XLOC_001203	FvH4_1g24900	Fvb1:16678322-16685866	64.8532	72.145	65.1072	70.6972	66.3472	0.00563934	OK	0.96525	0.995563	no	-0.148083	OK	0.2819	0.738327	no	0.124477	OK	0.3591	0.805734	no	-0.0292455	OK	0.8301	0.980185	no	0.0328596	OK	0.8124	0.977306	no	-0.120862	OK	0.37465	0.81806	no	0.153722	OK	0.2654	0.720752	no	0.118837	OK	0.38075	0.822006	no	0.0272202	OK
XLOC_001204	FvH4_1g24910	Fvb1:16698029-16698470	0.0753666	0.102628	0.0357109	0.0860375	0.0795506	-1.07756	NOTEST	1	1	no	-1.52299	NOTEST	1	1	no	0.191041	NOTEST	1	1	no	-0.25439	NOTEST	1	1	no	0.0779482	NOTEST	1	1	no	-0.367483	NOTEST	1	1	no	0.445432	NOTEST	1	1	no	1.2686	NOTEST	1	1	no	1.15551	NOTEST
XLOC_001205	FvH4_1g24920	Fvb1:16732983-16735528	0.185833	0.791522	0.235003	0.327851	0.279831	0.338671	NOTEST	1	1	no	-1.75195	OK	0.00015	0.0043444	yes	0.819033	NOTEST	1	1	no	-1.27159	OK	0.0007	0.0155394	yes	0.59055	NOTEST	1	1	no	-1.50007	OK	0.00075	0.0164116	yes	2.09062	OK	0.00055	0.0128113	yes	0.480361	NOTEST	1	1	no	0.251878	NOTEST
XLOC_001206	FvH4_1g24930	Fvb1:16736480-16736879	0	0	0	0	0	0	NOTEST	1	1	no	0	NOTEST	1	1	no	0	NOTEST	1	1	no	0	NOTEST	1	1	no	0	NOTEST	1	1	no	0	NOTEST	1	1	no	0	NOTEST	1	1	no	0	NOTEST	1	1	no	0	NOTEST
XLOC_001207	FvH4_1g24950	Fvb1:16744490-16744901	2.40495	1.21407	1.0238	0.985063	1.24536	-1.23208	OK	0.00665	0.0848193	no	-0.245919	OK	0.5943	0.927436	no	-1.28772	OK	0.0054	0.073018	no	-0.301561	OK	0.5103	0.894852	no	-0.949443	OK	0.0197	0.176486	no	0.0367155	OK	0.94565	0.994262	no	-0.986159	OK	0.0178	0.165372	no	-0.0556416	OK	0.93275	0.992902	no	0.282635	OK
XLOC_001208	FvH4_1g24960	Fvb1:16760463-16767071	0.024301	0	0	0	0.0152383	-inf	NOTEST	1	1	no	0	NOTEST	1	1	no	#NAME?	NOTEST	1	1	no	0	NOTEST	1	1	no	-0.673313	NOTEST	1	1	no	inf	NOTEST	1	1	no	#NAME?	NOTEST	1	1	no	0	NOTEST	1	1	no	inf	NOTEST
XLOC_001209	FvH4_1g24990	Fvb1:16776517-16782429	6.8712	8.83467	9.7775	9.1225	7.78962	0.508904	OK	0.0026	0.0426307	yes	0.146289	OK	0.38475	0.824649	no	0.408867	OK	0.0161	0.154974	no	0.0462521	OK	0.78025	0.972649	no	0.180991	OK	0.2909	0.746898	no	-0.181624	OK	0.2841	0.740429	no	0.362615	OK	0.0357	0.25636	no	-0.100037	OK	0.54695	0.909968	no	-0.327913	OK
XLOC_001210	FvH4_1g25000	Fvb1:16783244-16791013	21.2131	16.9373	29.5135	22.1191	22.8363	0.476417	OK	0.00095	0.019748	yes	0.801176	OK	5e-05	0.00165018	yes	0.0603314	OK	0.67945	0.950692	no	0.38509	OK	0.01005	0.113116	no	0.106368	OK	0.46665	0.874056	no	0.431127	OK	0.0035	0.0533458	no	-0.324759	OK	0.0291	0.225896	no	-0.416086	OK	0.00475	0.0665869	no	-0.370049	OK
XLOC_001211	FvH4_1g25010	Fvb1:16814055-16814427	0.304267	0	0.0499694	0	0.055382	-2.60622	NOTEST	1	1	no	inf	NOTEST	1	1	no	#NAME?	NOTEST	1	1	no	0	NOTEST	1	1	no	-2.45785	NOTEST	1	1	no	inf	NOTEST	1	1	no	#NAME?	NOTEST	1	1	no	#NAME?	NOTEST	1	1	no	0.148375	NOTEST
XLOC_001212	FvH4_1g25030	Fvb1:16821387-16822743	0	0	0	0	0	0	NOTEST	1	1	no	0	NOTEST	1	1	no	0	NOTEST	1	1	no	0	NOTEST	1	1	no	0	NOTEST	1	1	no	0	NOTEST	1	1	no	0	NOTEST	1	1	no	0	NOTEST	1	1	no	0	NOTEST
XLOC_001213	FvH4_1g25040	Fvb1:16838739-16846517	39.9924	40.3136	47.2421	45.9478	46.3794	0.240348	OK	0.07815	0.400228	no	0.228806	OK	0.09285	0.439659	no	0.200271	OK	0.1383	0.538635	no	0.188729	OK	0.16265	0.58107	no	0.213758	OK	0.11575	0.492361	no	0.202216	OK	0.1352	0.532549	no	0.0115422	OK	0.93185	0.992794	no	-0.0400766	OK	0.7693	0.970458	no	-0.02659	OK
XLOC_001214	FvH4_1g25050	Fvb1:16847025-16850776	4.37727	4.40763	4.8659	4.21747	4.36654	0.152674	OK	0.46115	0.871237	no	0.142701	OK	0.4888	0.885042	no	-0.0536523	OK	0.79575	0.97527	no	-0.0636257	OK	0.76035	0.968677	no	-0.00353884	OK	0.99235	0.997923	no	-0.0135122	OK	0.9476	0.994456	no	0.00997337	OK	0.9643	0.995504	no	-0.206327	OK	0.3192	0.77254	no	-0.156213	OK
XLOC_001215	FvH4_1g25080	Fvb1:16870660-16879980	16.6757	25.1072	14.3932	17.6521	16.5166	-0.212358	OK	0.82925	0.980037	no	-0.802714	OK	0.3827	0.82335	no	0.0820948	OK	0.9295	0.992638	no	-0.508261	OK	0.5542	0.912354	no	-0.0138295	OK	0.9893	0.997486	no	-0.604186	OK	0.4937	0.887331	no	0.590356	OK	0.4834	0.882396	no	0.294453	OK	0.76695	0.970006	no	0.198528	OK
XLOC_001216	FvH4_1g25150	Fvb1:16950654-16953023	62.0752	79.0358	42.3686	52.9089	45.4055	-0.551022	OK	0.00015	0.0043444	yes	-0.89951	OK	5e-05	0.00165018	yes	-0.230509	OK	0.10715	0.473752	no	-0.578997	OK	5e-05	0.00165018	yes	-0.451152	OK	0.00185	0.0330041	yes	-0.79964	OK	5e-05	0.00165018	yes	0.348488	OK	0.0168	0.15933	no	0.320513	OK	0.02285	0.1941	no	0.0998698	OK
XLOC_001217	FvH4_1g25160	Fvb1:16955312-16959934	15.2338	16.5924	19.496	17.2794	16.4789	0.355907	OK	0.01795	0.166243	no	0.232654	OK	0.1198	0.500981	no	0.181781	OK	0.22785	0.676827	no	0.0585286	OK	0.69955	0.95569	no	0.113348	OK	0.4569	0.868745	no	-0.00990397	OK	0.948	0.994521	no	0.123252	OK	0.41955	0.847775	no	-0.174126	OK	0.2412	0.693414	no	-0.242558	OK
XLOC_001218	FvH4_1g25200	Fvb1:17000399-17001130	0	0	0	0	0	0	NOTEST	1	1	no	0	NOTEST	1	1	no	0	NOTEST	1	1	no	0	NOTEST	1	1	no	0	NOTEST	1	1	no	0	NOTEST	1	1	no	0	NOTEST	1	1	no	0	NOTEST	1	1	no	0	NOTEST
XLOC_001219	FvH4_1g25220	Fvb1:17023103-17024153	4.85667	5.05325	4.77318	5.33267	4.76647	-0.0250193	OK	0.90835	0.990486	no	-0.0822626	OK	0.70135	0.956103	no	0.134891	OK	0.52505	0.901301	no	0.0776474	OK	0.7129	0.958739	no	-0.0270464	OK	0.903	0.990056	no	-0.0842897	OK	0.69515	0.954417	no	0.0572433	OK	0.79355	0.974885	no	0.15991	OK	0.45095	0.865378	no	-0.00202708	OK
XLOC_001220	FvH4_1g25240	Fvb1:17040066-17043600	15.3311	16.8682	20.7175	17.0472	18.709	0.434384	OK	0.00615	0.0803069	no	0.296544	OK	0.0561	0.333188	no	0.153072	OK	0.33085	0.782999	no	0.0152314	OK	0.92185	0.991751	no	0.287269	OK	0.0697	0.376397	no	0.149429	OK	0.33495	0.786285	no	0.13784	OK	0.3878	0.826671	no	-0.281313	OK	0.07095	0.379872	no	-0.147115	OK
XLOC_001221	FvH4_1g25250	Fvb1:17046249-17047792	4.52671	6.08258	7.12389	6.93508	6.94875	0.654202	OK	0.00105	0.0213554	yes	0.227981	OK	0.2324	0.682758	no	0.615449	OK	0.0026	0.0426307	yes	0.189228	OK	0.3259	0.778596	no	0.618289	OK	0.00185	0.0330041	yes	0.192068	OK	0.3134	0.767694	no	0.42622	OK	0.0343	0.250107	no	-0.0387529	OK	0.83395	0.980629	no	-0.0359128	OK
XLOC_001222	FvH4_1g25260	Fvb1:17052140-17059036	12.6558	15.4544	15.568	15.5329	16.1061	0.29879	OK	0.05805	0.33934	no	0.0105669	OK	0.94565	0.994262	no	0.295531	OK	0.0612	0.34966	no	0.00730793	OK	0.9619	0.995432	no	0.347813	OK	0.0268	0.214633	no	0.0595893	OK	0.69915	0.955548	no	0.288223	OK	0.06845	0.37259	no	-0.00325899	OK	0.98335	0.997257	no	0.0490224	OK
XLOC_001223	FvH4_1g25280	Fvb1:17071723-17073906	7.63854	7.49703	9.1561	8.30604	9.57921	0.261437	OK	0.13595	0.534096	no	0.288414	OK	0.10115	0.460186	no	0.120863	OK	0.4931	0.887073	no	0.147841	OK	0.399	0.834684	no	0.326609	OK	0.06725	0.369036	no	0.353587	OK	0.0461	0.298931	no	-0.0269776	OK	0.88035	0.987321	no	-0.140573	OK	0.4156	0.845037	no	0.0651725	OK
XLOC_001224	FvH4_1g25290	Fvb1:17074759-17076830	0.284026	0.298331	0.0802124	0.206346	0.113581	-1.82412	NOTEST	1	1	no	-1.89502	NOTEST	1	1	no	-0.460959	NOTEST	1	1	no	-0.53185	NOTEST	1	1	no	-1.3223	NOTEST	1	1	no	-1.39319	NOTEST	1	1	no	0.070891	NOTEST	1	1	no	1.36317	NOTEST	1	1	no	0.501825	NOTEST
XLOC_001225	FvH4_1g25310	Fvb1:17081456-17088940	11.2992	13.4234	12.9165	13.1172	13.2165	0.192989	OK	0.2179	0.663683	no	-0.0555394	OK	0.72295	0.961053	no	0.215233	OK	0.16885	0.591055	no	-0.0332948	OK	0.83325	0.980445	no	0.226114	OK	0.14875	0.557387	no	-0.0224142	OK	0.88465	0.987986	no	0.248528	OK	0.11135	0.483099	no	0.0222446	OK	0.88465	0.987986	no	0.0331252	OK
XLOC_001226	FvH4_1g25320	Fvb1:17092160-17093054	4.74689	4.26066	4.51707	4.72307	4.48968	-0.0715976	OK	0.75155	0.966879	no	0.0843102	OK	0.7028	0.956408	no	-0.00725778	OK	0.97415	0.996378	no	0.14865	OK	0.5068	0.893465	no	-0.0803721	OK	0.7238	0.961111	no	0.0755357	OK	0.7362	0.963444	no	-0.155908	OK	0.4845	0.88287	no	0.0643399	OK	0.7802	0.972649	no	-0.00877441	OK
XLOC_001227	FvH4_1g25340	Fvb1:17098602-17106119	27.7523	33.3639	34.4556	31.6198	32.8969	0.312134	OK	0.0242	0.201456	no	0.0464508	OK	0.7377	0.963795	no	0.188225	OK	0.17595	0.602847	no	-0.077458	OK	0.57385	0.920091	no	0.245344	OK	0.0795	0.403993	no	-0.0203389	OK	0.88505	0.98806	no	0.265683	OK	0.0554	0.330948	no	-0.123909	OK	0.36625	0.811262	no	-0.0667898	OK
XLOC_001228	FvH4_1g25350	Fvb1:17108277-17110500	0	0.00594532	0	0	0	0	NOTEST	1	1	no	#NAME?	NOTEST	1	1	no	0	NOTEST	1	1	no	#NAME?	NOTEST	1	1	no	0	NOTEST	1	1	no	#NAME?	NOTEST	1	1	no	inf	NOTEST	1	1	no	0	NOTEST	1	1	no	0	NOTEST
XLOC_001229	FvH4_1g25360	Fvb1:17114110-17114914	0	0.0340884	0	0.0622788	0.0174303	0	NOTEST	1	1	no	#NAME?	NOTEST	1	1	no	inf	NOTEST	1	1	no	0.869459	NOTEST	1	1	no	inf	NOTEST	1	1	no	-0.967683	NOTEST	1	1	no	inf	NOTEST	1	1	no	inf	NOTEST	1	1	no	inf	NOTEST
XLOC_001230	FvH4_1g25370	Fvb1:17125210-17127042	0.441514	0.388537	0.18524	0.150743	0.192514	-1.25307	NOTEST	1	1	no	-1.06866	NOTEST	1	1	no	-1.55037	NOTEST	1	1	no	-1.36596	NOTEST	1	1	no	-1.1975	NOTEST	1	1	no	-1.01309	NOTEST	1	1	no	-0.184408	NOTEST	1	1	no	-0.297302	NOTEST	1	1	no	0.0555708	NOTEST
XLOC_001231	FvH4_1g25380	Fvb1:17143727-17145821	0	0	0.0107094	0	0	inf	NOTEST	1	1	no	inf	NOTEST	1	1	no	0	NOTEST	1	1	no	0	NOTEST	1	1	no	0	NOTEST	1	1	no	0	NOTEST	1	1	no	0	NOTEST	1	1	no	#NAME?	NOTEST	1	1	no	#NAME?	NOTEST
XLOC_001232	FvH4_1g25490	Fvb1:17251662-17255700	0	0.00456398	0.00412652	0.00855545	0.0118603	inf	NOTEST	1	1	no	-0.145367	NOTEST	1	1	no	inf	NOTEST	1	1	no	0.906552	NOTEST	1	1	no	inf	NOTEST	1	1	no	1.37778	NOTEST	1	1	no	inf	NOTEST	1	1	no	1.05192	NOTEST	1	1	no	1.52315	NOTEST
XLOC_001233	FvH4_1g25510	Fvb1:17268576-17281802	3.36297	3.45386	4.23076	4.4453	4.33325	0.331181	OK	0.26695	0.722593	no	0.292707	OK	0.33675	0.787776	no	0.402547	OK	0.173	0.598049	no	0.364073	OK	0.2244	0.672478	no	0.365716	OK	0.2185	0.664531	no	0.327242	OK	0.28085	0.737286	no	0.0384739	OK	0.89555	0.989195	no	0.0713668	OK	0.8086	0.977006	no	0.0345352	OK
XLOC_001234	FvH4_1g25530	Fvb1:17296932-17302474	6.27381	6.59998	5.60133	5.11608	5.04025	-0.163573	OK	0.3223	0.775555	no	-0.236693	OK	0.1489	0.557694	no	-0.294303	OK	0.07305	0.385915	no	-0.367423	OK	0.02565	0.208923	no	-0.315848	OK	0.0546	0.32822	no	-0.388967	OK	0.01955	0.17565	no	0.0731198	OK	0.65725	0.945624	no	-0.130731	OK	0.43645	0.857443	no	-0.152275	OK
XLOC_001235	FvH4_1g25540	Fvb1:17304426-17311393	2.80703	2.5346	2.33522	3.88963	2.8686	-0.265487	OK	0.1851	0.616552	no	-0.118201	OK	0.55075	0.911128	no	0.47059	OK	0.0126	0.131752	no	0.617876	OK	0.0015	0.028167	yes	0.0313059	OK	0.87835	0.986865	no	0.178592	OK	0.36485	0.810384	no	-0.147286	OK	0.4605	0.870951	no	0.736077	OK	0.0001	0.00306376	yes	0.296793	OK
XLOC_001236	FvH4_1g25550	Fvb1:17329585-17337348	1.57769	1.29286	1.39256	1.62716	1.46291	-0.180072	OK	0.3468	0.795731	no	0.107177	OK	0.58065	0.922484	no	0.0445408	OK	0.8135	0.977427	no	0.33179	OK	0.08305	0.41404	no	-0.10897	OK	0.56725	0.917912	no	0.178279	OK	0.35985	0.806335	no	-0.287249	OK	0.13595	0.534096	no	0.224612	OK	0.23555	0.686964	no	0.0711018	OK
XLOC_001237	FvH4_1g25560	Fvb1:17340871-17343417	0.0311175	0.0930747	0.0380835	0.0360568	0.0347807	0.291442	NOTEST	1	1	no	-1.28922	NOTEST	1	1	no	0.212546	NOTEST	1	1	no	-1.36812	NOTEST	1	1	no	0.160564	NOTEST	1	1	no	-1.4201	NOTEST	1	1	no	1.58066	NOTEST	1	1	no	-0.0788963	NOTEST	1	1	no	-0.130878	NOTEST
XLOC_001238	FvH4_1g25580	Fvb1:17359450-17360780	3.73357	3.44697	3.91893	3.77466	3.34972	0.0699019	OK	0.7859	0.973594	no	0.185132	OK	0.48435	0.882755	no	0.0157911	OK	0.95195	0.994833	no	0.131021	OK	0.62085	0.935629	no	-0.156518	OK	0.56395	0.916632	no	-0.0412883	OK	0.87825	0.986828	no	-0.11523	OK	0.6706	0.948443	no	-0.0541108	OK	0.8367	0.981009	no	-0.22642	OK
XLOC_001239	FvH4_1g25590	Fvb1:17361152-17367265	10.4769	9.13944	9.69278	9.35487	8.90631	-0.112233	OK	0.47925	0.880464	no	0.0848047	OK	0.5947	0.927547	no	-0.163426	OK	0.3055	0.760489	no	0.0336118	OK	0.8332	0.980445	no	-0.234315	OK	0.14355	0.548415	no	-0.0372774	OK	0.8196	0.978487	no	-0.197038	OK	0.2155	0.660471	no	-0.0511929	OK	0.74525	0.965583	no	-0.122082	OK
XLOC_001240	FvH4_1g25600	Fvb1:17371923-17377553	23.5604	22.3059	22.7596	22.8546	23.797	-0.0498849	OK	0.72315	0.961063	no	0.0290486	OK	0.8359	0.980934	no	-0.0438778	OK	0.7544	0.967559	no	0.0350557	OK	0.8047	0.976515	no	0.0144189	OK	0.91825	0.991645	no	0.0933524	OK	0.50915	0.894421	no	-0.0789335	OK	0.5781	0.921681	no	0.0060071	OK	0.96545	0.995563	no	0.0643038	OK
XLOC_001241	FvH4_1g25610	Fvb1:17416643-17421667	0	0	0	0	0	0	NOTEST	1	1	no	0	NOTEST	1	1	no	0	NOTEST	1	1	no	0	NOTEST	1	1	no	0	NOTEST	1	1	no	0	NOTEST	1	1	no	0	NOTEST	1	1	no	0	NOTEST	1	1	no	0	NOTEST
XLOC_001242	FvH4_1g25630	Fvb1:17481305-17482969	0.0119917	0.0399889	0.0231326	0.0110877	0.0361524	0.947887	NOTEST	1	1	no	-0.789671	NOTEST	1	1	no	-0.113087	NOTEST	1	1	no	-1.85064	NOTEST	1	1	no	1.59205	NOTEST	1	1	no	-0.145507	NOTEST	1	1	no	1.73756	NOTEST	1	1	no	-1.06097	NOTEST	1	1	no	0.644164	NOTEST
XLOC_001243	FvH4_1g25650	Fvb1:17501170-17506264	12.5248	13.9852	20.8902	13.8978	14.8989	0.738036	OK	5e-05	0.00165018	yes	0.578929	OK	0.00015	0.0043444	yes	0.15007	OK	0.3419	0.791393	no	-0.0090362	OK	0.9549	0.994982	no	0.250418	OK	0.1098	0.479574	no	0.0913109	OK	0.55585	0.913025	no	0.159107	OK	0.3173	0.770832	no	-0.587966	OK	0.0002	0.00554134	yes	-0.487619	OK
XLOC_001244	FvH4_1g25660	Fvb1:17506500-17511014	32.1808	37.4202	39.214	40.8745	40.4129	0.285168	OK	0.0392	0.271385	no	0.0675508	OK	0.6251	0.936865	no	0.345	OK	0.01195	0.127056	no	0.127383	OK	0.34795	0.796738	no	0.328618	OK	0.0156	0.151787	no	0.111	OK	0.4147	0.84445	no	0.217617	OK	0.10955	0.479041	no	0.0598324	OK	0.65695	0.94554	no	0.0434496	OK
XLOC_001245	FvH4_1g25670	Fvb1:17513680-17518240	1.15767	1.30841	1.50764	1.27634	1.33641	0.381072	OK	0.15835	0.574064	no	0.204476	OK	0.44655	0.863385	no	0.140795	OK	0.60945	0.932504	no	-0.0358012	OK	0.89415	0.988999	no	0.207148	OK	0.442	0.86072	no	0.0305522	OK	0.9095	0.990588	no	0.176596	OK	0.52495	0.901264	no	-0.240277	OK	0.3691	0.813521	no	-0.173924	OK
XLOC_001246	FvH4_1g25720	Fvb1:17608329-17611197	0.609788	0.344553	0.724668	0.206294	0.207418	0.249012	OK	0.40385	0.837868	no	1.07259	OK	0.0021	0.0362731	yes	-1.5636	OK	0.0002	0.00554134	yes	-0.740022	NOTEST	1	1	no	-1.55577	OK	0.0003	0.00778763	yes	-0.732188	NOTEST	1	1	no	-0.823583	OK	0.0154	0.150526	no	-1.81262	OK	5e-05	0.00165018	yes	-1.80478	OK
XLOC_001247	FvH4_1g25760	Fvb1:17678798-17684669	29.4157	34.4949	34.9677	38.2784	36.3117	0.249436	OK	0.0699	0.376949	no	0.0196427	OK	0.88995	0.98864	no	0.379944	OK	0.0054	0.073018	no	0.150151	OK	0.27655	0.733241	no	0.303847	OK	0.02815	0.221141	no	0.0740538	OK	0.589	0.925355	no	0.229793	OK	0.09435	0.443574	no	0.130508	OK	0.34345	0.792773	no	0.0544112	OK
XLOC_001248	FvH4_1g25790	Fvb1:17713394-17714636	0	0	0	0	0	0	NOTEST	1	1	no	0	NOTEST	1	1	no	0	NOTEST	1	1	no	0	NOTEST	1	1	no	0	NOTEST	1	1	no	0	NOTEST	1	1	no	0	NOTEST	1	1	no	0	NOTEST	1	1	no	0	NOTEST
XLOC_001249	FvH4_1g25800	Fvb1:17717491-17722939	0.0657026	0.234265	0.130584	0.214552	0.123679	0.990952	NOTEST	1	1	no	-0.843167	NOTEST	1	1	no	1.70731	NOTEST	1	1	no	-0.126812	NOTEST	1	1	no	0.912585	NOTEST	1	1	no	-0.921534	NOTEST	1	1	no	1.83412	NOTEST	1	1	no	0.716355	NOTEST	1	1	no	-0.0783675	NOTEST
XLOC_001250	FvH4_1g25840	Fvb1:17748579-17763994	51.6818	52.7636	52.0473	50.5905	46.9369	0.0101656	OK	0.93895	0.993663	no	-0.0197198	OK	0.88705	0.988234	no	-0.0307914	OK	0.8175	0.978023	no	-0.0606769	OK	0.6539	0.944637	no	-0.138934	OK	0.3089	0.763489	no	-0.168819	OK	0.2146	0.65923	no	0.0298854	OK	0.82135	0.978756	no	-0.0409571	OK	0.7563	0.96795	no	-0.149099	OK
XLOC_001251	FvH4_1g25850,FvH4_1g25870	Fvb1:17769486-17779710	25.6658	34.063	32.9463	33.0427	33.6212	0.36027	OK	0.1293	0.520937	no	-0.0480879	OK	0.84085	0.981622	no	0.364483	OK	0.12385	0.509885	no	-0.0438748	OK	0.8578	0.984409	no	0.389524	OK	0.10745	0.474361	no	-0.0188339	OK	0.938	0.993605	no	0.408358	OK	0.09035	0.43352	no	0.00421316	OK	0.98595	0.997379	no	0.029254	OK
XLOC_001252	FvH4_1g25880	Fvb1:17783199-17792569	32.2287	33.5395	40.6545	36.731	35.2565	0.335068	OK	0.01485	0.146878	no	0.277554	OK	0.04335	0.287784	no	0.188651	OK	0.1722	0.596565	no	0.131137	OK	0.3414	0.791042	no	0.129542	OK	0.3369	0.787852	no	0.0720278	OK	0.5975	0.928646	no	0.0575142	OK	0.6668	0.947604	no	-0.146418	OK	0.28875	0.744898	no	-0.205526	OK
XLOC_001253	FvH4_1g25900	Fvb1:17805716-17807876	1.95724	2.31911	1.76777	1.53963	1.81846	-0.146892	OK	0.53945	0.906991	no	-0.391637	OK	0.09475	0.444558	no	-0.34624	OK	0.1515	0.562182	no	-0.590985	OK	0.01265	0.132069	no	-0.106109	OK	0.66145	0.94648	no	-0.350854	OK	0.13385	0.529833	no	0.244745	OK	0.2926	0.748309	no	-0.199348	OK	0.4162	0.845493	no	0.0407832	OK
XLOC_001254	FvH4_1g25940	Fvb1:17826901-17828644	34.2594	41.7274	35.7846	39.286	37.5706	0.0628399	OK	0.69675	0.954911	no	-0.221654	OK	0.16125	0.578973	no	0.197515	OK	0.22175	0.669285	no	-0.0869786	OK	0.58085	0.922629	no	0.133103	OK	0.4127	0.843159	no	-0.151391	OK	0.34255	0.791917	no	0.284494	OK	0.0796	0.404315	no	0.134675	OK	0.3986	0.834465	no	0.0702628	OK
XLOC_001255	FvH4_1g25950	Fvb1:17830132-17831848	5.03996	7.13317	6.10584	6.84271	6.08804	0.276778	OK	0.1293	0.520937	no	-0.224353	OK	0.20455	0.645049	no	0.441156	OK	0.0156	0.151787	no	-0.0599753	OK	0.72655	0.961404	no	0.272566	OK	0.13145	0.52523	no	-0.228565	OK	0.19425	0.629982	no	0.501131	OK	0.0051	0.0701856	no	0.164378	OK	0.3554	0.802481	no	-0.00421164	OK
[truncated: 27,116 more rows]
[truncated: 8 more columns]

## Sheet: Hoja2
gene_id	GENE	locus	pbin4	pbin5	pbin mean	fra4	fra5	fra6	fra mean	fra mean/pbin mean	significant
XLOC_	FvH4_XXXXX
