# Supplementary material for: Down-regulation of Fra a 1.02 in strawberry fruits causes transcriptomic and metabolic changes compatible with an altered defense response
Source: Hortic Res. 2021 Mar 10;8:58. doi: 10.1038/s41438-021-00492-4 (PMC7943815; doi:10.1038/s41438-021-00492-4)
Supplement: Supplementary file 4 — Table S3 [file 41438_2021_492_MOESM4_ESM.xlsx]

## Sheet: Control MEAN
GENE		Function_BlastX_NR	pBIN	L4	L5	L6
FvH4_1g00710	HS70	PREDICTED: heat shock 70 kDa protein [Fragaria vesca subsp. vesca]	19.5911	57.9623	38.9024	52.3171
FvH4_7g00440	13LOX2	PREDICTED: linoleate 13S-lipoxygenase 2-1, chloroplastic-like [Fragaria vesca subsp. vesca]	32.6853	64.9747	65.0968	60.5449
FvH4_6g34970	13LOX4	PREDICTED: linoleate 13S-lipoxygenase 3-1, chloroplastic-like [Fragaria vesca subsp. vesca]	6.19465	4.21278	3.79149	3.00264
FvH4_5g37150	14_3_3	PREDICTED: 14-3-3 protein 7-like [Fragaria vesca subsp. vesca]	5.71169	2.97791	1.79996	1.70118
FvH4_4g09340	4CL2a	PREDICTED: 4-coumarate--CoA ligase 2-like [Fragaria vesca subsp. vesca]	31.2935	55.1121	48.445	52.268
FvH4_7g33990	4CL2b	PREDICTED: LOW QUALITY PROTEIN: 4-coumarate--CoA ligase 2-like [Fragaria vesca subsp. vesca]	7.54885	12.4894	11.9347	13.2329
FvH4_6g06090	9LOX1	PREDICTED: probable linoleate 9S-lipoxygenase 5 [Fragaria vesca subsp. vesca]	35.3138	20.0609	14.718	13.6352
FvH4_1g26280	ABCB3/PGP3	PREDICTED: ABC transporter B family member 11-like [Fragaria vesca subsp. vesca]	2.60897	1.70327	1.58081	1.70561
FvH4_4g21600	ABCB4	PREDICTED: ABC transporter B family member 4-like [Fragaria vesca subsp. vesca]	1.87382	0.478357	0.376271	0.444364
FvH4_4g21380	ABCB11	FvH4_1g19390	1.41487	0.272161	0.200901	0.206864
FvH4_1g20390	ABCG11	PREDICTED: ABC transporter G family member 11-like [Fragaria vesca subsp. vesca]	2.81015	0.841789	0.456049	0.543048
FvH4_6g21010	ABCG22	PREDICTED: ABC transporter G family member 22 isoform X1 [Fragaria vesca subsp. vesca]	2.2251	0.928067	0.816039	0.878815
FvH4_1g18170	ABP19a	PREDICTED: auxin-binding protein ABP19a-like [Fragaria vesca subsp. vesca]	28.9558	14.4452	12.59	9.96325
FvH4_6g42090	ACO1/ACO4a	PREDICTED: 1-aminocyclopropane-1-carboxylate oxidase [Fragaria vesca subsp. vesca]	230.689	101.431	96.4274	65.1264
FvH4_7g15310	ACS2	PREDICTED: 1-aminocyclopropane-1-carboxylate synthase 1-like [Fragaria vesca subsp. vesca]	2.12652	0.894705	0.588473	0.558599
FvH4_2g06030	AMY1	hypothetical protein CCACVL1_14000 [Corchorus capsularis]	8.78595	6.275	4.59994	4.08996
FvH4_5g01170	ANS	PREDICTED: leucoanthocyanidin dioxygenase [Fragaria vesca subsp. vesca]	251.918	486.432	338.417	407.881
FvH4_5g16260	AOS	PREDICTED: allene oxide synthase-like [Fragaria vesca subsp. vesca]	1.55763	0.398502	0.381266	0.203784
FvH4_3g14050	APL/MYB	PREDICTED: myb family transcription factor APL isoform X1 [Fragaria vesca subsp. vesca]	7.06033	3.52882	4.4742	4.46402
FvH4_2g38760	ARF5	PREDICTED: auxin response factor 5 [Fragaria vesca subsp. vesca]	4.441	2.44971	2.76279	2.63025
FvH4_2g25860	ARG2	PREDICTED: indole-3-acetic acid-induced protein ARG2 [Fragaria vesca subsp. vesca]	343.918	208.05	212.724	201.339
FvH4_3g38970	AS	PREDICTED: asparagine synthetase [glutamine-hydrolyzing]	39.7611	24.8533	15.5787	18.3978
FvH4_2g08040	bAS	PREDICTED: beta-amyrin synthase [Fragaria vesca subsp. vesca]	2.45196	1.28395	1.2013	1.17517
FvH4_6g02900	bHLH83	PREDICTED: transcription factor UNE12 isoform X1 [Fragaria vesca subsp. vesca]	61.7516	37.6999	45.5031	39.2521
FvH4_4g36510	C20_GA2ox8b	PREDICTED: gibberellin 2-beta-dioxygenase 8-like [Fragaria vesca subsp. vesca]	6.56143	3.69996	3.85806	3.53778
FvH4_3g40570	C4H1	PREDICTED: trans-cinnamate 4-monooxygenase [Fragaria vesca subsp. vesca]	196.82	332.358	282.715	391.368
FvH4_4g10190	CER3	PREDICTED: protein ECERIFERUM 3 [Fragaria vesca subsp. vesca]	32.3587	47.7947	61.2758	62.5115
FvH4_3g09210	CYP79B	PREDICTED: phenylalanine N-monooxygenase-like [Fragaria vesca subsp. vesca]	1.14698	6.29882	3.65031	4.51474
FvH4_3g04730	DOF1.4	PREDICTED: dof zinc finger protein DOF1.4-like [Fragaria vesca subsp. vesca]	30.8113	16.7092	18.6768	21.109
FvH4_5g16890	DTX16/MATE	PREDICTED: MATE efflux family protein 6-like [Fragaria vesca subsp. vesca]	19.5442	8.78239	8.15634	7.0341
FvH4_5g36170	DTX27/TT12a	PREDICTED: protein TRANSPARENT TESTA 12-like [Fragaria vesca subsp. vesca]	29.1846	16.7473	15.1751	15.1608
FvH4_7g30070	DTX35/TT12b	PREDICTED: protein TRANSPARENT TESTA 12-like [Fragaria vesca subsp. vesca]	16.9903	26.8855	24.2492	25.1615
FvH4_1g01530	EDR2L	PREDICTED: protein ENHANCED DISEASE RESISTANCE 2-like [Fragaria vesca subsp. vesca]	2.05374	0.771895	1.11046	0.620877
FvH4_4g03470	ERF18	PREDICTED: ethylene-responsive transcription factor 1B [Fragaria vesca subsp. vesca]	1.00348	0.431621	0.328305	0.117619
FvH4_2g06050	ERF75a/RRTF1	PREDICTED: ethylene-responsive transcription factor ERF109-like [Fragaria vesca subsp. vesca]	8.59925	4.55697	4.43857	4.4525
FvH4_6g13610	EXP1	PREDICTED: expansin-A6 [Fragaria vesca subsp. vesca]	21.7291	10.9257	10.9596	13.1314
FvH4_3g36410	EXP3	PREDICTED: expansin-A6 [Fragaria vesca subsp. vesca]	47.8244	23.6212	28.2291	33.1073
FvH4_4g19060	Fra a 1.05	PREDICTED: major allergen Pru av 1-like [Fragaria vesca subsp. vesca]	64.2127	3.20312	7.23107	2.07791
FvH4_4g18990	Fra1.01	PREDICTED: major allergen Pru av 1-like [Fragaria vesca subsp. vesca]	138.162	66.7042	74.6482	58.422
FvH4_4g18860	Fra1.02	PREDICTED: major allergen Pru ar 1-like [Fragaria vesca subsp. vesca]	367.539	12.5885	54.1293	19.7172
FvH4_4g19710	Fra1.04	PREDICTED: major allergen Pru av 1-like [Fragaria vesca subsp. vesca]	34.9525	0.952893	5.80703	0.565675
FvH4_4g19070	Fra1.09	PREDICTED: major allergen Pru ar 1-like [Fragaria vesca subsp. vesca]	111.029	21.8125	70.6796	26.3225
FvH4_4g18830	Fra1.10	PREDICTED: major allergen Pru ar 1-like [Fragaria vesca subsp. vesca]	58.7497	5.87928	19.3604	8.40965
FvH4_1g28120	GDH1	PREDICTED: glutamate dehydrogenase 1 [Fragaria vesca subsp. vesca]	9.5421	3.92563	4.8548	6.08797
FvH4_7g26540	GDH2	PREDICTED: glutamate dehydrogenase 2 [Fragaria vesca subsp. vesca]	14.9073	9.48503	8.66781	8.82642
FvH4_2g36490	GGC2	PREDICTED: putative glutathione-specific gamma-glutamylcyclotransferase 2 [Fragaria vesca subsp. vesca]	27.5345	12.4777	19.1858	14.7199
FvH4_1g06610	GGT	PREDICTED: gamma-glutamyltranspeptidase 3 [Fragaria vesca subsp. vesca]	45.3441	24.5871	30.6369	27.7322
FvH4_5g02520	GL3/GLABRA/MYC1	PREDICTED: transcription factor GLABRA 3 [Fragaria vesca subsp. vesca]	10.1185	7.08754	7.2538	5.90918
FvH4_7g31770	GLS/GOGAT	PREDICTED: glutamate synthase 1 [NADH]	42.8027	24.6462	31.5133	25.1818
FvH4_5g17650	GS1	PREDICTED: glutamine synthetase cytosolic isozyme [Fragaria vesca subsp. vesca]	22.1573	9.65412	9.50976	10.6175
FvH4_2g25180	GST_F13	PREDICTED: glutathione S-transferase F13-like [Fragaria vesca subsp. vesca]	8.24304	4.6725	4.55018	4.53936
FvH4_6g38760	GST_F9/RAP-L1	PREDICTED: glutathione S-transferase F9-like [Fragaria vesca subsp. vesca]	38.4246	12.4776	12.117	10.2529
FvH4_2g20070	GST23/GST_U8b	PREDICTED: glutathione transferase GST 23-like [Fragaria vesca subsp. vesca]	27.6312	8.77448	9.40416	7.00728
FvH4_2g20010	GSTa/GST_U3	probable glutathione S-transferase [Prunus persica]	9.99198	2.18798	3.24132	1.2845
FvH4_2g20020	GSTb/GST_U6	PREDICTED: probable glutathione S-transferase [Fragaria vesca subsp. vesca]	5.22414	1.46513	1.44538	1.03424
FvH4_2g20060	GSTc	PREDICTED: probable glutathione S-transferase [Fragaria vesca subsp. vesca]	0.737439	0.151929	0.17019	0.0719352
FvH4_1g30090	MGST	PREDICTED: microsomal glutathione S-transferase 3 [Fragaria vesca subsp. vesca]	48.4885	31.8355	34.4756	34.5333
FvH4_2g20080,FvH4_2g20090	GSTe/GST_U7	PREDICTED: probable glutathione S-transferase [Fragaria vesca subsp. vesca]//PREDICTED: uncharacterized protein LOC105796604 [Gossypium raimondii]	19.679	4.57122	3.25094	3.19689
FvH4_6g12680	GSTf/GST_U8a	PREDICTED: probable glutathione S-transferase [Fragaria vesca subsp. vesca]	62.4258	15.3904	20.7112	22.0742
FvH4_7g32570	HB12a	PREDICTED: homeobox-leucine zipper protein ATHB-12-like [Fragaria vesca subsp. vesca]	39.9486	20.7044	20.5226	17.0507
FvH4_2g31690	HSF30	PREDICTED: heat shock factor protein HSF30 isoform X1 [Fragaria vesca subsp. vesca]	20.2432	6.97708	11.1268	10.9783
FvH4_7g28850	HTH	PREDICTED: protein HOTHEAD-like [Fragaria vesca subsp. vesca]	2.15587	0.34212	0.618282	0.402404
FvH4_6g02860	IAA16	PREDICTED: auxin-responsive protein IAA16 [Fragaria vesca subsp. vesca]	20.6482	14.6949	12.8568	13.4489
FvH4_6g31930	IAA27b	PREDICTED: auxin-responsive protein IAA27-like [Fragaria vesca subsp. vesca]	3.91565	2.1702	1.65779	2.08861
FvH4_2g39450	JMT1	PREDICTED: jasmonate O-methyltransferase-like [Fragaria vesca subsp. vesca]	22.3922	10.3413	9.60126	10.5933
FvH4_4g35340	KUA1/MYBS3	PREDICTED: transcription factor MYB1R1 [Fragaria vesca subsp. vesca]	4.72917	2.38592	2.53927	2.59753
FvH4_4g28110	LAR2	PREDICTED: leucoanthocyanidin reductase-like [Fragaria vesca subsp. vesca]	7.04661	13.5641	10.5458	10.241
FvH4_3g26430	LHW	PREDICTED: transcription factor LHW [Fragaria vesca subsp. vesca]	3.82728	1.98427	2.31172	2.00731
FvH4_2g33260	LOBa	PREDICTED: LOB domain-containing protein 37-like [Fragaria vesca subsp. vesca]	3.23827	1.27066	1.31353	1.88266
FvH4_3g33510	LOBb	PREDICTED: LOB domain-containing protein 1-like [Fragaria vesca subsp. vesca]	14.1653	8.21341	9.20623	8.2702
FvH4_1g15530,FvH4_1g15540	MAPK_YODA	PREDICTED: mitogen-activated protein kinase kinase kinase YODA-like [Fragaria vesca subsp. vesca]//Putative STE/STE11 protein kinase [Rhizopus microsporus]	13.3462	28.8455	19.744	22.874
FvH4_1g14820	MES1	PREDICTED: salicylic acid-binding protein 2-like [Fragaria vesca subsp. vesca]	9.63589	1.59405	3.18913	2.77889
FvH4_7g16990	MYB4	transcriptional activator Myb [Fragaria vesca]	1.38738	0.455097	0.374318	0.370577
FvH4_6g08620	MYB61	PREDICTED: transcription factor MYB86 [Fragaria vesca subsp. vesca]	16.011	23.2534	21.9081	22.3643
FvH4_5g11930	MYB62	PREDICTED: transcription factor MYB108-like [Fragaria vesca subsp. vesca]	2.88991	1.48006	1.29581	1.08224
FvH4_4g20750	MYB78	PREDICTED: transcription factor MYB108 [Fragaria vesca subsp. vesca]	2.81798	1.33641	1.32531	1.30249
FvH4_2g21280	NAC14	PREDICTED: protein CUP-SHAPED COTYLEDON 3-like [Fragaria vesca subsp. vesca]	2.41821	1.3068	1.15499	1.30411
FvH4_3g11860	NAC23	PREDICTED: transcription factor JUNGBRUNNEN 1-like [Fragaria vesca subsp. vesca]	2.19795	0.932187	1.14431	0.791152
FvH4_5g14670	NAC55	PREDICTED: NAC domain-containing protein 100 [Fragaria vesca subsp. vesca]	22.2897	15.7167	14.5895	15.17
FvH4_6g38750	NAC85/JUB1	PREDICTED: transcription factor JUNGBRUNNEN 1-like [Fragaria vesca subsp. vesca]	2.30068	1.2294	1.0296	0.683299
FvH4_6g48120	NAC92	PREDICTED: NAC domain-containing protein 100 [Fragaria vesca subsp. vesca]	18.2901	10.5422	12.2254	9.53447
FvH4_3g16730	NCED3	PREDICTED: 9-cis-epoxycarotenoid dioxygenase NCED3, chloroplastic-like [Fragaria vesca subsp. vesca]	17.129	11.6408	10.3604	10.7315
FvH4_4g15300	NRT1a	PREDICTED: protein NRT1/ PTR FAMILY 3.1-like [Fragaria vesca subsp. vesca]	3.19757	0.599244	0.942125	1.44304
FvH4_4g32110	NRT1b	PREDICTED: protein NRT1/ PTR FAMILY 2.13-like [Fragaria vesca subsp. vesca]	1.77264	3.43535	3.67082	3.14969
FvH4_6g03790	OASTL	PREDICTED: cysteine synthase-like isoform X1 [Fragaria vesca subsp. vesca]	8.79563	4.14772	3.86952	3.89516
FvH4_3g25370	Ole_e_1	PREDICTED: uncharacterized protein LOC101302722 [Fragaria vesca subsp. vesca]	4.7738	1.69205	1.73988	2.1107
FvH4_5g32710	OPR1	PREDICTED: putative 12-oxophytodienoate reductase 11 [Fragaria vesca subsp. vesca]	20.4162	8.38603	9.93	9.47333
FvH4_5g32690	OPR2	PREDICTED: 12-oxophytodienoate reductase 2-like [Fragaria vesca subsp. vesca]	3.66928	0.623678	0.289499	0.46132
FvH4_1g08500	OPR3	PREDICTED: 12-oxophytodienoate reductase 3-like [Fragaria vesca subsp. vesca]	2.78186	0.683479	0.967831	0.877452
FvH4_6g15850	PIP2_1	PREDICTED: aquaporin PIP2-1-like [Fragaria vesca subsp. vesca]	40.0556	17.087	27.5309	28.6584
FvH4_3g32260	PIP2_2	PREDICTED: aquaporin PIP2-2 [Fragaria vesca subsp. vesca]	72.719	29.2234	36.728	44.8671
FvH4_1g14930	PIR7A	PREDICTED: probable esterase PIR7A [Fragaria vesca subsp. vesca]	6.22628	2.79784	3.23315	3.05166
FvH4_4g33970	PME25	PREDICTED: pectinesterase [Fragaria vesca subsp. vesca]	1.22569	0.395922	0.246692	0.426134
FvH4_1g09610	PME7/PE1	PREDICTED: pectinesterase/pectinesterase inhibitor PPE8B-like [Fragaria vesca subsp. vesca]	19.4793	34.0621	32.7528	32.7329
FvH4_3g08290	PTI5	pathogenesis-related genes transcriptional activator PTI5 [Prunus persica]	8.36073	3.83456	2.60614	3.17413
FvH4_2g34020	RAP2	PREDICTED: ethylene-responsive transcription factor RAP2-1-like [Fragaria vesca subsp. vesca]	82.2319	57.0981	52.1527	54.9571
FvH4_1g03290	RGLyase3	PREDICTED: probable rhamnogalacturonate lyase B [Fragaria vesca subsp. vesca]	21.0529	11.9235	11.4147	13.5782
FvH4_6g45760	SAMDC	PREDICTED: S-adenosylmethionine decarboxylase proenzyme-like isoform X3 [Fragaria vesca subsp. vesca]	1142.53	748.571	797.355	768.082
FvH4_3g29510	SERAT	PREDICTED: LOW QUALITY PROTEIN: serine acetyltransferase 1, chloroplastic-like [Fragaria vesca subsp. vesca]	11.9846	7.1556	7.35596	6.72113
FvH4_3g04200	Snf4	PREDICTED: sucrose nonfermenting 4-like protein [Fragaria vesca subsp. vesca]	4.28839	7.50648	7.64887	7.24285
FvH4_3g30620	SOD	PREDICTED: superoxide dismutase [Cu-Zn]	35.576	48.9233	48.4366	52.1183
FvH4_5g05880	TAR2a	PREDICTED: tryptophan aminotransferase-related protein 2-like isoform X1 [Fragaria vesca subsp. vesca]	5.30311	9.43824	8.83811	10.8051
FvH4_1g09070	TIFY10A/JAZ1	PREDICTED: protein TIFY 10A [Fragaria vesca subsp. vesca] Repressor of jasmonate responses	15.911	8.90952	9.81927	8.90488
FvH4_6g35140	TIFY10B/JAZ2	PREDICTED: protein TIFY 11A-like [Fragaria vesca subsp. vesca]	49.7587	34.5535	32.7651	30.6088
FvH4_3g05370	TIFY5A/JAZ8	PREDICTED: protein TIFY 5A [Fragaria vesca subsp. vesca]	12.2146	7.55796	6.90298	5.70187
FvH4_2g35700	TIP_4.1	PREDICTED: aquaporin TIP4-1 [Fragaria vesca subsp. vesca]	15.3669	8.11078	8.21458	9.09211
FvH4_6g39430	UGT71B1	PREDICTED: putative UDP-glucose flavonoid 3-O-glucosyltransferase 3 [Fragaria vesca subsp. vesca]	40.7267	22.1914	24.5309	18.8601
FvH4_6g39410	UGT71B7	PREDICTED: putative UDP-glucose flavonoid 3-O-glucosyltransferase 3 [Fragaria vesca subsp. vesca]	82.3536	33.0082	34.3459	23.7867
FvH4_3g10810	UGT71B8	PREDICTED: putative UDP-glucose flavonoid 3-O-glucosyltransferase 3 [Fragaria vesca subsp. vesca]	17.0926	8.11843	9.93731	5.78437
FvH4_6g17020	UGT73C1	PREDICTED: UDP-glycosyltransferase 73C1-like [Fragaria vesca subsp. vesca]	1.82725	0.934945	0.976515	0.907925
FvH4_2g03260	UGT74E1c	PREDICTED: UDP-glycosyltransferase 74E1-like isoform X1 [Fragaria vesca subsp. vesca]	8.86303	3.9551	4.33265	3.93095
FvH4_2g03300	UGT74E1d	PREDICTED: UDP-glycosyltransferase 74E1-like [Fragaria vesca subsp. vesca]	3.38715	1.3099	1.40357	1.4021
FvH4_2g03250	UGT74F2a	PREDICTED: UDP-glycosyltransferase 74F2-like [Fragaria vesca subsp. vesca]	1.74394	0.952067	0.844851	0.778177
FvH4_2g17430	UGT74F2b	PREDICTED: UDP-glycosyltransferase 74F2-like [Fragaria vesca subsp. vesca]	2.74141	1.0307	1.0719	1.0739
FvH4_6g39840	UGT85A1a	7-deoxyloganetin glucosyltransferase, partial [Ananas comosus]	15.9437	3.94181	2.98665	1.93855
FvH4_6g39820	UGT85A2	uncharacterized protein LOC110102142 [Dendrobium catenatum]	1.95015	0.272667	0.373338	0.294434
FvH4_1g19480	UGT91A1	PREDICTED: UDP-glycosyltransferase 91A1-like [Fragaria vesca subsp. vesca]	10.1337	1.88118	2.47103	2.23945
FvH4_1g18020	VQ1	PREDICTED: uncharacterized protein LOC105352032 [Fragaria vesca subsp. vesca]	11.608	2.42919	2.23834	2.29679
FvH4_7g03520	VQ25	PREDICTED: sigma factor binding protein 1, chloroplastic-like [Fragaria vesca subsp. vesca]	12.4432	6.93958	3.63969	4.15314
FvH4_1g29310	WAT1a	PREDICTED: WAT1-related protein At5g07050-like [Fragaria vesca subsp. vesca]	6.66606	1.86591	2.17596	2.17625
FvH4_2g26690	WAT1b	PREDICTED: WAT1-related protein At4g08290 [Fragaria vesca subsp. vesca]	0.911393	0.325113	0.328186	0.262854
FvH4_5g10300	WAT1c	PREDICTED: WAT1-related protein At3g30340-like [Fragaria vesca subsp. vesca]	1.79088	0.713681	0.523024	0.723662
FvH4_7g04090	WAT1d	PREDICTED: WAT1-related protein At5g07050-like [Fragaria vesca subsp. vesca]	13.5469	6.66332	4.84743	8.88729
FvH4_3g40320	WNK4	PREDICTED: probable serine/threonine-protein kinase WNK4 [Fragaria vesca subsp. vesca]	9.62957	4.79736	6.13867	5.59054
FvH4_1g26980	WRKY23	PREDICTED: probable WRKY transcription factor 23 [Fragaria vesca subsp. vesca]	5.83123	3.17115	2.32517	2.85875
FvH4_3g06200	WRKY28	PREDICTED: probable WRKY transcription factor 71 [Fragaria vesca subsp. vesca]	3.0716	1.71764	1.73297	1.23374
FvH4_3g39850	WRKY33.1	PREDICTED: probable WRKY transcription factor 25 [Fragaria vesca subsp. vesca]	14.5998	8.63225	9.16443	7.71296
FvH4_6g10510	WRKY33.2	PREDICTED: probable WRKY transcription factor 33 [Fragaria vesca subsp. vesca]	16.2956	10.4943	8.81694	7.06195
FvH4_4g20230	WRKY48	PREDICTED: probable WRKY transcription factor 48 [Fragaria vesca subsp. vesca]	31.7013	22.0578	22.0928	21.656
FvH4_4g19350	Xyl1	PREDICTED: putative beta-D-xylosidase [Fragaria vesca subsp. vesca]	13.6354	20.1119	23.6168	25.9323
FvH4_3g26130	YAB2	PREDICTED: putative axial regulator YABBY 2 isoform X1 [Fragaria vesca subsp. vesca] Fruit size regulator	1.69794	0.756227	0.66422	0.796953
FvH4_7g21880	ZAT11	PREDICTED: zinc finger protein ZAT12-like [Fragaria vesca subsp. vesca]	21.2306	10.9943	9.55533	10.2605
FvH4_1g02430		PREDICTED: uncharacterized protein LOC103341134 [Prunus mume]	75.7839	102.995	108.579	101.175
FvH4_1g02620		PREDICTED: probable galactinol--sucrose galactosyltransferase 6 [Fragaria vesca subsp. vesca]	41.3116	25.8295	21.2077	18.9231
FvH4_1g02870		PREDICTED: umecyanin-like [Fragaria vesca subsp. vesca]	1.30076	0.431642	0.342156	0.370197
FvH4_1g05090		PREDICTED: aldehyde dehydrogenase family 2 member C4-like [Fragaria vesca subsp. vesca] ferulic acid and sinapic acid biosynthesis	12.1916	4.63745	6.78393	4.27382
FvH4_1g05100		PREDICTED: aldehyde dehydrogenase family 2 member C4-like [Fragaria vesca subsp. vesca]	9.56038	2.53227	1.92569	1.40899
FvH4_1g05200		PREDICTED: probable serine incorporator isoform X2 [Fragaria vesca subsp. vesca]	2.47035	1.46662	1.34473	1.19578
FvH4_1g08540		hypothetical protein Ccrd_019694 [Cynara cardunculus var. scolymus]	1.12963	0.430453	0.386571	0.220199
FvH4_1g10240		PREDICTED: proton-coupled amino acid transporter 3-like [Fragaria vesca subsp. vesca]	44.6732	62.2284	60.1285	61.7364
FvH4_1g11720		PREDICTED: thaumatin-like protein 1b [Fragaria vesca subsp. vesca]	5.6912	3.20622	2.84542	3.01755
FvH4_1g12350		PREDICTED: beta-galactosidase 3 [Fragaria vesca subsp. vesca]	16.0935	10.3162	10.7624	10.8014
FvH4_1g12450			2.4334	0.625876	0.302889	0.433718
FvH4_1g12550		PREDICTED: dehydrin DHN1-like [Fragaria vesca subsp. vesca]	67.4091	92.8085	100.285	184.083
FvH4_1g13370		hypothetical protein T07_11118 [Trichinella nelsoni]	164.083	108.986	109.941	114.687
FvH4_1g14090		PREDICTED: calcium uniporter protein 2, mitochondrial [Malus domestica]	24.6128	13.1169	13.2767	13.5893
FvH4_1g14100		PREDICTED: elongation of fatty acids protein 3-like [Fragaria vesca subsp. vesca]	14.9029	23.338	20.6382	22.3143
FvH4_1g14990		PREDICTED: L-ascorbate oxidase homolog [Fragaria vesca subsp. vesca]	7.33074	3.44399	4.0009	4.48875
FvH4_1g15800		PREDICTED: patatin-like protein 1 [Fragaria vesca subsp. vesca]	1.99025	0.660149	0.781694	0.682986
FvH4_1g16240		PREDICTED: F-box protein At5g67140 [Fragaria vesca subsp. vesca]	49.2155	73.0108	66.2412	72.4342
FvH4_1g16830		PREDICTED: hyphally-regulated protein-like [Pyrus x bretschneideri]	3.61477	0.293418	0.248209	0.461304
FvH4_1g16920		PREDICTED: cytochrome P450 81E8-like [Fragaria vesca subsp. vesca]	8.73275	1.94809	1.96841	1.47157
FvH4_1g20110		PREDICTED: E3 ubiquitin-protein ligase ATL31-like [Fragaria vesca subsp. vesca]	0.768521	0.192063	0.22985	0.195165
FvH4_1g20930		PREDICTED: annexin D1-like [Fragaria vesca subsp. vesca]	33.6983	18.1269	19.1602	20.5415
FvH4_1g23710		hypothetical protein VITISV_015004 [Vitis vinifera]	25.5691	10.0717	13.4395	10.7122
FvH4_1g23740		PREDICTED: zeaxanthin epoxidase, chloroplastic-like [Fragaria vesca subsp. vesca] ABA biosynthesis	5.31218	1.14521	0.825111	0.780922
FvH4_1g23750		PREDICTED: zeaxanthin epoxidase, chloroplastic-like [Fragaria vesca subsp. vesca]	26.0656	14.5847	14.5127	11.2506
FvH4_1g24050		PREDICTED: UDP-glucuronate:xylan alpha-glucuronosyltransferase 1 [Fragaria vesca subsp. vesca]	0.994871	0.384436	0.231504	0.49337
FvH4_1g24380		PREDICTED: laccase-15-like isoform X1 [Fragaria vesca subsp. vesca]	12.722	9.25544	8.47584	8.39824
FvH4_1g24490		PREDICTED: 2-oxoisovalerate dehydrogenase subunit alpha 2, mitochondrial [Fragaria vesca subsp. vesca]	38.0077	81.4014	60.0316	57.4096
FvH4_1g26530		PREDICTED: uncharacterized protein LOC101294794 [Fragaria vesca subsp. vesca]	216.821	324.181	312.894	336.765
FvH4_1g27170		PREDICTED: probable acyl-activating enzyme 6 [Fragaria vesca subsp. vesca]	18.4113	26.2131	27.4673	25.3392
FvH4_1g28340		PREDICTED: uncharacterized protein DDB_G0283697 [Fragaria vesca subsp. vesca]	173.361	125.579	130.206	123.874
FvH4_2g02970		PREDICTED: probable xyloglucan endotransglucosylase/hydrolase protein 10 [Fragaria vesca subsp. vesca]	1.51476	0.706224	0.649353	0.779339
FvH4_2g05000		PREDICTED: uncharacterized protein LOC101291846 [Fragaria vesca subsp. vesca]	8.83601	3.32253	3.65463	3.13517
FvH4_2g07030		PREDICTED: phragmoplast orienting kinesin 2 [Fragaria vesca subsp. vesca]	11.7075	8.58413	8.11586	7.17864
FvH4_2g08920		PREDICTED: uncharacterized protein LOC101299043 [Fragaria vesca subsp. vesca]	23.397	12.2461	10.3016	11.3478
FvH4_2g10390		PREDICTED: fructose-bisphosphate aldolase 1, chloroplastic [Fragaria vesca subsp. vesca]	15.4319	6.19386	6.10945	7.80389
FvH4_2g12580		PREDICTED: putative laccase-9 [Fragaria vesca subsp. vesca]	1.12848	0.265391	0.580251	0.618856
FvH4_2g12590		PREDICTED: putative laccase-9 [Fragaria vesca subsp. vesca]	24.9589	16.3968	11.6264	12.3768
FvH4_2g13110		PREDICTED: peroxidase 12 [Fragaria vesca subsp. vesca]	79.004	34.0232	34.9122	32.6966
FvH4_2g14190		PREDICTED: carbonic anhydrase 2-like [Fragaria vesca subsp. vesca]	1.53948	0.272519	0.665587	0.374066
FvH4_2g15600		PREDICTED: uncharacterized protein LOC101305537 isoform X1 [Fragaria vesca subsp. vesca]	1.69122	0.940674	0.969897	0.95267
FvH4_2g17810		PREDICTED: uncharacterized protein At5g48480 [Fragaria vesca subsp. vesca]	22.1584	11.966	12.6527	12.2548
FvH4_2g18320		PREDICTED: putative quinone-oxidoreductase homolog, chloroplastic [Fragaria vesca subsp. vesca]	82.4311	54.1174	61.6532	58.3888
FvH4_2g21390		PREDICTED: cruciferin PGCRURSE5-like [Fragaria vesca subsp. vesca]	103.104	327.096	216.212	438.688
FvH4_2g21400		PREDICTED: 12S seed storage protein CRA1-like [Fragaria vesca subsp. vesca]	79.9635	356.328	167.576	410.854
FvH4_2g21410		PREDICTED: LOW QUALITY PROTEIN: 12S seed storage protein CRA1-like [Fragaria vesca subsp. vesca]	47.7088	187.021	118.74	252.251
FvH4_2g21420		PREDICTED: legumin type B-like [Fragaria vesca subsp. vesca]	76.6909	195.766	155.156	280.77
FvH4_2g21430		PREDICTED: legumin A-like [Fragaria vesca subsp. vesca]	44.8255	102.931	87.6432	137.968
FvH4_2g21440		PREDICTED: legumin A-like [Fragaria vesca subsp. vesca]	5.6265	12.647	9.93604	17.62
FvH4_2g21540		PREDICTED: inorganic phosphate transporter 1-4 [Fragaria vesca subsp. vesca]	37.3382	23.7436	26.1708	25.6546
FvH4_2g21630		PREDICTED: hyoscyamine 6-dioxygenase-like [Fragaria vesca subsp. vesca]	3.64915	1.5922	1.57988	1.43925
FvH4_2g21650		PREDICTED: laccase-14-like [Juglans regia]	2.15399	0.470589	0.351092	0.189031
FvH4_2g22170		PREDICTED: cytochrome P450 94A1-like [Fragaria vesca subsp. vesca]	14.4062	6.81118	5.73422	6.76159
FvH4_2g23100		PREDICTED: sulfate transporter 3.1 [Fragaria vesca subsp. vesca]	28.4038	12.3106	16.7197	14.8851
FvH4_2g23220		PREDICTED: non-specific lipid-transfer protein-like protein At2g13820 [Fragaria vesca subsp. vesca]	0.889871	0.339932	0.301002	0.302337
FvH4_2g23780		PREDICTED: basic 7S globulin 2-like [Fragaria vesca subsp. vesca]	9.85819	5.35971	4.47499	3.77859
FvH4_2g24430		PREDICTED: histone H2AX-like [Fragaria vesca subsp. vesca]	6.98357	2.68581	3.83512	3.93005
FvH4_2g29610			1.47414	2.6572	2.90775	3.2444
FvH4_2g29860		PREDICTED: uncharacterized protein LOC101297404 [Fragaria vesca subsp. vesca]	19.0546	12.8713	10.2076	8.5663
FvH4_2g30840		PREDICTED: serine/threonine-protein kinase At5g01020 [Fragaria vesca subsp. vesca]	3.26593	0.876055	1.73121	1.89943
FvH4_2g31370		PREDICTED: 17.9 kDa class II heat shock protein-like [Fragaria vesca subsp. vesca]	27.7254	95.2536	42.424	67.015
FvH4_2g31570		PREDICTED: endochitinase PR4-like [Fragaria vesca subsp. vesca]	5.75048	2.08865	1.89513	1.63586
FvH4_2g34420		PREDICTED: abscisic acid 8'-hydroxylase 4-like [Fragaria vesca subsp. vesca]	5.15316	2.61483	2.69798	2.5341
FvH4_2g34690		PREDICTED: patatin-like protein 2 [Fragaria vesca subsp. vesca]	1.29877	0.678669	0.503745	0.392772
FvH4_2g34940		PREDICTED: uncharacterized protein LOC101314430 [Fragaria vesca subsp. vesca]	7.34058	3.08461	2.29625	1.74801
FvH4_2g37890		PREDICTED: plastocyanin [Fragaria vesca subsp. vesca]	18.0542	10.4497	6.12986	9.07641
FvH4_2g38530		PREDICTED: hexokinase-2, chloroplastic [Fragaria vesca subsp. vesca]	7.67638	12.7388	10.9509	12.1249
FvH4_2g38890		PREDICTED: purple acid phosphatase 2 [Fragaria vesca subsp. vesca]	17.111	26.8511	24.9117	29.0803
FvH4_2g39610,FvH4_2g39620		PREDICTED: isoflavone reductase-like protein [Fragaria vesca subsp. vesca]//PREDICTED: isoflavone reductase-like protein [Fragaria vesca subsp. vesca]	35.9458	18.1644	20.7723	22.8787
FvH4_2g40410		PREDICTED: type I inositol 1,4,5-trisphosphate 5-phosphatase 11 [Fragaria vesca subsp. vesca]	0.671363	0.255512	0.281349	0.262913
FvH4_2g40560		PREDICTED: LOW QUALITY PROTEIN: uncharacterized protein LOC105769156 [Gossypium raimondii]	1.23862	0.646926	0.523379	0.426948
FvH4_2g40570		PREDICTED: cytochrome P450 CYP82D47-like [Fragaria vesca subsp. vesca]	3.00565	0.992867	0.601308	0.820462
FvH4_2g41370		PREDICTED: protein ASPARTIC PROTEASE IN GUARD CELL 2-like [Fragaria vesca subsp. vesca]	23.1935	15.5596	13.4217	15.8623
FvH4_3g00510		PREDICTED: uncharacterized protein LOC101291127 [Fragaria vesca subsp. vesca]	4.4125	1.09884	1.17131	1.28343
FvH4_3g01040		Glucose/ribitol dehydrogenase [Cynara cardunculus var. scolymus]	8.73223	4.63578	3.22334	2.90344
FvH4_3g01060		PREDICTED: phosphatidate cytidylyltransferase 2 [Fragaria vesca subsp. vesca]	48.5156	67.0616	64.4973	66.7212
FvH4_3g01210		PREDICTED: uncharacterized protein LOC101308260 [Fragaria vesca subsp. vesca]	13.5588	25.3434	20.3866	21.8285
FvH4_3g01340		PREDICTED: ankyrin repeat-containing protein At3g12360-like isoform X1 [Fragaria vesca subsp. vesca]	2.52923	1.2939	1.08718	1.30895
FvH4_3g01760		PREDICTED: putative methyltransferase DDB_G0268948 [Fragaria vesca subsp. vesca]	103.278	48.1787	63.2571	70.0697
FvH4_3g01780		PREDICTED: putative methyltransferase DDB_G0268948 [Fragaria vesca subsp. vesca]	140.026	73.6292	80.0592	101.14
FvH4_3g02960		PREDICTED: uncharacterized protein LOC101297313 [Fragaria vesca subsp. vesca]	82.1125	137.508	111.467	122.311
FvH4_3g04660		PREDICTED: polyphenol oxidase, chloroplastic-like [Fragaria vesca subsp. vesca]	7.61498	2.3495	2.99751	2.52368
FvH4_3g04670		PREDICTED: polyphenol oxidase, chloroplastic-like [Fragaria vesca subsp. vesca]	12.3229	4.06965	3.34344	2.80856
FvH4_3g05070		PREDICTED: uncharacterized protein LOC105350266 isoform X3 [Fragaria vesca subsp. vesca]	1.45841	0.935024	0.915694	0.887221
FvH4_3g05950		PREDICTED: pathogenesis-related protein PR-4-like [Fragaria vesca subsp. vesca]	12.4666	2.78892	1.79914	0.82308
FvH4_3g06340		PREDICTED: cold-regulated 413 inner membrane protein 2, chloroplastic-like isoform X2 [Fragaria vesca subsp. vesca]	10.6509	7.09145	6.69428	6.24144
FvH4_3g06760		PREDICTED: uncharacterized protein LOC101301654 [Fragaria vesca subsp. vesca]	5.17753	9.93513	8.17384	15.3908
FvH4_3g07300		PREDICTED: uncharacterized protein LOC100246308 [Vitis vinifera]	33.2421	12.4694	9.3387	9.55376
FvH4_3g07950		PREDICTED: cysteine proteinase inhibitor 1 [Prunus mume]	1.32615	4.68484	3.21966	5.94855
FvH4_3g11090		PREDICTED: reticuline oxidase-like protein [Fragaria vesca subsp. vesca]	67.5842	31.1778	23.7964	20.992
FvH4_3g12160		PREDICTED: protein PHLOEM PROTEIN 2-LIKE A9 [Fragaria vesca subsp. vesca]	19.5206	8.98542	10.179	12.9641
FvH4_3g12480		PREDICTED: uncharacterized protein LOC101293075 [Fragaria vesca subsp. vesca]	59.0454	86.0488	80.4667	85.5073
FvH4_3g15240		PREDICTED: cytochrome P450 CYP749A22-like isoform X1 [Fragaria vesca subsp. vesca]	11.8771	6.33836	7.28527	8.04786
FvH4_3g15270		PREDICTED: cytochrome P450 CYP749A22-like [Fragaria vesca subsp. vesca]	15.8452	8.85681	7.48692	6.09626
FvH4_3g17480		PREDICTED: miraculin-like [Fragaria vesca subsp. vesca]	54.3091	24.0781	23.2322	13.9819
FvH4_3g17490		PREDICTED: alpha-amylase/subtilisin inhibitor-like [Fragaria vesca subsp. vesca]	12.9209	2.58305	2.67084	1.71038
FvH4_3g17500		PREDICTED: alpha-amylase/subtilisin inhibitor-like [Fragaria vesca subsp. vesca]	6.10827	1.33952	1.043	0.760566
FvH4_3g19080		PREDICTED: legumin B-like [Fragaria vesca subsp. vesca]	26.0474	114.931	63.1709	158.26
FvH4_3g20770		PREDICTED: PAP-specific phosphatase HAL2-like [Fragaria vesca subsp. vesca]	14.7526	5.9521	10.1012	8.47483
FvH4_3g21020		PREDICTED: chlorophyll a-b binding protein 13, chloroplastic [Fragaria vesca subsp. vesca]	4.26597	1.66916	1.87408	2.3144
FvH4_3g22110		PREDICTED: septum-promoting GTP-binding protein 1 [Fragaria vesca subsp. vesca]	6.03875	3.04958	2.9413	2.76947
FvH4_3g23080		PREDICTED: probable F-box protein At4g22030 [Fragaria vesca subsp. vesca]	2.54596	1.0508	1.14424	0.67018
FvH4_3g23680			112.661	81.5762	72.5528	67.3813
FvH4_3g26010		PREDICTED: pathogenesis-related protein PR-4-like [Fragaria vesca subsp. vesca]	48.0392	10.7312	6.79273	5.01323
FvH4_3g28040		PREDICTED: palmitoyl-monogalactosyldiacylglycerol delta-7 desaturase, chloroplastic-like [Fragaria vesca subsp. vesca]	2.28051	1.04401	0.978529	1.02706
FvH4_3g28370		PREDICTED: glucan endo-1,3-beta-glucosidase-like [Fragaria vesca subsp. vesca]	25.2944	8.73765	4.61575	4.69988
FvH4_3g28390		PREDICTED: glucan endo-1,3-beta-glucosidase-like [Fragaria vesca subsp. vesca]	3.91936	1.01541	0.712813	0.586434
FvH4_3g31680		PREDICTED: alpha carbonic anhydrase 7 [Fragaria vesca subsp. vesca]	9.01805	2.47296	3.86987	2.54876
FvH4_3g33180		PREDICTED: vicilin-like antimicrobial peptides 2-2 [Fragaria vesca subsp. vesca]	26.4072	61.7953	42.829	84.7395
FvH4_3g35040,FvH4_3g35050		PREDICTED: zinc finger protein ZAT12-like [Fragaria vesca subsp. vesca]//PREDICTED: zinc finger protein ZAT11-like [Fragaria vesca subsp. vesca]	22.4655	11.6521	13.8689	13.1128
FvH4_3g36020		PREDICTED: metallothionein-like protein 1 [Fragaria vesca subsp. vesca]	211.861	80.9635	82.0419	152.377
FvH4_3g36030		hypothetical protein POPTR_0019s13150g [Populus trichocarpa]	38.9981	15.6347	16.1973	6.75028
FvH4_3g36040			144.684	17.31	31.5563	14.7641
FvH4_3g36150		PREDICTED: glucan endo-1,3-beta-glucosidase-like [Fragaria vesca subsp. vesca]	11.5834	7.62949	7.1089	7.74453
FvH4_3g36960		PREDICTED: tropinone reductase homolog At1g07440-like isoform X3 [Fragaria vesca subsp. vesca]	7.98657	4.90686	3.80956	2.92213
FvH4_3g37570		PREDICTED: uncharacterized protein LOC101298296 [Fragaria vesca subsp. vesca]	1.64666	0.492818	0.674009	0.649126
FvH4_3g37660		PREDICTED: chlorophyll a-b binding protein of LHCII type 1-like [Fragaria vesca subsp. vesca]	4.92235	1.9336	1.6601	2.8584
FvH4_3g40180		PREDICTED: peroxidase 4-like [Fragaria vesca subsp. vesca]	2.84569	1.5461	0.947835	1.28318
FvH4_3g42760		PREDICTED: uncharacterized protein LOC101293760 [Fragaria vesca subsp. vesca]	0.962264	0.531526	0.43808	0.467253
FvH4_3g43500		unnamed protein product, partial [Vitis vinifera]	1.11162	0.719199	0.56901	0.341427
FvH4_4g01660		PREDICTED: putative calcium-transporting ATPase 13, plasma membrane-type [Fragaria vesca subsp. vesca]	58.002	36.7785	43.0105	35.4925
FvH4_4g02480		PREDICTED: uncharacterized protein LOC101298363 [Fragaria vesca subsp. vesca]	10.7194	6.04645	2.57775	3.40743
FvH4_4g02850		glu S.griseus protease inhibitor [Prunus persica]	7.45961	2.24061	2.42873	1.61058
FvH4_4g02860		PREDICTED: glu S.griseus protease inhibitor-like [Fragaria vesca subsp. vesca]	11.4886	5.45694	6.73252	5.3425
FvH4_4g02870		PREDICTED: inhibitor of trypsin and hageman factor-like [Fragaria vesca subsp. vesca]	3.47216	1.20226	1.25361	0.832347
FvH4_4g02990		PREDICTED: cellulose synthase-like protein G3 [Fragaria vesca subsp. vesca]	2.38052	1.27527	0.798713	0.839484
FvH4_4g03540		PREDICTED: probable inorganic phosphate transporter 1-3 [Fragaria vesca subsp. vesca]	6.25625	16.9599	14.5549	19.3272
FvH4_4g04450		PREDICTED: peroxygenase [Fragaria vesca subsp. vesca]	17.914	44.2217	32.3134	48.1589
FvH4_4g05050		PREDICTED: uncharacterized protein LOC101311268 [Fragaria vesca subsp. vesca]	32.3917	62.353	47.3873	94.5835
FvH4_4g05930		PREDICTED: alternative oxidase 3, mitochondrial-like [Fragaria vesca subsp. vesca]	5.96791	1.372	1.63161	1.12266
FvH4_4g08870		PREDICTED: LOW QUALITY PROTEIN: probable LRR receptor-like serine/threonine-protein kinase At4g30520 [Fragaria vesca subsp. vesca]	5.0316	3.02055	3.25513	3.45764
FvH4_4g10600		PREDICTED: endochitinase PR4-like [Fragaria vesca subsp. vesca]	6.07349	1.8742	1.79049	1.67917
FvH4_4g10610		PREDICTED: chitinase 4-like [Fragaria vesca subsp. vesca]	66.762	31.2672	18.8369	19.8347
FvH4_4g13910		PREDICTED: peptide methionine sulfoxide reductase B3, chloroplastic-like [Fragaria vesca subsp. vesca]	89.0764	40.6588	61.7782	52.6323
FvH4_4g14360		PREDICTED: cyclic nucleotide-gated ion channel 1-like [Fragaria vesca subsp. vesca]	12.114	33.3275	30.733	24.3665
FvH4_4g14910		PREDICTED: mitogen-activated protein kinase kinase kinase NPK1 [Fragaria vesca subsp. vesca]	1.45817	0.632678	0.824523	0.713128
FvH4_4g15010		PREDICTED: 2-hydroxyisoflavanone dehydratase-like [Fragaria vesca subsp. vesca]	4.60398	2.54269	2.03425	1.68223
FvH4_4g15080		PREDICTED: probable membrane-associated kinase regulator 1 [Fragaria vesca subsp. vesca]	3.62848	6.95619	7.25366	6.44389
FvH4_4g15150		PREDICTED: sugar transport protein 13 [Fragaria vesca subsp. vesca]	34.2359	15.3246	14.4087	12.7368
FvH4_4g15900			68.6869	316.029	163.604	357.185
FvH4_4g15930		PREDICTED: vicilin-like antimicrobial peptides 2-3 [Fragaria vesca subsp. vesca]	1.78769	6.81994	3.64568	7.77063
FvH4_4g19040		PREDICTED: major allergen Pru ar 1-like [Fragaria vesca subsp. vesca]	30.5738	7.54809	20.0201	12.3456
FvH4_4g19080		PREDICTED: major allergen Pru av 1-like [Fragaria vesca subsp. vesca]	73.5153	1.58215	7.09464	2.19926
FvH4_4g19120		PREDICTED: major allergen Pru ar 1-like [Fragaria vesca subsp. vesca]	54.727	1.7203	12.7366	2.48336
FvH4_4g20790		PREDICTED: galactinol synthase 2-like [Fragaria vesca subsp. vesca]	11.5585	4.39557	2.0501	1.90855
FvH4_4g22090		PREDICTED: probable xyloglucan endotransglucosylase/hydrolase protein B [Fragaria vesca subsp. vesca]	254.277	132.018	62.0999	112.173
FvH4_4g22190		PREDICTED: uncharacterized protein LOC101299094 [Fragaria vesca subsp. vesca]	13.3195	7.32745	7.0735	6.97994
FvH4_4g23160		PREDICTED: bidirectional sugar transporter N3 [Fragaria vesca subsp. vesca]	5.06584	1.121	1.90567	2.03005
FvH4_4g24080		PREDICTED: geraniol 8-hydroxylase-like [Fragaria vesca subsp. vesca]	16.9788	9.1183	10.5591	6.93046
FvH4_4g26600		PREDICTED: uncharacterized protein LOC101303903 [Fragaria vesca subsp. vesca]	41.0131	13.1221	13.3175	9.69043
FvH4_4g27020		PREDICTED: zinc finger protein 6 [Fragaria vesca subsp. vesca]	13.1183	5.99673	6.08586	4.90553
FvH4_4g27500		PREDICTED: alpha-xylosidase 1 [Fragaria vesca subsp. vesca]	4.72954	3.01063	2.65842	2.9181
FvH4_4g29600		PREDICTED: truncated transcription factor CAULIFLOWER A [Fragaria vesca subsp. vesca]	2.23918	1.09395	0.953671	0.904061
FvH4_4g30150		beta-1,3-glucanase [Fragaria x ananassa]	7.26911	2.66345	1.31307	1.23196
FvH4_4g30740		PREDICTED: CSC1-like protein At1g69450 [Fragaria vesca subsp. vesca]	21.6738	34.7891	30.5567	32.2369
FvH4_4g31230		PREDICTED: uncharacterized protein LOC101303116 isoform X1 [Fragaria vesca subsp. vesca]	10.7502	6.28356	6.48847	7.41428
FvH4_4g32270		PREDICTED: multicopper oxidase LPR2 [Fragaria vesca subsp. vesca]	40.0154	58.4404	58.4374	71.3801
FvH4_4g32760		PREDICTED: kirola-like [Fragaria vesca subsp. vesca]	2.27489	0.729177	0.531582	0.488001
FvH4_4g33060		PREDICTED: anthranilate synthase beta subunit 1, chloroplastic-like [Fragaria vesca subsp. vesca]	49.2381	95.9131	93.4693	79.0612
FvH4_4g33190		PREDICTED: U-box domain-containing protein 21-like [Fragaria vesca subsp. vesca]	2.33296	0.980882	0.859893	0.948336
FvH4_4g34160		PREDICTED: galactinol synthase 1 [Fragaria vesca subsp. vesca]	4.13573	1.86075	1.57124	1.71121
FvH4_4g34350		PREDICTED: probable inactive poly [ADP-ribose]	5.02585	1.15362	1.57967	1.33952
FvH4_4g34620		PREDICTED: U-box domain-containing protein 19 [Fragaria vesca subsp. vesca]	7.94489	4.22689	5.31876	4.56404
FvH4_4g34890		PREDICTED: MLP-like protein 423 [Fragaria vesca subsp. vesca]	2.36546	0.712564	0.690237	1.12817
FvH4_4g35150		PREDICTED: myosin heavy chain kinase B [Fragaria vesca subsp. vesca]	4.25389	1.42223	2.34058	2.51547
FvH4_4g35660		PREDICTED: thioredoxin H2-like [Fragaria vesca subsp. vesca]	3.75697	1.69767	1.77187	1.91058
FvH4_4g36110		PREDICTED: probable methionine--tRNA ligase [Fragaria vesca subsp. vesca]	28.623	14.7403	16.3279	18.2333
FvH4_5g01090		PREDICTED: copper chaperone for superoxide dismutase, chloroplastic/cytosolic [Fragaria vesca subsp. vesca]	15.3096	28.1924	24.6322	25.2604
FvH4_5g02050		PREDICTED: O-glucosyltransferase rumi homolog [Fragaria vesca subsp. vesca]	5.19179	1.60435	1.9407	1.79882
FvH4_5g03140		PREDICTED: uncharacterized protein LOC101291624 [Fragaria vesca subsp. vesca]	2.99286	1.34226	1.32667	1.09635
FvH4_5g03870		PREDICTED: 2-alkenal reductase (NADP(+)-dependent)-like [Fragaria vesca subsp. vesca]	0.973753	0.470097	0.376535	0.354313
FvH4_5g03960		hypothetical protein PRUPE_5G114500 [Prunus persica]	12.4943	5.0498	5.74146	6.05341
FvH4_5g05720		PREDICTED: FAS-associated factor 2-like [Fragaria vesca subsp. vesca]	9.64692	2.1576	3.13363	3.90791
FvH4_5g05740		PREDICTED: uncharacterized protein LOC101309833 [Fragaria vesca subsp. vesca]	6.5539	3.68404	3.87684	4.16916
FvH4_5g06300		hypothetical protein PRUPE_5G165500 [Prunus persica]	71.0761	35.3686	44.608	46.717
FvH4_5g08690		PREDICTED: 11-beta-hydroxysteroid dehydrogenase 1B-like [Fragaria vesca subsp. vesca]	27.2619	48.6365	43.1527	81.5434
FvH4_5g09180		PREDICTED: mitochondrial phosphate carrier protein 2, mitochondrial [Fragaria vesca subsp. vesca]	41.1796	23.7763	27.1988	22.1398
FvH4_5g10570		PREDICTED: uncharacterized protein LOC101298673 [Fragaria vesca subsp. vesca]	18.5856	9.78386	11.6685	11.7753
FvH4_5g12490		PREDICTED: uncharacterized protein LOC101314465 [Fragaria vesca subsp. vesca]	11.9368	7.31989	6.50394	6.96814
FvH4_5g16660		PREDICTED: non-specific lipid-transfer protein 2 [Fragaria vesca subsp. vesca]	24.0196	8.82953	5.11916	9.64872
FvH4_5g17790		PREDICTED: monoglyceride lipase [Fragaria vesca subsp. vesca]	12.7505	7.69717	8.90005	8.1824
FvH4_5g20430		PREDICTED: flavonol synthase 3-like [Fragaria vesca subsp. vesca]	5.8795	2.91449	2.52545	2.00862
FvH4_5g21820		PREDICTED: uncharacterized protein LOC101311674 [Fragaria vesca subsp. vesca]	10.012	17.8458	15.8178	30.3382
FvH4_5g26360		PREDICTED: uncharacterized transporter YBR287W-like [Fragaria vesca subsp. vesca]	8.36814	4.57767	4.65072	3.85765
FvH4_5g31970		PREDICTED: uncharacterized protein LOC101292414 [Fragaria vesca subsp. vesca]	3.35978	6.1976	5.45329	9.25233
FvH4_5g33530		PREDICTED: amino acid permease 6-like [Fragaria vesca subsp. vesca]	12.6399	6.91532	7.64544	6.6868
FvH4_5g35950		PREDICTED: UPF0483 protein AGAP003155 [Fragaria vesca subsp. vesca]	5.91882	2.62902	3.0866	2.1826
FvH4_5g36040		PREDICTED: purine permease 3-like [Fragaria vesca subsp. vesca]	1.52837	9.99144	2.95475	4.63337
FvH4_5g36280		PREDICTED: uncharacterized protein LOC101306919 [Fragaria vesca subsp. vesca]	7.0709	4.48981	4.42037	3.51748
FvH4_5g36900		PREDICTED: protein EXORDIUM-like [Fragaria vesca subsp. vesca] Brassino sginalling	39.4445	24.5073	26.0993	26.4992
FvH4_5g36910		PREDICTED: protein EXORDIUM-like [Fragaria vesca subsp. vesca]	13.0953	8.20739	5.69487	6.69183
FvH4_5g36970		PREDICTED: 7-deoxyloganetin glucosyltransferase-like [Fragaria vesca subsp. vesca]	3.506	2.04525	1.44251	1.29006
FvH4_5g37110		PREDICTED: uncharacterized protein LOC101301594 [Fragaria vesca subsp. vesca]	13.881	8.02427	9.56996	9.4389
FvH4_5g38050		PREDICTED: leucoanthocyanidin dioxygenase-like [Fragaria vesca subsp. vesca]	90.3089	55.9238	62.7491	40.0751
FvH4_5g38250		hypothetical protein PRUPE_1G509400 [Prunus persica]	144.268	54.6047	55.1995	65.4508
FvH4_5g39020		PREDICTED: probable calcium-binding protein CML29 [Fragaria vesca subsp. vesca]	28.5058	11.9564	17.8195	15.8536
FvH4_6g02560		PREDICTED: uncharacterized protein LOC105351969 [Fragaria vesca subsp. vesca]	16.0101	6.4705	8.44402	8.48067
FvH4_6g03000		PREDICTED: calmodulin-like protein 11 [Fragaria vesca subsp. vesca]	2.70097	1.60966	1.56362	1.41204
FvH4_6g03170		PREDICTED: uncharacterized protein LOC101300067 [Fragaria vesca subsp. vesca]	1.44628	0.29646	0.346694	0.403864
FvH4_6g04150			8.79883	19.7944	19.6435	20.6054
FvH4_6g05670		PREDICTED: uncharacterized GPI-anchored protein At5g19250-like [Fragaria vesca subsp. vesca]	3.60469	7.99977	5.68212	10.8694
FvH4_6g07450		PREDICTED: nicotianamine synthase [Fragaria vesca subsp. vesca]	3.83775	1.35528	1.24861	0.971323
FvH4_6g07830		PREDICTED: uncharacterized protein LOC101303527 [Fragaria vesca subsp. vesca]	53.0091	25.4773	32.2885	36.9218
FvH4_6g07990		PREDICTED: nodulin-26-like [Fragaria vesca subsp. vesca]	9.89764	23.394	20.1744	15.7082
FvH4_6g08340			11.2361	4.85688	2.38909	3.34061
FvH4_6g09300		PREDICTED: calcium-binding protein CML42-like [Fragaria vesca subsp. vesca]	3.26179	1.28375	1.0733	1.37563
FvH4_6g09960		PREDICTED: non-specific lipid-transfer protein 3-like [Fragaria vesca subsp. vesca]	6.47383	2.65885	2.12851	3.64506
FvH4_6g10120		PREDICTED: probable serine/threonine-protein kinase WNK5 [Fragaria vesca subsp. vesca]	6.56781	2.95434	2.76053	2.31015
FvH4_6g10250		PREDICTED: cationic peroxidase 1-like [Fragaria vesca subsp. vesca]	15.5196	10.6119	9.01951	9.94107
FvH4_6g10350		PREDICTED: protein LURP-one-related 10-like [Fragaria vesca subsp. vesca]	1.01224	0.281131	0.344785	0.292721
FvH4_6g12270		PREDICTED: LOW QUALITY PROTEIN: fructokinase-like 1, chloroplastic [Fragaria vesca subsp. vesca]	14.2514	6.74902	7.21022	8.8302
FvH4_6g13490		PREDICTED: uncharacterized protein LOC101294772 [Fragaria vesca subsp. vesca]	57.015	28.0584	33.5795	35.4044
FvH4_6g15840		PREDICTED: aquaporin PIP2-1-like [Fragaria vesca subsp. vesca]	3.08817	0.667389	1.15332	1.12109
FvH4_6g16410		PREDICTED: nucleolar protein 58-like [Fragaria vesca subsp. vesca]	44.9806	29.6217	31.626	26.2974
FvH4_6g16950		thaumatin-like protein, partial [Fragaria chiloensis]	158.815	58.0082	45.7516	30.282
FvH4_6g17070		UDP-glucuronosyl/UDP-glucosyltransferase [Cynara cardunculus var. scolymus]	3.36468	1.37255	2.01381	1.96543
FvH4_6g17400		PREDICTED: embryonic protein DC-8 [Fragaria vesca subsp. vesca]	11.4247	21.0145	16.2062	31.8786
FvH4_6g17700		PREDICTED: uncharacterized protein LOC101308886 [Fragaria vesca subsp. vesca]	7.06851	15.5089	18.4328	18.3541
FvH4_6g18600		PREDICTED: protein POLYCHOME-like [Fragaria vesca subsp. vesca]	1.80414	0.895916	0.964331	0.941575
FvH4_6g20340			3.26094	0.482218	0.43199	0.533786
FvH4_6g20570		PREDICTED: polyphenol oxidase, chloroplastic-like [Fragaria vesca subsp. vesca]	9.31448	5.16577	5.88099	5.33537
FvH4_6g21670			133.322	49.8305	73.811	70.9028
FvH4_6g25180		PREDICTED: bromodomain-containing protein 4-like [Fragaria vesca subsp. vesca]	0.764193	0.30263	0.277241	0.300506
FvH4_6g26650		PREDICTED: protein E6-like [Fragaria vesca subsp. vesca]	3.64657	1.56457	1.49807	1.37188
FvH4_6g30120		PREDICTED: putative disease resistance protein RGA3 isoform X2 [Fragaria vesca subsp. vesca]	4.23031	2.52594	2.67017	1.96056
FvH4_6g31040		PREDICTED: probable sulfate transporter 3.4 [Fragaria vesca subsp. vesca]	3.71843	2.20167	2.10591	2.1411
FvH4_6g32270		PREDICTED: uncharacterized protein LOC101306150 [Fragaria vesca subsp. vesca]	5.17774	2.40008	2.11346	2.22685
FvH4_6g32610		PREDICTED: ATP-dependent 6-phosphofructokinase 6-like [Fragaria vesca subsp. vesca]	2.27676	0.711797	0.610389	0.709106
FvH4_6g36450		PREDICTED: beta-amyrin synthase-like [Fragaria vesca subsp. vesca]	0.407802	1.45405	0.845729	0.968752
FvH4_6g36500		hypothetical protein ARALYDRAFT_316793 [Arabidopsis lyrata subsp. lyrata]	6.41423	2.83058	3.16389	2.00497
FvH4_6g37200		PREDICTED: glucan endo-1,3-beta-glucosidase, basic isoform-like [Fragaria vesca subsp. vesca]	24.3772	8.82098	13.9851	9.86557
FvH4_6g38100		PREDICTED: protodermal factor 1 [Fragaria vesca subsp. vesca]	2.48446	1.24789	1.0987	1.24485
FvH4_6g38500		PREDICTED: LOW QUALITY PROTEIN: callose synthase 7 [Fragaria vesca subsp. vesca]	2.44331	1.37336	1.37181	1.44186
FvH4_6g39000		PREDICTED: wall-associated receptor kinase-like 8 [Fragaria vesca subsp. vesca]	1.66535	0.335008	0.388323	0.156089
FvH4_6g40150		PREDICTED: chlorophyll a-b binding protein 8, chloroplastic [Fragaria vesca subsp. vesca]	8.89487	4.45437	2.80692	3.56117
FvH4_6g40970		PREDICTED: chlorophyll a-b binding protein 151, chloroplastic [Fragaria vesca subsp. vesca]	13.0236	5.31141	3.1279	5.06275
FvH4_6g41570			94.3647	227.527	149.526	243.129
FvH4_6g42800		PREDICTED: cellulose synthase-like protein H1 [Fragaria vesca subsp. vesca]	11.4039	6.99465	4.90168	4.25765
FvH4_6g43220		PREDICTED: protein DETOXIFICATION 40-like [Prunus mume]	0.78428	0.299149	0.284908	0.171766
FvH4_6g43340		PREDICTED: dirigent protein 1-like [Fragaria vesca subsp. vesca]	41.5084	25.3571	19.7164	26.9065
FvH4_6g43500		PREDICTED: peroxidase 3 [Fragaria vesca subsp. vesca]	5.68383	2.12464	2.0045	2.57717
FvH4_6g48490		PREDICTED: vacuolar amino acid transporter 1 [Fragaria vesca subsp. vesca]	49.7532	35.7386	29.9588	23.8935
FvH4_6g48590		PREDICTED: gibberellin-regulated protein 6-like [Fragaria vesca subsp. vesca]	15.3814	8.43797	7.41949	9.80908
FvH4_6g51310		PREDICTED: oleosin 18.2 kDa-like [Fragaria vesca subsp. vesca]	64.1541	141.334	106.125	216.763
FvH4_6g51380		PREDICTED: probable galactinol--sucrose galactosyltransferase 5 [Fragaria vesca subsp. vesca]	5.99355	2.46026	1.00757	1.89833
FvH4_6g52330		PREDICTED: uncharacterized protein LOC101293327 [Fragaria vesca subsp. vesca]	6.617	2.16112	2.60499	1.94224
FvH4_6g53030		PREDICTED: beta-glucosidase 24-like [Fragaria vesca subsp. vesca]	2.72854	0.972277	0.727527	1.11519
FvH4_6g53990		PREDICTED: glycerophosphodiester phosphodiesterase GDPD1, chloroplastic-like [Fragaria vesca subsp. vesca]	26.9206	39.204	45.5402	51.4761
FvH4_7g01390		PREDICTED: cycloartenol-C-24-methyltransferase [Fragaria vesca subsp. vesca]	59.6231	38.2796	44.1852	42.5831
FvH4_7g01450		PREDICTED: polyamine oxidase 1 isoform X1 [Fragaria vesca subsp. vesca]	13.6668	7.81688	9.18239	8.14405
FvH4_7g02770		U1 small nuclear ribonucleoprotein 70 kDa [Morus notabilis]	0.938662	0	0	0
FvH4_7g03220		PREDICTED: NADPH:quinone oxidoreductase-like [Prunus mume]	76.752	29.3388	40.4386	31.9106
FvH4_7g05770		PREDICTED: GDSL esterase/lipase At5g03610-like [Fragaria vesca subsp. vesca]	0.640169	0.121906	0.109958	0.319018
FvH4_7g07790		PREDICTED: calmodulin-binding transcription activator 3-like [Fragaria vesca subsp. vesca]	0.958539	0.489331	0.403469	0.474126
FvH4_7g12720		PREDICTED: putative glutamine amidotransferase YLR126C [Fragaria vesca subsp. vesca]	0.959889	0.215205	0.14052	0.125341
FvH4_7g13820		PREDICTED: acetyl-coenzyme A carboxylase carboxyl transferase subunit alpha, chloroplastic-like [Fragaria vesca subsp. vesca]	15.3153	10.7472	11.125	10.1426
FvH4_7g14640		PREDICTED: BURP domain-containing protein 3-like [Fragaria vesca subsp. vesca]	16.7269	9.16613	9.29575	10.5454
FvH4_7g15030		PREDICTED: 3-hydroxyisobutyryl-CoA hydrolase 1-like [Fragaria vesca subsp. vesca]	185.598	278.591	249.899	250.255
FvH4_7g15320		PREDICTED: myosin-11-like isoform X1 [Fragaria vesca subsp. vesca]	1.00175	0.425172	0.509404	0.4911
FvH4_7g15690		PREDICTED: BAG family molecular chaperone regulator 6 isoform X1 [Fragaria vesca subsp. vesca]	6.54041	40.7524	19.5164	11.4855
FvH4_7g15780		PREDICTED: probable inactive 2-oxoglutarate-dependent dioxygenase AOP2 [Fragaria vesca subsp. vesca]	20.1636	6.53051	5.73882	4.73773
FvH4_7g16190		PREDICTED: rhodanese-like domain-containing protein 4, chloroplastic [Fragaria vesca subsp. vesca]	14.3442	7.56485	8.38685	8.04068
FvH4_7g17880		PREDICTED: soluble inorganic pyrophosphatase 1 [Fragaria vesca subsp. vesca]	2.98206	1.55336	1.64807	1.57702
FvH4_7g18050		PREDICTED: cucumisin-like [Fragaria vesca subsp. vesca]	14.9381	23.0679	22.1218	26.0348
FvH4_7g18460		PREDICTED: protein NUCLEAR FUSION DEFECTIVE 4-like [Fragaria vesca subsp. vesca]	0.614422	0.265664	0.222165	0.268239
FvH4_7g19790		PREDICTED: LOW QUALITY PROTEIN: MLO-like protein 6 [Fragaria vesca subsp. vesca]	5.77922	2.72397	3.45552	3.35151
FvH4_7g20750		Histone H4 [Aegilops tauschii]	73.4796	32.8197	48.2073	45.8298
FvH4_7g22480		PREDICTED: glucan endo-1,3-beta-glucosidase-like [Fragaria vesca subsp. vesca]	18.0097	11.5143	10.5356	11.9392
FvH4_7g22510		PREDICTED: uncharacterized protein LOC101311801 [Fragaria vesca subsp. vesca]	36.3078	22.3884	26.173	23.1802
FvH4_7g22650		PREDICTED: cytochrome P450 71A22-like [Fragaria vesca subsp. vesca]	0.469512	0.0759579	0.178689	0.122048
FvH4_7g22910		PREDICTED: ribulose bisphosphate carboxylase/oxygenase activase, chloroplastic isoform X1 [Fragaria vesca subsp. vesca]	26.657	5.80093	7.25345	10.5684
FvH4_7g23420		PREDICTED: delta-1-pyrroline-5-carboxylate synthase [Fragaria vesca subsp. vesca]	63.6617	46.8153	26.5464	28.5283
FvH4_7g23710		hypothetical protein COLO4_19060 [Corchorus olitorius]	15.3838	73.7931	33.0693	47.8583
FvH4_7g24370		PREDICTED: cytochrome P450 90A1 [Fragaria vesca subsp. vesca]	2.27122	1.02158	0.728845	1.04795
FvH4_7g26900		PREDICTED: oleosin 1-like [Fragaria vesca subsp. vesca]	73.9257	145.417	109.235	220.377
FvH4_7g28420		PREDICTED: non-specific lipid-transfer protein 3-like [Fragaria vesca subsp. vesca]	5.12054	0.988111	0.850944	1.14983
FvH4_7g30310		PREDICTED: FK506-binding protein 4-like [Fragaria vesca subsp. vesca]	92.3916	53.3165	66.8044	51.9158
FvH4_7g31470		PREDICTED: deacetoxyvindoline 4-hydroxylase-like [Fragaria vesca subsp. vesca]	0.89602	0.289739	0.108891	0.123356
FvH4_7g31480		PREDICTED: dirigent protein 1-like [Fragaria vesca subsp. vesca]	11.7072	2.77743	1.61231	2.02158
FvH4_7g31750		PREDICTED: probable plastid-lipid-associated protein 14, chloroplastic [Fragaria vesca subsp. vesca]	6.42741	4.2952	3.90331	4.03826
FvH4_7g32520		PREDICTED: metal-nicotianamine transporter YSL3 isoform X2 [Fragaria vesca subsp. vesca]	34.3333	16.151	22.6595	15.4691
FvH4_7g32800		PREDICTED: small heat shock protein, chloroplastic-like [Fragaria vesca subsp. vesca]	1.43603	4.69434	3.39972	7.80375
FvH4_7g32930		PREDICTED: protein YLS9 [Fragaria vesca subsp. vesca]	10.4981	4.51976	5.74154	4.39058
FvH4_7g33060		PREDICTED: neurofilament medium polypeptide [Fragaria vesca subsp. vesca]	40.8998	61.1677	63.9501	55.7966
FvH4_c1g00180		hypothetical protein (mitochondrion) [Vicia faba]	119.312	71.8909	51.848	64.1151
FvH4_c3g00050		hypothetical protein COLO4_02154 [Corchorus olitorius]	7.96362	4.11964	1.78243	3.12935
FvH4_c3g00060		uncharacterized protein LOC110281477 [Arachis duranensis]	27.091	13.8869	6.97331	9.4631

## Sheet: TWO CONTROLS
GENE
FvH4_1g00710
FvH4_1g02870
FvH4_1g05090
FvH4_1g05100
FvH4_1g05200
FvH4_1g09070
FvH4_1g09610
FvH4_1g12350
FvH4_1g14090
FvH4_1g14820
FvH4_1g14930
FvH4_1g15800
FvH4_1g16920
FvH4_1g18170
FvH4_1g20390
FvH4_1g20930
FvH4_1g23740
FvH4_1g26980
FvH4_1g29310
FvH4_2g03260
FvH4_2g03300
FvH4_2g05000
FvH4_2g08920
FvH4_2g10390
FvH4_2g12580
FvH4_2g12590
FvH4_2g13110
FvH4_2g15600
FvH4_2g17430
FvH4_2g17810
FvH4_2g20010
FvH4_2g20020
FvH4_2g20070
FvH4_2g20080,FvH4_2g20090
FvH4_2g21280
FvH4_2g21390
FvH4_2g21400
FvH4_2g21410
FvH4_2g21420
FvH4_2g21430
FvH4_2g21630
FvH4_2g21650
FvH4_2g22170
FvH4_2g25860
FvH4_2g26690
FvH4_2g31370
FvH4_2g31690
FvH4_2g33260
FvH4_2g34940
FvH4_2g37890
FvH4_2g38890
FvH4_2g40560
FvH4_2g40570
FvH4_3g00510
FvH4_3g01040
FvH4_3g01340
FvH4_3g01760
FvH4_3g04660
FvH4_3g04670
FvH4_3g05950
FvH4_3g06200
FvH4_3g07300
FvH4_3g07950
FvH4_3g09210
FvH4_3g10810
FvH4_3g15270
FvH4_3g17480
FvH4_3g17490
FvH4_3g17500
FvH4_3g19080
FvH4_3g22110
FvH4_3g25370
FvH4_3g26010
FvH4_3g26130
FvH4_3g26430
FvH4_3g28370
FvH4_3g28390
FvH4_3g29510
FvH4_3g33180
FvH4_3g33510
FvH4_3g36030
FvH4_3g36040
FvH4_3g38970
FvH4_3g39850
FvH4_3g40180
FvH4_3g40320
FvH4_3g40570
FvH4_3g42760
FvH4_4g02850
FvH4_4g02990
FvH4_4g03540
FvH4_4g04450
FvH4_4g05930
FvH4_4g09340
FvH4_4g10190
FvH4_4g10600
FvH4_4g10610
FvH4_4g14360
FvH4_4g15150
FvH4_4g15900
FvH4_4g15930
FvH4_4g18830
FvH4_4g18860
FvH4_4g18990
FvH4_4g19060
FvH4_4g19070
FvH4_4g19080
FvH4_4g19120
FvH4_4g19710
FvH4_4g20750
FvH4_4g20790
FvH4_4g21380
FvH4_4g21600
FvH4_4g22090
FvH4_4g22190
FvH4_4g23160
FvH4_4g24080
FvH4_4g26600
FvH4_4g27500
FvH4_4g30150
FvH4_4g32110
FvH4_4g33060
FvH4_4g33190
FvH4_4g33970
FvH4_4g36110
FvH4_5g02050
FvH4_5g03140
FvH4_5g05720
FvH4_5g06300
FvH4_5g08690
FvH4_5g10300
FvH4_5g10570
FvH4_5g16660
FvH4_5g16890
FvH4_5g17650
FvH4_5g17790
FvH4_5g20430
FvH4_5g21820
FvH4_5g26360
FvH4_5g31970
FvH4_5g32690
FvH4_5g32710
FvH4_5g35950
FvH4_5g36170
FvH4_5g36280
FvH4_6g02560
FvH4_6g03790
FvH4_6g04150
FvH4_6g06090
FvH4_6g07450
FvH4_6g07990
FvH4_6g08340
FvH4_6g08620
FvH4_6g10120
FvH4_6g10350
FvH4_6g10510
FvH4_6g12680
FvH4_6g13490
FvH4_6g13610
FvH4_6g16950
FvH4_6g17020
FvH4_6g17400
FvH4_6g17700
FvH4_6g21010
FvH4_6g21670
FvH4_6g31930
FvH4_6g32610
FvH4_6g36450
FvH4_6g36500
FvH4_6g38100
FvH4_6g38500
FvH4_6g38760
FvH4_6g39000
FvH4_6g39410
FvH4_6g39820
FvH4_6g39840
FvH4_6g40150
FvH4_6g40970
FvH4_6g41570
FvH4_6g43500
FvH4_6g48120
FvH4_6g51310
FvH4_6g51380
FvH4_6g53030
FvH4_7g00440
FvH4_7g03220
FvH4_7g03520
FvH4_7g15310
FvH4_7g15690
FvH4_7g15780
FvH4_7g16990
FvH4_7g17880
FvH4_7g19790
FvH4_7g21880
FvH4_7g22910
FvH4_7g23710
FvH4_7g24370
FvH4_7g26540
FvH4_7g28420
FvH4_7g28850
FvH4_7g31470
FvH4_7g31480
FvH4_7g32570
FvH4_7g32800
FvH4_c3g00060
