# Supplementary material for: Down-regulation of Fra a 1.02 in strawberry fruits causes transcriptomic and metabolic changes compatible with an altered defense response
Source: Hortic Res. 2021 Mar 10;8:58. doi: 10.1038/s41438-021-00492-4 (PMC7943815; doi:10.1038/s41438-021-00492-4)
Supplement: Supplementary file 5 — Table S4 [file 41438_2021_492_MOESM5_ESM.xlsx]

## Sheet: Hoja1
FvH4_6g38500	GO:0006075	Biological Process:(1->3)-beta-D-glucan biosynthetic process
FvH4_3g38970	GO:0006529	Biological Process:asparagine biosynthetic process
FvH4_7g15310	GO:0009058	Biological Process:biosynthetic process
FvH4_1g12350	GO:0005975	Biological Process:carbohydrate metabolic process
FvH4_3g28370	GO:0005975	Biological Process:carbohydrate metabolic process
FvH4_3g28390	GO:0005975	Biological Process:carbohydrate metabolic process
FvH4_4g10610	GO:0005975	Biological Process:carbohydrate metabolic process
FvH4_4g22090	GO:0005975	Biological Process:carbohydrate metabolic process
FvH4_4g27500	GO:0005975	Biological Process:carbohydrate metabolic process
FvH4_4g30150	GO:0005975	Biological Process:carbohydrate metabolic process
FvH4_6g53030	GO:0005975	Biological Process:carbohydrate metabolic process
FvH4_4g22090	GO:0042546	Biological Process:cell wall biogenesis
FvH4_4g10600	GO:0016998	Biological Process:cell wall macromolecule catabolic process
FvH4_4g10610	GO:0016998	Biological Process:cell wall macromolecule catabolic process
FvH4_4g33970	GO:0042545	Biological Process:cell wall modification
FvH4_1g09610	GO:0042545	Biological Process:cell wall modification
FvH4_7g26540	GO:0006520	Biological Process:cellular amino acid metabolic process
FvH4_4g22090	GO:0006073	Biological Process:cellular glucan metabolic process
FvH4_3g42760	GO:0030244	Biological Process:cellulose biosynthetic process
FvH4_4g02990	GO:0030244	Biological Process:cellulose biosynthetic process
FvH4_4g10600	GO:0006032	Biological Process:chitin catabolic process
FvH4_4g10610	GO:0006032	Biological Process:chitin catabolic process
FvH4_6g03790	GO:0006535	Biological Process:cysteine biosynthetic process from serine
FvH4_3g29510	GO:0006535	Biological Process:cysteine biosynthetic process from serine
FvH4_4g19060	GO:0006952	Biological Process:defense response
FvH4_4g18990	GO:0006952	Biological Process:defense response
FvH4_4g18860	GO:0006952	Biological Process:defense response
FvH4_4g19710	GO:0006952	Biological Process:defense response
FvH4_4g19070	GO:0006952	Biological Process:defense response
FvH4_4g18830	GO:0006952	Biological Process:defense response
FvH4_4g19080	GO:0006952	Biological Process:defense response
FvH4_4g19120	GO:0006952	Biological Process:defense response
FvH4_7g19790	GO:0006952	Biological Process:defense response
FvH4_3g05950	GO:0042742	Biological Process:defense response to bacterium
FvH4_3g26010	GO:0042742	Biological Process:defense response to bacterium
FvH4_5g16890	GO:0006855	Biological Process:drug transmembrane transport
FvH4_5g36170	GO:0006855	Biological Process:drug transmembrane transport
FvH4_5g21820	GO:0009793	Biological Process:embryo development ending in seed dormancy
FvH4_6g32610	GO:0006002	Biological Process:fructose 6-phosphate metabolic process
FvH4_4g20790	GO:0006012	Biological Process:galactose metabolic process
FvH4_5g17650	GO:0006542	Biological Process:glutamine biosynthetic process
FvH4_2g10390	GO:0006096	Biological Process:glycolytic process
FvH4_6g32610	GO:0006096	Biological Process:glycolytic process
FvH4_2g12590	GO:0046274	Biological Process:lignin catabolic process
FvH4_4g10190	GO:0008610	Biological Process:lipid biosynthetic process
FvH4_1g15800	GO:0006629	Biological Process:lipid metabolic process
FvH4_5g16660	GO:0006869	Biological Process:lipid transport
FvH4_7g28420	GO:0006869	Biological Process:lipid transport
FvH4_4g09340	GO:0008152	Biological Process:metabolic process
FvH4_6g39410	GO:0008152	Biological Process:metabolic process
FvH4_3g10810	GO:0008152	Biological Process:metabolic process
FvH4_6g17020	GO:0008152	Biological Process:metabolic process
FvH4_2g03260	GO:0008152	Biological Process:metabolic process
FvH4_2g03300	GO:0008152	Biological Process:metabolic process
FvH4_2g17430	GO:0008152	Biological Process:metabolic process
FvH4_6g39840	GO:0008152	Biological Process:metabolic process
FvH4_6g39820	GO:0008152	Biological Process:metabolic process
FvH4_1g05090	GO:0008152	Biological Process:metabolic process
FvH4_1g05100	GO:0008152	Biological Process:metabolic process
FvH4_1g15800	GO:0008152	Biological Process:metabolic process
FvH4_3g01760	GO:0008152	Biological Process:metabolic process
FvH4_3g04660	GO:0008152	Biological Process:metabolic process
FvH4_3g04670	GO:0008152	Biological Process:metabolic process
FvH4_4g33060	GO:0008152	Biological Process:metabolic process
FvH4_6g13490	GO:0008152	Biological Process:metabolic process
FvH4_5g03140	GO:0030001	Biological Process:metal ion transport
FvH4_3g26130	GO:0007275	Biological Process:multicellular organism development
FvH4_6g07450	GO:0030418	Biological Process:nicotianamine biosynthetic process
FvH4_5g17650	GO:0006807	Biological Process:nitrogen compound metabolic process
FvH4_7g00440	GO:0055114	Biological Process:oxidation-reduction process
FvH4_6g06090	GO:0055114	Biological Process:oxidation-reduction process
FvH4_3g40570	GO:0055114	Biological Process:oxidation-reduction process
FvH4_4g10190	GO:0055114	Biological Process:oxidation-reduction process
FvH4_3g09210	GO:0055114	Biological Process:oxidation-reduction process
FvH4_7g26540	GO:0055114	Biological Process:oxidation-reduction process
FvH4_7g28850	GO:0055114	Biological Process:oxidation-reduction process
FvH4_5g32710	GO:0055114	Biological Process:oxidation-reduction process
FvH4_5g32690	GO:0055114	Biological Process:oxidation-reduction process
FvH4_1g05090	GO:0055114	Biological Process:oxidation-reduction process
FvH4_1g05100	GO:0055114	Biological Process:oxidation-reduction process
FvH4_1g16920	GO:0055114	Biological Process:oxidation-reduction process
FvH4_2g12580	GO:0055114	Biological Process:oxidation-reduction process
FvH4_2g12590	GO:0055114	Biological Process:oxidation-reduction process
FvH4_2g13110	GO:0055114	Biological Process:oxidation-reduction process
FvH4_2g15600	GO:0055114	Biological Process:oxidation-reduction process
FvH4_2g21630	GO:0055114	Biological Process:oxidation-reduction process
FvH4_2g21650	GO:0055114	Biological Process:oxidation-reduction process
FvH4_2g22170	GO:0055114	Biological Process:oxidation-reduction process
FvH4_2g40560	GO:0055114	Biological Process:oxidation-reduction process
FvH4_2g40570	GO:0055114	Biological Process:oxidation-reduction process
FvH4_3g04660	GO:0055114	Biological Process:oxidation-reduction process
FvH4_3g04670	GO:0055114	Biological Process:oxidation-reduction process
FvH4_3g15270	GO:0055114	Biological Process:oxidation-reduction process
FvH4_3g40180	GO:0055114	Biological Process:oxidation-reduction process
FvH4_4g05930	GO:0055114	Biological Process:oxidation-reduction process
FvH4_4g24080	GO:0055114	Biological Process:oxidation-reduction process
FvH4_5g20430	GO:0055114	Biological Process:oxidation-reduction process
FvH4_6g43500	GO:0055114	Biological Process:oxidation-reduction process
FvH4_7g15780	GO:0055114	Biological Process:oxidation-reduction process
FvH4_7g24370	GO:0055114	Biological Process:oxidation-reduction process
FvH4_7g31470	GO:0055114	Biological Process:oxidation-reduction process
FvH4_4g03540	GO:0006817	Biological Process:phosphate ion transport
FvH4_7g17880	GO:0006796	Biological Process:phosphate-containing compound metabolic process
FvH4_6g40150	GO:0009765	Biological Process:photosynthesis, light harvesting
FvH4_6g40970	GO:0009765	Biological Process:photosynthesis, light harvesting
FvH4_3g04660	GO:0046148	Biological Process:pigment biosynthetic process
FvH4_3g04670	GO:0046148	Biological Process:pigment biosynthetic process
FvH4_6g13610	GO:0009664	Biological Process:plant-type cell wall organization
FvH4_3g40320	GO:0006468	Biological Process:protein phosphorylation
FvH4_6g10120	GO:0006468	Biological Process:protein phosphorylation
FvH4_6g39000	GO:0006468	Biological Process:protein phosphorylation
FvH4_4g33190	GO:0016567	Biological Process:protein ubiquitination
FvH4_7g32570	GO:0006355	Biological Process:regulation of transcription, DNA-templated
FvH4_2g31690	GO:0006355	Biological Process:regulation of transcription, DNA-templated
FvH4_6g31930	GO:0006355	Biological Process:regulation of transcription, DNA-templated
FvH4_3g26430	GO:0006355	Biological Process:regulation of transcription, DNA-templated
FvH4_2g21280	GO:0006355	Biological Process:regulation of transcription, DNA-templated
FvH4_6g48120	GO:0006355	Biological Process:regulation of transcription, DNA-templated
FvH4_1g26980	GO:0006355	Biological Process:regulation of transcription, DNA-templated
FvH4_3g06200	GO:0006355	Biological Process:regulation of transcription, DNA-templated
FvH4_3g39850	GO:0006355	Biological Process:regulation of transcription, DNA-templated
FvH4_6g10510	GO:0006355	Biological Process:regulation of transcription, DNA-templated
FvH4_4g19060	GO:0009607	Biological Process:response to biotic stimulus
FvH4_4g18990	GO:0009607	Biological Process:response to biotic stimulus
FvH4_4g18860	GO:0009607	Biological Process:response to biotic stimulus
FvH4_4g19710	GO:0009607	Biological Process:response to biotic stimulus
FvH4_4g19070	GO:0009607	Biological Process:response to biotic stimulus
FvH4_4g18830	GO:0009607	Biological Process:response to biotic stimulus
FvH4_4g19080	GO:0009607	Biological Process:response to biotic stimulus
FvH4_4g19120	GO:0009607	Biological Process:response to biotic stimulus
FvH4_2g13110	GO:0006979	Biological Process:response to oxidative stress
FvH4_3g40180	GO:0006979	Biological Process:response to oxidative stress
FvH4_6g43500	GO:0006979	Biological Process:response to oxidative stress
FvH4_2g25860	GO:0006950	Biological Process:response to stress
FvH4_4g02850	GO:0009611	Biological Process:response to wounding
FvH4_3g26430	GO:0048364	Biological Process:root development
FvH4_4g21600	GO:0055085	Biological Process:transmembrane transport
FvH4_4g21380	GO:0055085	Biological Process:transmembrane transport
FvH4_5g16890	GO:0055085	Biological Process:transmembrane transport
FvH4_5g36170	GO:0055085	Biological Process:transmembrane transport
FvH4_4g32110	GO:0055085	Biological Process:transmembrane transport
FvH4_4g03540	GO:0055085	Biological Process:transmembrane transport
FvH4_4g15150	GO:0055085	Biological Process:transmembrane transport
FvH4_5g26360	GO:0055085	Biological Process:transmembrane transport
FvH4_6g07990	GO:0055085	Biological Process:transmembrane transport
FvH4_4g22090	GO:0010411	Biological Process:xyloglucan metabolic process
FvH4_6g38500	GO:0000148	Cellular Component:1,3-beta-D-glucan synthase complex
FvH4_2g12590	GO:0048046	Cellular Component:apoplast
FvH4_4g22090	GO:0048046	Cellular Component:apoplast
FvH4_4g33970	GO:0005618	Cellular Component:cell wall
FvH4_1g09610	GO:0005618	Cellular Component:cell wall
FvH4_4g22090	GO:0005618	Cellular Component:cell wall
FvH4_3g29510	GO:0005737	Cellular Component:cytoplasm
FvH4_7g17880	GO:0005737	Cellular Component:cytoplasm
FvH4_6g13610	GO:0005576	Cellular Component:extracellular region
FvH4_4g21600	GO:0016021	Cellular Component:integral component of membrane
FvH4_4g21380	GO:0016021	Cellular Component:integral component of membrane
FvH4_1g29310	GO:0016021	Cellular Component:integral component of membrane
FvH4_2g26690	GO:0016021	Cellular Component:integral component of membrane
FvH4_5g10300	GO:0016021	Cellular Component:integral component of membrane
FvH4_4g03540	GO:0016021	Cellular Component:integral component of membrane
FvH4_4g15150	GO:0016021	Cellular Component:integral component of membrane
FvH4_4g23160	GO:0016021	Cellular Component:integral component of membrane
FvH4_5g26360	GO:0016021	Cellular Component:integral component of membrane
FvH4_6g39000	GO:0016021	Cellular Component:integral component of membrane
FvH4_6g51310	GO:0016021	Cellular Component:integral component of membrane
FvH4_7g19790	GO:0016021	Cellular Component:integral component of membrane
FvH4_1g20390	GO:0016020	Cellular Component:membrane
FvH4_6g21010	GO:0016020	Cellular Component:membrane
FvH4_5g16890	GO:0016020	Cellular Component:membrane
FvH4_5g36170	GO:0016020	Cellular Component:membrane
FvH4_4g32110	GO:0016020	Cellular Component:membrane
FvH4_1g05200	GO:0016020	Cellular Component:membrane
FvH4_3g42760	GO:0016020	Cellular Component:membrane
FvH4_4g02990	GO:0016020	Cellular Component:membrane
FvH4_6g07990	GO:0016020	Cellular Component:membrane
FvH4_6g38500	GO:0016020	Cellular Component:membrane
FvH4_6g40150	GO:0016020	Cellular Component:membrane
FvH4_6g40970	GO:0016020	Cellular Component:membrane
FvH4_6g51310	GO:0012511	Cellular Component:monolayer-surrounded lipid storage body
FvH4_2g31690	GO:0005634	Cellular Component:nucleus
FvH4_6g31930	GO:0005634	Cellular Component:nucleus
FvH4_3g26430	GO:0005634	Cellular Component:nucleus
FvH4_6g38500	GO:0003843	Molecular Function:1,3-beta-D-glucan synthase activity
FvH4_6g32610	GO:0003872	Molecular Function:6-phosphofructokinase activity
FvH4_2g38890	GO:0003993	Molecular Function:acid phosphatase activity
FvH4_4g05930	GO:0009916	Molecular Function:alternative oxidase activity
FvH4_5g16890	GO:0015297	Molecular Function:antiporter activity
FvH4_5g36170	GO:0015297	Molecular Function:antiporter activity
FvH4_3g38970	GO:0004066	Molecular Function:asparagine synthase (glutamine-hydrolyzing) activity
FvH4_4g21600	GO:0005524	Molecular Function:ATP binding
FvH4_4g21380	GO:0005524	Molecular Function:ATP binding
FvH4_1g20390	GO:0005524	Molecular Function:ATP binding
FvH4_6g21010	GO:0005524	Molecular Function:ATP binding
FvH4_3g40320	GO:0005524	Molecular Function:ATP binding
FvH4_6g10120	GO:0005524	Molecular Function:ATP binding
FvH4_6g32610	GO:0005524	Molecular Function:ATP binding
FvH4_6g39000	GO:0005524	Molecular Function:ATP binding
FvH4_7g22910	GO:0005524	Molecular Function:ATP binding
FvH4_4g21600	GO:0016887	Molecular Function:ATPase activity
FvH4_4g21380	GO:0016887	Molecular Function:ATPase activity
FvH4_1g20390	GO:0016887	Molecular Function:ATPase activity
FvH4_6g21010	GO:0016887	Molecular Function:ATPase activity
FvH4_4g21600	GO:0042626	Molecular Function:ATPase activity, coupled to transmembrane movement of substances
FvH4_4g21380	GO:0042626	Molecular Function:ATPase activity, coupled to transmembrane movement of substances
FvH4_4g33190	GO:0005488	Molecular Function:binding
FvH4_1g20930	GO:0005509	Molecular Function:calcium ion binding
FvH4_1g20930	GO:0005544	Molecular Function:calcium-dependent phospholipid binding
FvH4_1g12350	GO:0030246	Molecular Function:carbohydrate binding
FvH4_4g27500	GO:0030246	Molecular Function:carbohydrate binding
FvH4_4g09340	GO:0003824	Molecular Function:catalytic activity
FvH4_7g15310	GO:0003824	Molecular Function:catalytic activity
FvH4_7g15310	GO:0003824	Molecular Function:catalytic activity
FvH4_5g17650	GO:0003824	Molecular Function:catalytic activity
FvH4_5g32710	GO:0003824	Molecular Function:catalytic activity
FvH4_5g32690	GO:0003824	Molecular Function:catalytic activity
FvH4_2g10390	GO:0003824	Molecular Function:catalytic activity
FvH4_4g27500	GO:0003824	Molecular Function:catalytic activity
FvH4_6g51380	GO:0003824	Molecular Function:catalytic activity
FvH4_3g04660	GO:0004097	Molecular Function:catechol oxidase activity
FvH4_3g04670	GO:0004097	Molecular Function:catechol oxidase activity
FvH4_3g42760	GO:0016760	Molecular Function:cellulose synthase (UDP-forming) activity
FvH4_4g02990	GO:0016760	Molecular Function:cellulose synthase (UDP-forming) activity
FvH4_6g07990	GO:0015267	Molecular Function:channel activity
FvH4_7g15690	GO:0051087	Molecular Function:chaperone binding
FvH4_4g10600	GO:0004568	Molecular Function:chitinase activity
FvH4_4g10610	GO:0004568	Molecular Function:chitinase activity
FvH4_2g12580	GO:0005507	Molecular Function:copper ion binding
FvH4_2g12590	GO:0005507	Molecular Function:copper ion binding
FvH4_2g12590	GO:0005507	Molecular Function:copper ion binding
FvH4_2g21650	GO:0005507	Molecular Function:copper ion binding
FvH4_2g21650	GO:0005507	Molecular Function:copper ion binding
FvH4_2g37890	GO:0005507	Molecular Function:copper ion binding
FvH4_6g03790	GO:0004124	Molecular Function:cysteine synthase activity
FvH4_3g07950	GO:0004869	Molecular Function:cysteine-type endopeptidase inhibitor activity
FvH4_7g32570	GO:0003677	Molecular Function:DNA binding
FvH4_7g16990	GO:0003677	Molecular Function:DNA binding
FvH4_6g08620	GO:0003677	Molecular Function:DNA binding
FvH4_4g20750	GO:0003677	Molecular Function:DNA binding
FvH4_2g21280	GO:0003677	Molecular Function:DNA binding
FvH4_6g48120	GO:0003677	Molecular Function:DNA binding
FvH4_7g32570	GO:0003700	Molecular Function:DNA binding transcription factor activity
FvH4_2g31690	GO:0003700	Molecular Function:DNA binding transcription factor activity
FvH4_3g26430	GO:0003700	Molecular Function:DNA binding transcription factor activity
FvH4_1g26980	GO:0003700	Molecular Function:DNA binding transcription factor activity
FvH4_3g06200	GO:0003700	Molecular Function:DNA binding transcription factor activity
FvH4_3g39850	GO:0003700	Molecular Function:DNA binding transcription factor activity
FvH4_6g10510	GO:0003700	Molecular Function:DNA binding transcription factor activity
FvH4_5g16890	GO:0015238	Molecular Function:drug transmembrane transporter activity
FvH4_5g36170	GO:0015238	Molecular Function:drug transmembrane transporter activity
FvH4_1g02870	GO:0009055	Molecular Function:electron transfer activity
FvH4_2g37890	GO:0009055	Molecular Function:electron transfer activity
FvH4_3g17480	GO:0004866	Molecular Function:endopeptidase inhibitor activity
FvH4_3g17500	GO:0004866	Molecular Function:endopeptidase inhibitor activity
FvH4_4g33970	GO:0004857	Molecular Function:enzyme inhibitor activity
FvH4_1g09610	GO:0004857	Molecular Function:enzyme inhibitor activity
FvH4_1g23740	GO:0071949	Molecular Function:FAD binding
FvH4_7g28850	GO:0050660	Molecular Function:flavin adenine dinucleotide binding
FvH4_5g32710	GO:0010181	Molecular Function:FMN binding
FvH4_5g32690	GO:0010181	Molecular Function:FMN binding
FvH4_2g10390	GO:0004332	Molecular Function:fructose-bisphosphate aldolase activity
FvH4_5g17650	GO:0004356	Molecular Function:glutamate-ammonia ligase activity
FvH4_3g22110	GO:0005525	Molecular Function:GTP binding
FvH4_3g22110	GO:0003924	Molecular Function:GTPase activity
FvH4_3g40570	GO:0020037	Molecular Function:heme binding
FvH4_3g09210	GO:0020037	Molecular Function:heme binding
FvH4_1g16920	GO:0020037	Molecular Function:heme binding
FvH4_2g13110	GO:0020037	Molecular Function:heme binding
FvH4_2g22170	GO:0020037	Molecular Function:heme binding
FvH4_2g40560	GO:0020037	Molecular Function:heme binding
FvH4_2g40570	GO:0020037	Molecular Function:heme binding
FvH4_3g15270	GO:0020037	Molecular Function:heme binding
FvH4_3g40180	GO:0020037	Molecular Function:heme binding
FvH4_4g24080	GO:0020037	Molecular Function:heme binding
FvH4_6g43500	GO:0020037	Molecular Function:heme binding
FvH4_7g24370	GO:0020037	Molecular Function:heme binding
FvH4_2g38890	GO:0016787	Molecular Function:hydrolase activity
FvH4_6g13490	GO:0016787	Molecular Function:hydrolase activity
FvH4_1g12350	GO:0004553	Molecular Function:hydrolase activity, hydrolyzing O-glycosyl compounds
FvH4_3g28370	GO:0004553	Molecular Function:hydrolase activity, hydrolyzing O-glycosyl compounds
FvH4_3g28390	GO:0004553	Molecular Function:hydrolase activity, hydrolyzing O-glycosyl compounds
FvH4_4g22090	GO:0004553	Molecular Function:hydrolase activity, hydrolyzing O-glycosyl compounds
FvH4_4g27500	GO:0004553	Molecular Function:hydrolase activity, hydrolyzing O-glycosyl compounds
FvH4_4g30150	GO:0004553	Molecular Function:hydrolase activity, hydrolyzing O-glycosyl compounds
FvH4_6g53030	GO:0004553	Molecular Function:hydrolase activity, hydrolyzing O-glycosyl compounds
FvH4_2g12590	GO:0052716	Molecular Function:hydroquinone:oxygen oxidoreductase activity
FvH4_7g17880	GO:0004427	Molecular Function:inorganic diphosphatase activity
FvH4_4g03540	GO:0005315	Molecular Function:inorganic phosphate transmembrane transporter activity
FvH4_4g20790	GO:0047216	Molecular Function:inositol 3-alpha-galactosyltransferase activity
FvH4_6g36450	GO:0016866	Molecular Function:intramolecular transferase activity
FvH4_6g36500	GO:0016866	Molecular Function:intramolecular transferase activity
FvH4_3g40570	GO:0005506	Molecular Function:iron ion binding
FvH4_4g10190	GO:0005506	Molecular Function:iron ion binding
FvH4_3g09210	GO:0005506	Molecular Function:iron ion binding
FvH4_1g16920	GO:0005506	Molecular Function:iron ion binding
FvH4_2g22170	GO:0005506	Molecular Function:iron ion binding
FvH4_2g40560	GO:0005506	Molecular Function:iron ion binding
FvH4_2g40570	GO:0005506	Molecular Function:iron ion binding
FvH4_3g15270	GO:0005506	Molecular Function:iron ion binding
FvH4_4g24080	GO:0005506	Molecular Function:iron ion binding
FvH4_7g24370	GO:0005506	Molecular Function:iron ion binding
FvH4_7g31480	GO:0016853	Molecular Function:isomerase activity
FvH4_7g28420	GO:0008289	Molecular Function:lipid binding
FvH4_7g17880	GO:0000287	Molecular Function:magnesium ion binding
FvH4_1g18170	GO:0030145	Molecular Function:manganese ion binding
FvH4_7g00440	GO:0046872	Molecular Function:metal ion binding
FvH4_6g06090	GO:0046872	Molecular Function:metal ion binding
FvH4_2g38890	GO:0046872	Molecular Function:metal ion binding
FvH4_3g36030	GO:0046872	Molecular Function:metal ion binding
FvH4_5g03140	GO:0046872	Molecular Function:metal ion binding
FvH4_3g01760	GO:0008168	Molecular Function:methyltransferase activity
FvH4_4g26600	GO:0008080	Molecular Function:N-acetyltransferase activity
FvH4_6g07450	GO:0030410	Molecular Function:nicotianamine synthase activity
FvH4_7g21880	GO:0003676	Molecular Function:nucleic acid binding
FvH4_1g18170	GO:0045735	Molecular Function:nutrient reservoir activity
FvH4_2g21390	GO:0045735	Molecular Function:nutrient reservoir activity
FvH4_2g21400	GO:0045735	Molecular Function:nutrient reservoir activity
FvH4_2g21410	GO:0045735	Molecular Function:nutrient reservoir activity
FvH4_2g21420	GO:0045735	Molecular Function:nutrient reservoir activity
FvH4_2g21430	GO:0045735	Molecular Function:nutrient reservoir activity
FvH4_3g19080	GO:0045735	Molecular Function:nutrient reservoir activity
FvH4_3g33180	GO:0045735	Molecular Function:nutrient reservoir activity
FvH4_7g00440	GO:0016491	Molecular Function:oxidoreductase activity
FvH4_6g06090	GO:0016491	Molecular Function:oxidoreductase activity
FvH4_4g10190	GO:0016491	Molecular Function:oxidoreductase activity
FvH4_7g26540	GO:0016491	Molecular Function:oxidoreductase activity
FvH4_5g32710	GO:0016491	Molecular Function:oxidoreductase activity
FvH4_5g32690	GO:0016491	Molecular Function:oxidoreductase activity
FvH4_1g05090	GO:0016491	Molecular Function:oxidoreductase activity
FvH4_1g05100	GO:0016491	Molecular Function:oxidoreductase activity
FvH4_2g12590	GO:0016491	Molecular Function:oxidoreductase activity
FvH4_2g15600	GO:0016491	Molecular Function:oxidoreductase activity
FvH4_2g21630	GO:0016491	Molecular Function:oxidoreductase activity
FvH4_2g21650	GO:0016491	Molecular Function:oxidoreductase activity
FvH4_3g04660	GO:0016491	Molecular Function:oxidoreductase activity
FvH4_3g04670	GO:0016491	Molecular Function:oxidoreductase activity
FvH4_5g08690	GO:0016491	Molecular Function:oxidoreductase activity
FvH4_5g20430	GO:0016491	Molecular Function:oxidoreductase activity
FvH4_7g03220	GO:0016491	Molecular Function:oxidoreductase activity
FvH4_7g15780	GO:0016491	Molecular Function:oxidoreductase activity
FvH4_7g31470	GO:0016491	Molecular Function:oxidoreductase activity
FvH4_7g28850	GO:0016614	Molecular Function:oxidoreductase activity, acting on CH-OH group of donors
FvH4_3g40570	GO:0016705	Molecular Function:oxidoreductase activity, acting on paired donors, with incorporation or reduction of molecular oxygen
FvH4_3g09210	GO:0016705	Molecular Function:oxidoreductase activity, acting on paired donors, with incorporation or reduction of molecular oxygen
FvH4_1g16920	GO:0016705	Molecular Function:oxidoreductase activity, acting on paired donors, with incorporation or reduction of molecular oxygen
FvH4_2g22170	GO:0016705	Molecular Function:oxidoreductase activity, acting on paired donors, with incorporation or reduction of molecular oxygen
FvH4_2g40560	GO:0016705	Molecular Function:oxidoreductase activity, acting on paired donors, with incorporation or reduction of molecular oxygen
FvH4_2g40570	GO:0016705	Molecular Function:oxidoreductase activity, acting on paired donors, with incorporation or reduction of molecular oxygen
FvH4_3g15270	GO:0016705	Molecular Function:oxidoreductase activity, acting on paired donors, with incorporation or reduction of molecular oxygen
FvH4_4g24080	GO:0016705	Molecular Function:oxidoreductase activity, acting on paired donors, with incorporation or reduction of molecular oxygen
FvH4_7g24370	GO:0016705	Molecular Function:oxidoreductase activity, acting on paired donors, with incorporation or reduction of molecular oxygen
FvH4_7g00440	GO:0016702	Molecular Function:oxidoreductase activity, acting on single donors with incorporation of molecular oxygen, incorporation of two atoms of oxygen
FvH4_6g06090	GO:0016702	Molecular Function:oxidoreductase activity, acting on single donors with incorporation of molecular oxygen, incorporation of two atoms of oxygen
FvH4_7g26540	GO:0016639	Molecular Function:oxidoreductase activity, acting on the CH-NH2 group of donors, NAD or NADP as acceptor
FvH4_4g33970	GO:0030599	Molecular Function:pectinesterase activity
FvH4_1g09610	GO:0030599	Molecular Function:pectinesterase activity
FvH4_2g13110	GO:0004601	Molecular Function:peroxidase activity
FvH4_3g40180	GO:0004601	Molecular Function:peroxidase activity
FvH4_6g43500	GO:0004601	Molecular Function:peroxidase activity
FvH4_6g39000	GO:0030247	Molecular Function:polysaccharide binding
FvH4_7g00440	GO:0005515	Molecular Function:protein binding
FvH4_6g06090	GO:0005515	Molecular Function:protein binding
FvH4_6g38760	GO:0005515	Molecular Function:protein binding
FvH4_2g20070	GO:0005515	Molecular Function:protein binding
FvH4_2g20020	GO:0005515	Molecular Function:protein binding
FvH4_6g12680	GO:0005515	Molecular Function:protein binding
FvH4_6g31930	GO:0005515	Molecular Function:protein binding
FvH4_3g01340	GO:0005515	Molecular Function:protein binding
FvH4_5g05720	GO:0005515	Molecular Function:protein binding
FvH4_7g15690	GO:0005515	Molecular Function:protein binding
FvH4_3g26430	GO:0046983	Molecular Function:protein dimerization activity
FvH4_3g40320	GO:0004672	Molecular Function:protein kinase activity
FvH4_6g10120	GO:0004672	Molecular Function:protein kinase activity
FvH4_6g39000	GO:0004672	Molecular Function:protein kinase activity
FvH4_6g39000	GO:0004674	Molecular Function:protein serine/threonine kinase activity
FvH4_7g15310	GO:0030170	Molecular Function:pyridoxal phosphate binding
FvH4_7g32570	GO:0043565	Molecular Function:sequence-specific DNA binding
FvH4_2g31690	GO:0043565	Molecular Function:sequence-specific DNA binding
FvH4_1g26980	GO:0043565	Molecular Function:sequence-specific DNA binding
FvH4_3g06200	GO:0043565	Molecular Function:sequence-specific DNA binding
FvH4_3g39850	GO:0043565	Molecular Function:sequence-specific DNA binding
FvH4_6g10510	GO:0043565	Molecular Function:sequence-specific DNA binding
FvH4_3g29510	GO:0009001	Molecular Function:serine O-acetyltransferase activity
FvH4_4g02850	GO:0004867	Molecular Function:serine-type endopeptidase inhibitor activity
FvH4_3g29510	GO:0016740	Molecular Function:transferase activity
FvH4_4g20790	GO:0016757	Molecular Function:transferase activity, transferring glycosyl groups
FvH4_6g39410	GO:0016758	Molecular Function:transferase activity, transferring hexosyl groups
FvH4_3g10810	GO:0016758	Molecular Function:transferase activity, transferring hexosyl groups
FvH4_6g17020	GO:0016758	Molecular Function:transferase activity, transferring hexosyl groups
FvH4_2g03260	GO:0016758	Molecular Function:transferase activity, transferring hexosyl groups
FvH4_2g03300	GO:0016758	Molecular Function:transferase activity, transferring hexosyl groups
FvH4_2g17430	GO:0016758	Molecular Function:transferase activity, transferring hexosyl groups
FvH4_6g39840	GO:0016758	Molecular Function:transferase activity, transferring hexosyl groups
FvH4_6g39820	GO:0016758	Molecular Function:transferase activity, transferring hexosyl groups
FvH4_4g32110	GO:0022857	Molecular Function:transmembrane transporter activity
FvH4_1g29310	GO:0022857	Molecular Function:transmembrane transporter activity
FvH4_2g26690	GO:0022857	Molecular Function:transmembrane transporter activity
FvH4_5g10300	GO:0022857	Molecular Function:transmembrane transporter activity
FvH4_4g03540	GO:0022857	Molecular Function:transmembrane transporter activity
FvH4_4g15150	GO:0022857	Molecular Function:transmembrane transporter activity
FvH4_4g15150	GO:0005215	Molecular Function:transporter activity
FvH4_4g33190	GO:0004842	Molecular Function:ubiquitin-protein transferase activity
FvH4_4g22090	GO:0016762	Molecular Function:xyloglucan:xyloglucosyl transferase activity
