# Supplementary material for: Down-regulation of Fra a 1.02 in strawberry fruits causes transcriptomic and metabolic changes compatible with an altered defense response
Source: Hortic Res. 2021 Mar 10;8:58. doi: 10.1038/s41438-021-00492-4 (PMC7943815; doi:10.1038/s41438-021-00492-4)
Supplement: Supplementary file 6 — Table S5 [file 41438_2021_492_MOESM6_ESM.xlsx]

## Sheet: Tabelle1
251119000003.D	SD1				5	1	Calib	1	1	New
251119000004.D	SD1				5	1	Calib	1	1	New
261119000003.D	SD1				5	1	Calib	1	1	New
261119000004.D	SD1				5	1	Calib	1	1	New
261119000005.D	SD1				5	1	Calib	1	1	New
031219000018.D	Cal1				5	1	Calib	1	1	New
031219000019.D	Cal1				5	1	Calib	1	1	New
031219000020.D	Cal1				5	1	Calib	1	1	New
051219000027.D	c1				5	1	Calib	1	1	New
051219000028.D	c1				5	1	Calib	1	1	New
051219000029.D	c1				5	1	Calib	1	1	New
251119000005.D	SD2				5	1	Calib	2	1	New
251119000006.D	SD2				5	1	Calib	2	1	New
261119000006.D	SD2				5	1	Calib	2	1	New
261119000007.D	SD2				5	1	Calib	2	1	New
261119000008.D	SD2				5	1	Calib	2	1	New
031219000021.D	Cal2				5	1	Calib	2	1	New
031219000022.D	Cal2				5	1	Calib	2	1	New
031219000023.D	Cal2				5	1	Calib	2	1	New
051219000031.D	c2				5	1	Calib	2	1	New
051219000032.D	c2				5	1	Calib	2	1	New
051219000033.D	c2				5	1	Calib	2	1	New
251119000007.D	SD3				5	1	Calib	3	1	New
251119000008.D	SD3				5	1	Calib	3	1	New
261119000009.D	SD3				5	1	Calib	3	1	New
261119000010.D	SD3				5	1	Calib	3	1	New
261119000011.D	SD3				5	1	Calib	3	1	New
031219000024.D	Cal3				5	1	Calib	3	1	New
031219000025.D	Cal3				5	1	Calib	3	1	New
031219000026.D	Cal3				5	1	Calib	3	1	New
051219000034.D	c3				5	1	Calib	3	1	New
051219000035.D	c3				5	1	Calib	3	1	New
051219000036.D	c3				5	1	Calib	3	1	New
051219000003.D	1				5	1	Sample		1
051219000004.D	1				5	1	Sample		1
051219000005.D	1				5	1	Sample		1
031219000002.D	2				5	1	Sample		1
031219000003.D	2				5	1	Sample		1
031219000004.D	2				5	1	Sample		1
031219000005.D	3				5	1	Sample		1
031219000006.D	3				5	1	Sample		1
031219000007.D	3				5	1	Sample		1
031219000008.D	4				5	1	Sample		1
031219000009.D	4				5	1	Sample		1
031219000010.D	4				5	1	Sample		1
031219000011.D	5				5	1	Sample		1
031219000012.D	5				5	1	Sample		1
031219000013.D	5				5	1	Sample		1
031219000014.D	6				5	1	Sample		1
031219000015.D	6				5	1	Sample		1
031219000016.D	6				5	1	Sample		1
051219000006.D	7				5	1	Sample		1
051219000007.D	7				5	1	Sample		1
051219000008.D	7				5	1	Sample		1
051219000010.D	8				5	1	Sample		1
051219000011.D	8				5	1	Sample		1
051219000012.D	8				5	1	Sample		1
051219000013.D	9				5	1	Sample		1
051219000014.D	9				5	1	Sample		1
051219000015.D	9				5	1	Sample		1
051219000017.D	10				5	1	Sample		1
051219000018.D	10				5	1	Sample		1
051219000019.D	10				5	1	Sample		1
051219000020.D	11				5	1	Sample		1
051219000021.D	11				5	1	Sample		1
051219000022.D	11				5	1	Sample		1
051219000024.D	12				5	1	Sample		1
051219000025.D	12				5	1	Sample		1
051219000026.D	12				5	1	Sample		1

## Sheet: Tabelle2
Target Cmpd Name: ======================>													TPR											LYS											PHP											ALA
Target Cmpd Chromatogram: ===============>													EIC 262 +All MS											EIC 362 +All MS											EIC 357 +All MS											EIC 218 +All MS
Target Cmpd RT window: ==================>													438.000000 ±30 s											429.000000 ±30 s											234.000000 ±30 s											297.000000 ±30 s
ISTD Cmpd Name: ======================>													d3MET											d3MET											d3MET											d3MET
ISTD Cmpd Chromatogram: ===============>													EIC 281 +All MS											EIC 281 +All MS											EIC 281 +All MS											EIC 281 +All MS
ISTD Cmpd RT window: ==================>													393.000000 ±30 s											393.000000 ±30 s											393.000000 ±30 s											393.000000 ±30 s
Calib Curve Fit ======================>													Linear											Linear											Linear											Linear
Calib Curve Origin ================>													Exclude											Exclude											Exclude											Exclude
Calib Curve Weighting ================>													None											None											None											None
Calib Curve Equation ===============>													y = 0.761479 x + 0.093629											y = 2.558353 x + 0.179727											y = 0.235792 x + 0.008807											y = 0.902741 x + 0.031866
Calib Curve Correlation Coefficient ===============>													0.990255											0.991312											0.993433											0.998972
File Name	Sample Name	Sample Info	Vial	Method Name	Inj. Vol	Dil. Factor	Sample Type	Calib Level	Injection Number	Calib Action	Acq. Date	Operator	Theor. Conc	Theor. Conc. Unit	Conc. ISTD	Conc. ISTD Unit	RT Target Cmpd	Area Target Cmpd	Area ISTD Cmpd	Ratio Area Target/ISTD	Calc. Conc.	Calc. Conc. Unit	Accuracy	Theor. Conc	Theor. Conc. Unit	Conc. ISTD	Conc. ISTD Unit	RT Target Cmpd	Area Target Cmpd	Area ISTD Cmpd	Ratio Area Target/ISTD	Calc. Conc.	Calc. Conc. Unit	Accuracy	Theor. Conc	Theor. Conc. Unit	Conc. ISTD	Conc. ISTD Unit	RT Target Cmpd	Area Target Cmpd	Area ISTD Cmpd	Ratio Area Target/ISTD	Calc. Conc.	Calc. Conc. Unit	Accuracy	Theor. Conc	Theor. Conc. Unit	Conc. ISTD	Conc. ISTD Unit
251119000003.D	SD1				5	1	Calibration	1	1	New	25/11/2019 12:55:11	Administrator	20	nmol/ml	200	nmol/ml	438.228	5.49754e+07	4.45187e+08	0.123488	7.84255	nmol/ml	39.2127	20	nmol/ml	200	nmol/ml	428.892	1.99592e+08	4.45187e+08	0.448334	20.9984	nmol/ml	104.992	20	nmol/ml	200	nmol/ml	224.715	1.89657e+07	4.45187e+08	0.042602	28.6652	nmol/ml	143.326	20	nmol/ml	200	nmol/ml
251119000004.D	SD1				5	1	Calibration	1	1	New	25/11/2019 13:19:33	Administrator	20	nmol/ml	200	nmol/ml	432.082	5.91539e+07	3.63155e+08	0.162889	18.1909	nmol/ml	90.9545	20	nmol/ml	200	nmol/ml	429.286	2.3649e+08	3.63155e+08	0.65121	36.8583	nmol/ml	184.291	20	nmol/ml	200	nmol/ml	220.491	1.86556e+07	3.63155e+08	0.051371	36.1031	nmol/ml	180.516	20	nmol/ml	200	nmol/ml
261119000003.D	SD1				5	1	Calibration	1	1	New	26/11/2019 10:39:59	Administrator	20	nmol/ml	200	nmol/ml	438.088	6.5944e+07	4.68642e+08	0.140713	12.3665	nmol/ml	61.8326	20	nmol/ml	200	nmol/ml	431.165	1.75656e+08	4.68642e+08	0.37482	15.2514	nmol/ml	76.2571	20	nmol/ml	200	nmol/ml	216.688	2.42907e+07	4.68642e+08	0.051832	36.4945	nmol/ml	182.473	20	nmol/ml	200	nmol/ml
261119000004.D	SD1				5	1	Calibration	1	1	New	26/11/2019 11:04:14	Administrator	20	nmol/ml	200	nmol/ml	439.947	8.12106e+07	5.06456e+08	0.160351	17.5243	nmol/ml	87.6216	20	nmol/ml	200	nmol/ml	431.005	1.7083e+08	5.06456e+08	0.337304	12.3186	nmol/ml	61.5931	20	nmol/ml	200	nmol/ml	219.614	2.0888e+07	5.06456e+08	0.041244	27.5131	nmol/ml	137.566	20	nmol/ml	200	nmol/ml
261119000005.D	SD1				5	1	Calibration	1	1	New	26/11/2019 11:28:33	Administrator	20	nmol/ml	200	nmol/ml	440.032	6.3063e+07	4.42286e+08	0.142584	12.858	nmol/ml	64.2898	20	nmol/ml	200	nmol/ml	432.205	1.43639e+08	4.42286e+08	0.324765	11.3384	nmol/ml	56.6919	20	nmol/ml	200	nmol/ml	219.215	2.26178e+07	4.42286e+08	0.051138	35.906	nmol/ml	179.53	20	nmol/ml	200	nmol/ml
031219000018.D	Cal1				5	1	Calibration	1	1	New	3/12/2019 19:48:38	Administrator	20	nmol/ml	200	nmol/ml	438.965	9.92266e+07	7.02978e+08	0.141152	12.4818	nmol/ml	62.4088	20	nmol/ml	200	nmol/ml	432.706	1.3969e+08	7.02978e+08	0.198712	1.48412	nmol/ml	7.42062	20	nmol/ml	200	nmol/ml	217.181	1.57452e+07	7.02978e+08	0.022398	11.5281	nmol/ml	57.6403	20	nmol/ml	200	nmol/ml
031219000019.D	Cal1				5	1	Calibration	1	1	New	3/12/2019 20:13:08	Administrator	20	nmol/ml	200	nmol/ml	442.139	1.01217e+08	6.06547e+08	0.166874	19.2375	nmol/ml	96.1877	20	nmol/ml	200	nmol/ml	434.177	1.8737e+08	6.06547e+08	0.308912	10.0991	nmol/ml	50.4954	20	nmol/ml	200	nmol/ml	215.318	2.22752e+07	6.06547e+08	0.036725	23.6801	nmol/ml	118.4	20	nmol/ml	200	nmol/ml
031219000020.D	Cal1				5	1	Calibration	1	1	New	3/12/2019 20:37:31	Administrator	20	nmol/ml	200	nmol/ml	439.767	1.04914e+08	6.30791e+08	0.166321	19.0924	nmol/ml	95.4618	20	nmol/ml	200	nmol/ml	434.108	1.54093e+08	6.30791e+08	0.244286	5.0469	nmol/ml	25.2345	20	nmol/ml	200	nmol/ml	215.79	2.51657e+07	6.30791e+08	0.039896	26.3698	nmol/ml	131.849	20	nmol/ml	200	nmol/ml
051219000027.D	c1				5	1	Calibration	1	1	New	5/12/2019 22:59:31	Administrator	20	nmol/ml	200	nmol/ml	441.643	3.6673e+07	4.98093e+08	0.073627	-5.25347	nmol/ml	-26.2674	20	nmol/ml	200	nmol/ml	434.833	1.33708e+08	4.98093e+08	0.26844	6.93518	nmol/ml	34.6759	20	nmol/ml	200	nmol/ml	221.402	1.25535e+07	4.98093e+08	0.025203	13.9076	nmol/ml	69.5381	20	nmol/ml	200	nmol/ml
051219000028.D	c1				5	1	Calibration	1	1	New	5/12/2019 23:24:04	Administrator	20	nmol/ml	200	nmol/ml	441.821	1.32052e+08	1.06133e+09	0.124422	8.08774	nmol/ml	40.4387	20	nmol/ml	200	nmol/ml	435.213	2.16102e+08	1.06133e+09	0.203615	1.8674	nmol/ml	9.337	20	nmol/ml	200	nmol/ml	217.911	4.38242e+07	1.06133e+09	0.041292	27.5542	nmol/ml	137.771	20	nmol/ml	200	nmol/ml
051219000029.D	c1				5	1	Calibration	1	1	New	5/12/2019 23:48:31	Administrator	20	nmol/ml	200	nmol/ml	441.221	1.36026e+08	1.08774e+09	0.125053	8.25348	nmol/ml	41.2674	20	nmol/ml	200	nmol/ml	435.651	3.83836e+08	1.08774e+09	0.352874	13.5358	nmol/ml	67.679	20	nmol/ml	200	nmol/ml	215.923	4.21777e+07	1.08774e+09	0.038775	25.4197	nmol/ml	127.098	20	nmol/ml	200	nmol/ml
251119000005.D	SD2				5	1	Calibration	2	1	New	25/11/2019 13:43:51	Administrator	100	nmol/ml	200	nmol/ml	439.957	1.34496e+08	2.91909e+08	0.460746	96.4221	nmol/ml	96.4221	100	nmol/ml	200	nmol/ml	429.754	5.97323e+08	2.91909e+08	2.04627	145.917	nmol/ml	145.917	100	nmol/ml	200	nmol/ml	220.729	3.2098e+07	2.91909e+08	0.109959	85.7981	nmol/ml	85.7981	100	nmol/ml	200	nmol/ml
251119000006.D	SD2				5	1	Calibration	2	1	New	25/11/2019 14:08:10	Administrator	100	nmol/ml	200	nmol/ml	438.254	1.50287e+08	3.17298e+08	0.473647	99.8105	nmol/ml	99.8105	100	nmol/ml	200	nmol/ml	431.314	4.89426e+08	3.17298e+08	1.54248	106.533	nmol/ml	106.533	100	nmol/ml	200	nmol/ml	217.531	2.86447e+07	3.17298e+08	0.090277	69.1035	nmol/ml	69.1035	100	nmol/ml	200	nmol/ml
261119000006.D	SD2				5	1	Calibration	2	1	New	26/11/2019 11:52:50	Administrator	100	nmol/ml	200	nmol/ml	441.412	1.56674e+08	3.40525e+08	0.460095	96.2512	nmol/ml	96.2512	100	nmol/ml	200	nmol/ml	431.964	5.63897e+08	3.40525e+08	1.65596	115.405	nmol/ml	115.405	100	nmol/ml	200	nmol/ml	223.994	3.57086e+07	3.40525e+08	0.104863	81.4758	nmol/ml	81.4758	100	nmol/ml	200	nmol/ml
261119000007.D	SD2				5	1	Calibration	2	1	New	26/11/2019 12:17:08	Administrator	100	nmol/ml	200	nmol/ml	440.646	1.20344e+08	3.00506e+08	0.400472	80.5912	nmol/ml	80.5912	100	nmol/ml	200	nmol/ml	432.929	4.3105e+08	3.00506e+08	1.43441	98.0856	nmol/ml	98.0856	100	nmol/ml	200	nmol/ml	221.833	1.89889e+07	3.00506e+08	0.06319	46.128	nmol/ml	46.128	100	nmol/ml	200	nmol/ml
261119000008.D	SD2				5	1	Calibration	2	1	New	26/11/2019 12:41:27	Administrator	100	nmol/ml	200	nmol/ml	439.487	1.36225e+08	3.6601e+08	0.37219	73.1632	nmol/ml	73.1632	100	nmol/ml	200	nmol/ml	433.131	5.27514e+08	3.6601e+08	1.44125	98.6203	nmol/ml	98.6203	100	nmol/ml	200	nmol/ml	219.362	3.607e+07	3.6601e+08	0.098549	76.12	nmol/ml	76.12	100	nmol/ml	200	nmol/ml
031219000021.D	Cal2				5	1	Calibration	2	1	New	3/12/2019 21:01:58	Administrator	100	nmol/ml	200	nmol/ml	441.101	2.80665e+08	4.80613e+08	0.583972	128.787	nmol/ml	128.787	100	nmol/ml	200	nmol/ml	432.576	7.69411e+08	4.80613e+08	1.60089	111.1	nmol/ml	111.1	100	nmol/ml	200	nmol/ml	218.84	4.96862e+07	4.80613e+08	0.103381	80.2185	nmol/ml	80.2185	100	nmol/ml	200	nmol/ml
031219000022.D	Cal2				5	1	Calibration	2	1	New	3/12/2019 21:26:16	Administrator	100	nmol/ml	200	nmol/ml	441.076	3.05953e+08	5.53536e+08	0.552724	120.58	nmol/ml	120.58	100	nmol/ml	200	nmol/ml	434.309	8.76415e+08	5.53536e+08	1.5833	109.725	nmol/ml	109.725	100	nmol/ml	200	nmol/ml	217.879	8.65325e+07	5.53536e+08	0.156327	125.128	nmol/ml	125.128	100	nmol/ml	200	nmol/ml
031219000023.D	Cal2				5	1	Calibration	2	1	New	3/12/2019 21:50:32	Administrator	100	nmol/ml	200	nmol/ml	441.569	3.38745e+08	6.44795e+08	0.525353	113.391	nmol/ml	113.391	100	nmol/ml	200	nmol/ml	433.448	1.00821e+09	6.44795e+08	1.56361	108.185	nmol/ml	108.185	100	nmol/ml	200	nmol/ml	218.002	9.88595e+07	6.44795e+08	0.153319	122.576	nmol/ml	122.576	100	nmol/ml	200	nmol/ml
051219000031.D	c2				5	1	Calibration	2	1	New	6/12/2019 00:35:48	Administrator	100	nmol/ml	200	nmol/ml	441.215	4.81833e+08	6.79682e+08	0.70891	161.602	nmol/ml	161.602	100	nmol/ml	200	nmol/ml	432.702	1.08135e+09	6.79682e+08	1.59097	110.324	nmol/ml	110.324	100	nmol/ml	200	nmol/ml	220.049	6.91118e+07	6.79682e+08	0.101683	78.7778	nmol/ml	78.7778	100	nmol/ml	200	nmol/ml
051219000032.D	c2				5	1	Calibration	2	1	New	6/12/2019 01:00:32	Administrator	100	nmol/ml	200	nmol/ml	439.494	3.47896e+08	7.20761e+08	0.482678	102.182	nmol/ml	102.182	100	nmol/ml	200	nmol/ml	432.363	1.23521e+09	7.20761e+08	1.71375	119.923	nmol/ml	119.923	100	nmol/ml	200	nmol/ml	218.502	5.95964e+07	7.20761e+08	0.082685	62.6643	nmol/ml	62.6643	100	nmol/ml	200	nmol/ml
051219000033.D	c2				5	1	Calibration	2	1	New	6/12/2019 01:25:10	Administrator	100	nmol/ml	200	nmol/ml	438.478	4.63511e+08	5.72666e+08	0.809392	187.993	nmol/ml	187.993	100	nmol/ml	200	nmol/ml	431.021	1.03955e+09	5.72666e+08	1.81529	127.86	nmol/ml	127.86	100	nmol/ml	200	nmol/ml	217.062	9.98042e+07	5.72666e+08	0.17428	140.355	nmol/ml	140.355	100	nmol/ml	200	nmol/ml
251119000007.D	SD3				5	1	Calibration	3	1	New	25/11/2019 14:32:29	Administrator	200	nmol/ml	200	nmol/ml	441.018	2.05384e+08	2.51285e+08	0.817337	190.08	nmol/ml	95.0398	200	nmol/ml	200	nmol/ml	432.292	9.6529e+08	2.51285e+08	3.84142	286.254	nmol/ml	143.127	200	nmol/ml	200	nmol/ml	219.511	1.11684e+08	2.51285e+08	0.44445	369.516	nmol/ml	184.758	200	nmol/ml	200	nmol/ml
251119000008.D	SD3				5	1	Calibration	3	1	New	25/11/2019 14:56:49	Administrator	200	nmol/ml	200	nmol/ml	439.827	2.24179e+08	3.85867e+08	0.580976	128	nmol/ml	64.0001	200	nmol/ml	200	nmol/ml	432.065	9.44454e+08	3.85867e+08	2.44762	177.293	nmol/ml	88.6465	200	nmol/ml	200	nmol/ml	221.481	8.03884e+07	3.85867e+08	0.208332	169.239	nmol/ml	84.6193	200	nmol/ml	200	nmol/ml
261119000009.D	SD3				5	1	Calibration	3	1	New	26/11/2019 13:05:44	Administrator	200	nmol/ml	200	nmol/ml	444.144	1.8637e+08	2.38906e+08	0.780094	180.298	nmol/ml	90.149	200	nmol/ml	200	nmol/ml	433.628	6.10987e+08	2.38906e+08	2.55743	185.878	nmol/ml	92.9389	200	nmol/ml	200	nmol/ml	221.834	5.10631e+07	2.38906e+08	0.213737	173.823	nmol/ml	86.9114	200	nmol/ml	200	nmol/ml
261119000010.D	SD3				5	1	Calibration	3	1	New	26/11/2019 13:30:06	Administrator	200	nmol/ml	200	nmol/ml	440.408	1.9667e+08	2.53176e+08	0.776809	179.435	nmol/ml	89.7176	200	nmol/ml	200	nmol/ml	433.183	6.64098e+08	2.53176e+08	2.62306	191.009	nmol/ml	95.5043	200	nmol/ml	200	nmol/ml	221.027	7.30883e+07	2.53176e+08	0.288685	237.395	nmol/ml	118.697	200	nmol/ml	200	nmol/ml
261119000011.D	SD3				5	1	Calibration	3	1	New	26/11/2019 13:54:26	Administrator	200	nmol/ml	200	nmol/ml	442.293	1.72086e+08	3.16311e+08	0.544041	118.299	nmol/ml	59.1496	200	nmol/ml	200	nmol/ml	432.946	6.40007e+08	3.16311e+08	2.02335	144.125	nmol/ml	72.0627	200	nmol/ml	200	nmol/ml	218.985	7.57866e+07	3.16311e+08	0.239595	195.756	nmol/ml	97.878	200	nmol/ml	200	nmol/ml
031219000024.D	Cal3				5	1	Calibration	3	1	New	3/12/2019 22:15:03	Administrator	200	nmol/ml	200	nmol/ml	441.33	5.80091e+08	4.74764e+08	1.22185	296.324	nmol/ml	148.162	200	nmol/ml	200	nmol/ml	433.742	1.33278e+09	4.74764e+08	2.80725	205.408	nmol/ml	102.704	200	nmol/ml	200	nmol/ml	222.406	9.73922e+07	4.74764e+08	0.205138	166.53	nmol/ml	83.2648	200	nmol/ml	200	nmol/ml
031219000025.D	Cal3				5	1	Calibration	3	1	New	3/12/2019 22:39:26	Administrator	200	nmol/ml	200	nmol/ml	441.152	3.71709e+08	6.5396e+08	0.568397	124.696	nmol/ml	62.3482	200	nmol/ml	200	nmol/ml	432.099	1.40928e+09	6.5396e+08	2.155	154.417	nmol/ml	77.2086	200	nmol/ml	200	nmol/ml	219.857	1.05015e+08	6.5396e+08	0.160583	128.738	nmol/ml	64.3689	200	nmol/ml	200	nmol/ml
031219000026.D	Cal3				5	1	Calibration	3	1	New	3/12/2019 23:03:48	Administrator	200	nmol/ml	200	nmol/ml	440.129	3.08797e+08	4.15844e+08	0.742579	170.445	nmol/ml	85.2223	200	nmol/ml	200	nmol/ml	432.498	1.21272e+09	4.15844e+08	2.91628	213.931	nmol/ml	106.965	200	nmol/ml	200	nmol/ml	217.354	9.8452e+07	4.15844e+08	0.236752	193.345	nmol/ml	96.6724	200	nmol/ml	200	nmol/ml
051219000034.D	c3				5	1	Calibration	3	1	New	6/12/2019 01:49:45	Administrator	200	nmol/ml	200	nmol/ml	441.181	5.83287e+08	6.83329e+08	0.853596	199.603	nmol/ml	99.8015	200	nmol/ml	200	nmol/ml	434.042	1.86013e+09	6.83329e+08	2.72216	198.756	nmol/ml	99.3779	200	nmol/ml	200	nmol/ml	219.065	1.78253e+08	6.83329e+08	0.26086	213.793	nmol/ml	106.897	200	nmol/ml	200	nmol/ml
051219000035.D	c3				5	1	Calibration	3	1	New	6/12/2019 02:14:15	Administrator	200	nmol/ml	200	nmol/ml	442.603	7.89434e+08	5.88271e+08	1.34196	327.869	nmol/ml	163.935	200	nmol/ml	200	nmol/ml	435.351	1.78657e+09	5.88271e+08	3.03698	223.367	nmol/ml	111.683	200	nmol/ml	200	nmol/ml	219.555	1.68804e+08	5.88271e+08	0.286949	235.922	nmol/ml	117.961	200	nmol/ml	200	nmol/ml
051219000036.D	c3				5	1	Calibration	3	1	New	6/12/2019 02:38:46	Administrator	200	nmol/ml	200	nmol/ml	441.53	5.82588e+08	6.42682e+08	0.906494	213.496	nmol/ml	106.748	200	nmol/ml	200	nmol/ml	434.212	1.36634e+09	6.42682e+08	2.126	152.15	nmol/ml	76.0752	200	nmol/ml	200	nmol/ml	221.068	1.37846e+08	6.42682e+08	0.214485	174.458	nmol/ml	87.229	200	nmol/ml	200	nmol/ml
051219000003.D	1				5	1	Sample		1	-	5/12/2019 13:17:41	Administrator	0		200	nmol/ml	460.118	2.1729e+07	3.19068e+08	0.068101	-6.70466	nmol/ml	0	0		200	nmol/ml	431.217	1.49369e+08	3.19068e+08	0.46814	22.5468	nmol/ml	0	0		200	nmol/ml	220.154	9.56852e+06	3.19068e+08	0.029989	17.9669	nmol/ml	0	0		200	nmol/ml
051219000004.D	1				5	1	Sample		1	-	5/12/2019 13:42:04	Administrator	0		200	nmol/ml	427.709	2.38613e+07	2.46002e+08	0.096996	0.884458	nmol/ml	0	0		200	nmol/ml	431.986	7.91126e+07	2.46002e+08	0.321593	11.0904	nmol/ml	0	0		200	nmol/ml	213.856	3.09756e+07	2.46002e+08	0.125916	99.3326	nmol/ml	0	0		200	nmol/ml
051219000005.D	1				5	1	Sample		1	-	5/12/2019 14:06:31	Administrator	0		200	nmol/ml	441.171	8.60147e+06	2.46543e+08	0.034888	-15.428	nmol/ml	0	0		200	nmol/ml	433.575	8.15501e+07	2.46543e+08	0.330775	11.8082	nmol/ml	0	0		200	nmol/ml	219.028	4.4046e+07	2.46543e+08	0.178655	144.066	nmol/ml	0	0		200	nmol/ml
031219000002.D	2				5	1	Sample		1	-	3/12/2019 13:19:56	Administrator	0		200	nmol/ml	414.291	4.29486e+06	2.16743e+08	0.019815	-19.3868	nmol/ml	0	0		200	nmol/ml	433.573	4.59439e+07	2.16743e+08	0.211974	2.5209	nmol/ml	0	0		200	nmol/ml	214.628	5.20597e+06	2.16743e+08	0.024019	12.9033	nmol/ml	0	0		200	nmol/ml
031219000003.D	2				5	1	Sample		1	-	3/12/2019 13:44:17	Administrator	0		200	nmol/ml	460.916	6.21346e+06	1.4529e+08	0.042766	-13.3589	nmol/ml	0	0		200	nmol/ml	432.458	8.68678e+07	1.4529e+08	0.597894	32.6903	nmol/ml	0	0		200	nmol/ml	238.192	8.27302e+07	1.4529e+08	0.569415	475.512	nmol/ml	0	0		200	nmol/ml
031219000004.D	2				5	1	Sample		1	-	3/12/2019 14:08:41	Administrator	0		200	nmol/ml	456.779	4.91803e+07	1.39269e+08	0.353133	68.1579	nmol/ml	0	0		200	nmol/ml	430.868	6.64348e+07	1.39269e+08	0.477026	23.2414	nmol/ml	0	0		200	nmol/ml	247.986	2.33244e+07	1.39269e+08	0.167478	134.586	nmol/ml	0	0		200	nmol/ml
031219000005.D	3				5	1	Sample		1	-	3/12/2019 14:33:02	Administrator	0		200	nmol/ml	421.055	3.95978e+06	1.63663e+08	0.024195	-18.2366	nmol/ml	0	0		200	nmol/ml	429.253	3.07129e+07	1.63663e+08	0.187659	0.620099	nmol/ml	0	0		200	nmol/ml	218.664	2.08121e+07	1.63663e+08	0.127164	100.392	nmol/ml	0	0		200	nmol/ml
031219000006.D	3				5	1	Sample		1	-	3/12/2019 14:57:29	Administrator	0		200	nmol/ml	448.513	1.58953e+07	1.71913e+08	0.092462	-0.3065	nmol/ml	0	0		200	nmol/ml	432.137	8.45725e+07	1.71913e+08	0.491951	24.4082	nmol/ml	0	0		200	nmol/ml	217.014	3.10897e+07	1.71913e+08	0.180846	145.925	nmol/ml	0	0		200	nmol/ml
031219000007.D	3				5	1	Sample		1	-	3/12/2019 15:21:48	Administrator	0		200	nmol/ml	427.331	1.43999e+06	1.28108e+08	0.01124	-21.639	nmol/ml	0	0		200	nmol/ml	431.099	5.33149e+07	1.28108e+08	0.416171	18.4841	nmol/ml	0	0		200	nmol/ml	217.247	1.81444e+07	1.28108e+08	0.141633	112.664	nmol/ml	0	0		200	nmol/ml
031219000008.D	4				5	1	Sample		1	-	3/12/2019 15:46:11	Administrator	0		200	nmol/ml	450.422	2.68824e+07	1.63888e+08	0.164028	18.4902	nmol/ml	0	0		200	nmol/ml	435.715	9.8678e+07	1.63888e+08	0.602105	33.0195	nmol/ml	0	0		200	nmol/ml	214.858	2.87323e+07	1.63888e+08	0.175317	141.235	nmol/ml	0	0		200	nmol/ml
031219000009.D	4				5	1	Sample		1	-	3/12/2019 16:10:35	Administrator	0		200	nmol/ml	435.471	1.65749e+07	2.03841e+08	0.081313	-3.23479	nmol/ml	0	0		200	nmol/ml	433.687	7.79654e+07	2.03841e+08	0.382481	15.8504	nmol/ml	0	0		200	nmol/ml	213.95	3.32907e+07	2.03841e+08	0.163317	131.056	nmol/ml	0	0		200	nmol/ml
031219000010.D	4				5	1	Sample		1	-	3/12/2019 16:34:57	Administrator	0		200	nmol/ml	417.917	9.9921e+06	1.76716e+08	0.056543	-9.74038	nmol/ml	0	0		200	nmol/ml	432.261	1.03581e+08	1.76716e+08	0.586143	31.7717	nmol/ml	0	0		200	nmol/ml	259.804	2.74473e+07	1.76716e+08	0.155319	124.272	nmol/ml	0	0		200	nmol/ml
031219000011.D	5				5	1	Sample		1	-	3/12/2019 16:59:22	Administrator	0		200	nmol/ml	447.138	1.34597e+06	2.05256e+08	0.006558	-22.869	nmol/ml	0	0		200	nmol/ml	433.671	4.98451e+07	2.05256e+08	0.242844	4.93414	nmol/ml	0	0		200	nmol/ml	221.546	1.19151e+07	2.05256e+08	0.05805	41.7683	nmol/ml	0	0		200	nmol/ml
031219000012.D	5				5	1	Sample		1	-	3/12/2019 17:23:48	Administrator	0		200	nmol/ml	434.625	1.99482e+07	2.24999e+08	0.088659	-1.30533	nmol/ml	0	0		200	nmol/ml	434.719	5.41131e+07	2.24999e+08	0.240504	4.75121	nmol/ml	0	0		200	nmol/ml	245.495	7.00063e+06	2.24999e+08	0.031114	18.9212	nmol/ml	0	0		200	nmol/ml
031219000013.D	5				5	1	Sample		1	-	3/12/2019 17:48:12	Administrator	0		200	nmol/ml	463.542	8.53257e+06	1.93347e+08	0.044131	-13.0005	nmol/ml	0	0		200	nmol/ml	445.283	2.39691e+07	1.93347e+08	0.123969	-4.35893	nmol/ml	0	0		200	nmol/ml	222.319	2.69414e+07	1.93347e+08	0.139342	110.721	nmol/ml	0	0		200	nmol/ml
031219000014.D	6				5	1	Sample		1	-	3/12/2019 18:12:37	Administrator	0		200	nmol/ml	438.636	3.55472e+07	1.71577e+08	0.20718	29.8238	nmol/ml	0	0		200	nmol/ml	434.244	8.31846e+07	1.71577e+08	0.484825	23.8511	nmol/ml	0	0		200	nmol/ml	247.952	1.24484e+07	1.71577e+08	0.072553	54.0702	nmol/ml	0	0		200	nmol/ml
031219000015.D	6				5	1	Sample		1	-	3/12/2019 18:37:00	Administrator	0		200	nmol/ml	412.689	8.37208e+06	1.77863e+08	0.04707	-12.2284	nmol/ml	0	0		200	nmol/ml	437.225	1.50006e+08	1.77863e+08	0.843382	51.8814	nmol/ml	0	0		200	nmol/ml	222.545	1.98048e+07	1.77863e+08	0.111348	86.9766	nmol/ml	0	0		200	nmol/ml
031219000016.D	6				5	1	Sample		1	-	3/12/2019 19:01:25	Administrator	0		200	nmol/ml	439.22	9.14152e+06	2.27043e+08	0.040263	-14.0163	nmol/ml	0	0		200	nmol/ml	437.523	7.56307e+07	2.27043e+08	0.333111	11.9908	nmol/ml	0	0		200	nmol/ml	214.645	1.04628e+07	2.27043e+08	0.046083	31.6179	nmol/ml	0	0		200	nmol/ml
051219000006.D	7				5	1	Sample		1	-	5/12/2019 14:30:51	Administrator	0		200	nmol/ml	428.48	8.5218e+06	8.97874e+07	0.094911	0.336753	nmol/ml	0	0		200	nmol/ml	432.265	1.09897e+08	8.97874e+07	1.22397	81.6338	nmol/ml	0	0		200	nmol/ml	225.26	5.95297e+07	8.97874e+07	0.663007	554.897	nmol/ml	0	0		200	nmol/ml
051219000007.D	7				5	1	Sample		1	-	5/12/2019 14:55:05	Administrator	0		200	nmol/ml	444.158	2.19428e+07	7.44599e+07	0.294693	52.8089	nmol/ml	0	0		200	nmol/ml	432.725	9.26886e+07	7.44599e+07	1.24481	83.2634	nmol/ml	0	0		200	nmol/ml	259.093	3.28009e+07	7.44599e+07	0.440518	366.18	nmol/ml	0	0		200	nmol/ml
051219000008.D	7				5	1	Sample		1	-	5/12/2019 15:19:28	Administrator	0		200	nmol/ml	453.008	477648	9.24326e+07	0.005168	-23.2341	nmol/ml	0	0		200	nmol/ml	429.693	8.33776e+07	9.24326e+07	0.902037	56.4668	nmol/ml	0	0		200	nmol/ml	228.868	9.1935e+06	9.24326e+07	0.099462	76.8941	nmol/ml	0	0		200	nmol/ml
051219000010.D	8				5	1	Sample		1	-	5/12/2019 16:06:33	Administrator	0		200	nmol/ml	454.38	8.6473e+06	1.1681e+08	0.074029	-5.14785	nmol/ml	0	0		200	nmol/ml	433.485	1.16124e+08	1.1681e+08	0.994127	63.666	nmol/ml	0	0		200	nmol/ml	255.589	7.11938e+06	1.1681e+08	0.060948	44.227	nmol/ml	0	0		200	nmol/ml
051219000011.D	8				5	1	Sample		1	-	5/12/2019 16:30:55	Administrator	0		200	nmol/ml	441.2	9.55532e+06	1.02067e+08	0.093618	-0.002816	nmol/ml	0	0		200	nmol/ml	434.891	4.05278e+07	1.02067e+08	0.39707	16.9908	nmol/ml	0	0		200	nmol/ml	211.616	1.64777e+06	1.02067e+08	0.016144	6.22355	nmol/ml	0	0		200	nmol/ml
051219000012.D	8				5	1	Sample		1	-	5/12/2019 16:55:16	Administrator	0		200	nmol/ml	461.296	1.64214e+07	1.12855e+08	0.145509	13.6261	nmol/ml	0	0		200	nmol/ml	429.542	3.06759e+07	1.12855e+08	0.271817	7.19915	nmol/ml	0	0		200	nmol/ml	258.737	1.32319e+07	1.12855e+08	0.117247	91.9799	nmol/ml	0	0		200	nmol/ml
051219000013.D	9				5	1	Sample		1	-	5/12/2019 17:19:44	Administrator	0		200	nmol/ml	440.397	5.39173e+06	1.65582e+08	0.032562	-16.0389	nmol/ml	0	0		200	nmol/ml	437.024	7.46006e+07	1.65582e+08	0.450535	21.1705	nmol/ml	0	0		200	nmol/ml	262.422	2.52611e+07	1.65582e+08	0.152559	121.932	nmol/ml	0	0		200	nmol/ml
051219000014.D	9				5	1	Sample		1	-	5/12/2019 17:44:25	Administrator	0		200	nmol/ml	437.616	2.93058e+06	2.07245e+08	0.014141	-20.8773	nmol/ml	0	0		200	nmol/ml	431.138	4.97307e+07	2.07245e+08	0.239961	4.70876	nmol/ml	0	0		200	nmol/ml	235.369	2.0846e+07	2.07245e+08	0.100586	77.8479	nmol/ml	0	0		200	nmol/ml
051219000015.D	9				5	1	Sample		1	-	5/12/2019 18:08:54	Administrator	0		200	nmol/ml	423.855	4.92224e+06	1.44388e+08	0.03409	-15.6376	nmol/ml	0	0		200	nmol/ml	446.562	2.75088e+07	1.44388e+08	0.19052	0.843682	nmol/ml	0	0		200	nmol/ml	257.939	3.32764e+07	1.44388e+08	0.230464	188.011	nmol/ml	0	0		200	nmol/ml
051219000017.D	10				5	1	Sample		1	-	5/12/2019 18:56:11	Administrator	0		200	nmol/ml	441.565	4.53737e+06	9.77734e+07	0.046407	-12.4026	nmol/ml	0	0		200	nmol/ml	434.593	1.33692e+08	9.77734e+07	1.36737	92.8442	nmol/ml	0	0		200	nmol/ml	215.617	2.09546e+07	9.77734e+07	0.214318	174.316	nmol/ml	0	0		200	nmol/ml
051219000018.D	10				5	1	Sample		1	-	5/12/2019 19:20:43	Administrator	0		200	nmol/ml	416.333	1.48426e+06	1.65059e+08	0.008992	-22.2295	nmol/ml	0	0		200	nmol/ml	434.655	2.80572e+08	1.65059e+08	1.69983	118.835	nmol/ml	0	0		200	nmol/ml	212.907	1.51549e+07	1.65059e+08	0.091816	70.4086	nmol/ml	0	0		200	nmol/ml
051219000019.D	10				5	1	Sample		1	-	5/12/2019 19:45:25	Administrator	0		200	nmol/ml	428.907	3.52623e+06	1.30717e+08	0.026976	-17.5061	nmol/ml	0	0		200	nmol/ml	433.56	2.13916e+08	1.30717e+08	1.63648	113.882	nmol/ml	0	0		200	nmol/ml	262.854	4.57877e+07	1.30717e+08	0.350281	289.64	nmol/ml	0	0		200	nmol/ml
051219000020.D	11				5	1	Sample		1	-	5/12/2019 20:09:46	Administrator	0		200	nmol/ml	443.293	2.33723e+07	1.19795e+08	0.195103	26.6519	nmol/ml	0	0		200	nmol/ml	440.108	1.17168e+08	1.19795e+08	0.978071	62.4108	nmol/ml	0	0		200	nmol/ml	216.377	9.40096e+07	1.19795e+08	0.784757	658.165	nmol/ml	0	0		200	nmol/ml
051219000021.D	11				5	1	Sample		1	-	5/12/2019 20:34:21	Administrator	0		200	nmol/ml	445.32	3.17803e+06	1.47811e+08	0.021501	-18.9442	nmol/ml	0	0		200	nmol/ml	438.308	9.53011e+07	1.47811e+08	0.644749	36.3532	nmol/ml	0	0		200	nmol/ml	217.482	2.77418e+07	1.47811e+08	0.187684	151.725	nmol/ml	0	0		200	nmol/ml
051219000022.D	11				5	1	Sample		1	-	5/12/2019 20:58:54	Administrator	0		200	nmol/ml	0	0	1.13187e+08	0	n/c	nmol/ml	0	0		200	nmol/ml	439.112	5.83877e+07	1.13187e+08	0.515851	26.2765	nmol/ml	0	0		200	nmol/ml	216.591	3.57192e+07	1.13187e+08	0.315576	260.203	nmol/ml	0	0		200	nmol/ml
051219000024.D	12				5	1	Sample		1	-	5/12/2019 21:46:01	Administrator	0		200	nmol/ml	412.862	2.62499e+06	1.27479e+08	0.020592	-19.183	nmol/ml	0	0		200	nmol/ml	433.924	8.63483e+07	1.27479e+08	0.677354	38.9021	nmol/ml	0	0		200	nmol/ml	212.827	5.67125e+07	1.27479e+08	0.444878	369.878	nmol/ml	0	0		200	nmol/ml
051219000025.D	12				5	1	Sample		1	-	5/12/2019 22:10:37	Administrator	0		200	nmol/ml	464.354	4.5386e+06	2.84898e+08	0.015931	-20.4072	nmol/ml	0	0		200	nmol/ml	433.4	8.53865e+07	2.84898e+08	0.299709	9.37959	nmol/ml	0	0		200	nmol/ml	219.894	8.25072e+07	2.84898e+08	0.289602	238.172	nmol/ml	0	0		200	nmol/ml
051219000026.D	12				5	1	Sample		1	-	5/12/2019 22:35:03	Administrator	0		200	nmol/ml	429.274	1.76742e+06	3.66705e+08	0.00482	-23.3254	nmol/ml	0	0		200	nmol/ml	437.562	1.14507e+08	3.66705e+08	0.312259	10.3607	nmol/ml	0	0		200	nmol/ml	219.464	5.16095e+07	3.66705e+08	0.140739	111.905	nmol/ml	0	0		200	nmol/ml
[truncated: 337 more columns]

## Sheet: Tabelle4
Target Cmpd Name: ======================>						LYS											ALA											GLN											MHIS
Target Cmpd Chromatogram: ===============>						EIC 362 +All MS											EIC 218 +All MS											EIC 275 +All MS											EIC 298 +All MS
Target Cmpd RT window: ==================>						429.000000 ±30 s											297.000000 ±30 s											198.000000 ±30 s											195.000000 ±30 s
ISTD Cmpd Name: ======================>						d3MET											d3MET											d3MET											d3MET
ISTD Cmpd Chromatogram: ===============>						EIC 281 +All MS											EIC 281 +All MS											EIC 281 +All MS											EIC 281 +All MS
ISTD Cmpd RT window: ==================>						393.000000 ±30 s											393.000000 ±30 s											393.000000 ±30 s											393.000000 ±30 s
Calib Curve Fit ======================>						Linear											Linear											Linear											Linear
Calib Curve Origin ================>						Exclude											Exclude											Exclude											Exclude
Calib Curve Weighting ================>						None											None											None											None
Calib Curve Equation ===============>						y = 2.558353 x + 0.179727											y = 0.902741 x + 0.031866											y = 0.484967 x + 0.029260											y = -0.026968 x + 0.084061
Calib Curve Correlation Coefficient ===============>						0.991312											0.998972											0.997743											0.992038
File Name	Sample Name	Inj. Vol	Dil. Factor	Sample Type	Calib Level	Theor. Conc	Theor. Conc. Unit	Conc. ISTD	Conc. ISTD Unit	RT Target Cmpd	Area Target Cmpd	Area ISTD Cmpd	Ratio Area Target/ISTD	Calc. Conc.	Calc. Conc. Unit	Accuracy	Theor. Conc	Theor. Conc. Unit	Conc. ISTD	Conc. ISTD Unit	RT Target Cmpd	Area Target Cmpd	Area ISTD Cmpd	Ratio Area Target/ISTD	Calc. Conc.	Calc. Conc. Unit	Accuracy	Theor. Conc	Theor. Conc. Unit	Conc. ISTD	Conc. ISTD Unit	RT Target Cmpd	Area Target Cmpd	Area ISTD Cmpd	Ratio Area Target/ISTD	Calc. Conc.	Calc. Conc. Unit	Accuracy	Theor. Conc	Theor. Conc. Unit	Conc. ISTD	Conc. ISTD Unit	RT Target Cmpd	Area Target Cmpd	Area ISTD Cmpd	Ratio Area Target/ISTD	Calc. Conc.	Calc. Conc. Unit	Accuracy
251119000003.D	SD1	5	1	Calibration	1	20	nmol/ml	200	nmol/ml	428.892	1.99592e+08	4.45187e+08	0.448334	20.9984	nmol/ml	104.992	20	nmol/ml	200	nmol/ml	299.342	6.0992e+07	4.45187e+08	0.137003	23.2929	nmol/ml	116.465	20	nmol/ml	200	nmol/ml	186.793	2.4793e+07	4.45187e+08	0.055691	10.9004	nmol/ml	54.502	20	nmol/ml	200	nmol/ml	194.784	4.8326e+07	4.45187e+08	0.108552	-181.63	nmol/ml	-908.149
251119000004.D	SD1	5	1	Calibration	1	20	nmol/ml	200	nmol/ml	429.286	2.3649e+08	3.63155e+08	0.65121	36.8583	nmol/ml	184.291	20	nmol/ml	200	nmol/ml	295.786	3.35958e+07	3.63155e+08	0.092511	13.4358	nmol/ml	67.179	20	nmol/ml	200	nmol/ml	187.423	1.5293e+07	3.63155e+08	0.042111	5.30006	nmol/ml	26.5003	20	nmol/ml	200	nmol/ml	195.336	2.3513e+07	3.63155e+08	0.064747	143.245	nmol/ml	716.223
261119000003.D	SD1	5	1	Calibration	1	20	nmol/ml	200	nmol/ml	431.165	1.75656e+08	4.68642e+08	0.37482	15.2514	nmol/ml	76.2571	20	nmol/ml	200	nmol/ml	296.986	5.07356e+07	4.68642e+08	0.108261	16.9252	nmol/ml	84.6258	20	nmol/ml	200	nmol/ml	186.359	3.0101e+07	4.68642e+08	0.06423	14.4219	nmol/ml	72.1094	20	nmol/ml	200	nmol/ml	196.814	3.73197e+07	4.68642e+08	0.079634	32.8368	nmol/ml	164.184
261119000004.D	SD1	5	1	Calibration	1	20	nmol/ml	200	nmol/ml	431.005	1.7083e+08	5.06456e+08	0.337304	12.3186	nmol/ml	61.5931	20	nmol/ml	200	nmol/ml	295.579	5.73146e+07	5.06456e+08	0.113168	18.0123	nmol/ml	90.0616	20	nmol/ml	200	nmol/ml	189.732	3.98539e+07	5.06456e+08	0.078692	20.3858	nmol/ml	101.929	20	nmol/ml	200	nmol/ml	198.338	3.68588e+07	5.06456e+08	0.072778	83.6814	nmol/ml	418.407
261119000005.D	SD1	5	1	Calibration	1	20	nmol/ml	200	nmol/ml	432.205	1.43639e+08	4.42286e+08	0.324765	11.3384	nmol/ml	56.6919	20	nmol/ml	200	nmol/ml	296.872	5.52336e+07	4.42286e+08	0.124882	20.6075	nmol/ml	103.038	20	nmol/ml	200	nmol/ml	186.901	2.83302e+07	4.42286e+08	0.064054	14.3492	nmol/ml	71.746	20	nmol/ml	200	nmol/ml	195.45	2.96853e+07	4.42286e+08	0.067118	125.658	nmol/ml	628.29
031219000018.D	Cal1	5	1	Calibration	1	20	nmol/ml	200	nmol/ml	432.706	1.3969e+08	7.02978e+08	0.198712	1.48412	nmol/ml	7.42062	20	nmol/ml	200	nmol/ml	297.932	4.51227e+07	7.02978e+08	0.064188	7.16088	nmol/ml	35.8044	20	nmol/ml	200	nmol/ml	186.979	4.93626e+07	7.02978e+08	0.070219	16.8917	nmol/ml	84.4586	20	nmol/ml	200	nmol/ml	196.5	6.5266e+07	7.02978e+08	0.092842	-65.1193	nmol/ml	-325.597
031219000019.D	Cal1	5	1	Calibration	1	20	nmol/ml	200	nmol/ml	434.177	1.8737e+08	6.06547e+08	0.308912	10.0991	nmol/ml	50.4954	20	nmol/ml	200	nmol/ml	297.052	7.84076e+07	6.06547e+08	0.129269	21.5794	nmol/ml	107.897	20	nmol/ml	200	nmol/ml	188.58	4.25073e+07	6.06547e+08	0.070081	16.8346	nmol/ml	84.173	20	nmol/ml	200	nmol/ml	194.926	6.27742e+07	6.06547e+08	0.103494	-144.119	nmol/ml	-720.595
031219000020.D	Cal1	5	1	Calibration	1	20	nmol/ml	200	nmol/ml	434.108	1.54093e+08	6.30791e+08	0.244286	5.0469	nmol/ml	25.2345	20	nmol/ml	200	nmol/ml	295.666	6.60632e+07	6.30791e+08	0.104731	16.1431	nmol/ml	80.7155	20	nmol/ml	200	nmol/ml	186.128	5.78515e+07	6.30791e+08	0.091713	25.7556	nmol/ml	128.778	20	nmol/ml	200	nmol/ml	196.253	7.30054e+07	6.30791e+08	0.115736	-234.909	nmol/ml	-1174.55
051219000027.D	c1	5	1	Calibration	1	20	nmol/ml	200	nmol/ml	434.833	1.33708e+08	4.98093e+08	0.26844	6.93518	nmol/ml	34.6759	20	nmol/ml	200	nmol/ml	289.192	6.02432e+07	4.98093e+08	0.120948	19.7359	nmol/ml	98.6795	20	nmol/ml	200	nmol/ml	189.469	3.67936e+07	4.98093e+08	0.073869	18.3969	nmol/ml	91.9843	20	nmol/ml	200	nmol/ml	194.897	1.42691e+07	4.98093e+08	0.028647	410.966	nmol/ml	2054.83
051219000028.D	c1	5	1	Calibration	1	20	nmol/ml	200	nmol/ml	435.213	2.16102e+08	1.06133e+09	0.203615	1.8674	nmol/ml	9.337	20	nmol/ml	200	nmol/ml	299.243	1.09081e+08	1.06133e+09	0.102778	15.7103	nmol/ml	78.5517	20	nmol/ml	200	nmol/ml	190.049	1.02029e+08	1.06133e+09	0.096133	27.5787	nmol/ml	137.893	20	nmol/ml	200	nmol/ml	199.325	1.08583e+08	1.06133e+09	0.102309	-135.328	nmol/ml	-676.641
051219000029.D	c1	5	1	Calibration	1	20	nmol/ml	200	nmol/ml	435.651	3.83836e+08	1.08774e+09	0.352874	13.5358	nmol/ml	67.679	20	nmol/ml	200	nmol/ml	298.429	1.25859e+08	1.08774e+09	0.115706	18.5747	nmol/ml	92.8736	20	nmol/ml	200	nmol/ml	188.321	4.88238e+07	1.08774e+09	0.044885	6.44409	nmol/ml	32.2205	20	nmol/ml	200	nmol/ml	197.159	5.25198e+07	1.08774e+09	0.048283	265.341	nmol/ml	1326.7
251119000005.D	SD2	5	1	Calibration	2	100	nmol/ml	200	nmol/ml	429.754	5.97323e+08	2.91909e+08	2.04627	145.917	nmol/ml	145.917	100	nmol/ml	200	nmol/ml	304.746	1.08484e+08	2.91909e+08	0.371638	75.2757	nmol/ml	75.2757	100	nmol/ml	200	nmol/ml	187.133	6.01274e+07	2.91909e+08	0.20598	72.8793	nmol/ml	72.8793	100	nmol/ml	200	nmol/ml	197.564	2.04964e+07	2.91909e+08	0.070215	102.689	nmol/ml	102.689
251119000006.D	SD2	5	1	Calibration	2	100	nmol/ml	200	nmol/ml	431.314	4.89426e+08	3.17298e+08	1.54248	106.533	nmol/ml	106.533	100	nmol/ml	200	nmol/ml	296.848	1.48504e+08	3.17298e+08	0.468028	96.6307	nmol/ml	96.6307	100	nmol/ml	200	nmol/ml	187.87	8.25809e+07	3.17298e+08	0.260263	95.2654	nmol/ml	95.2654	100	nmol/ml	200	nmol/ml	194.696	1.68528e+07	3.17298e+08	0.053113	229.52	nmol/ml	229.52
261119000006.D	SD2	5	1	Calibration	2	100	nmol/ml	200	nmol/ml	431.964	5.63897e+08	3.40525e+08	1.65596	115.405	nmol/ml	115.405	100	nmol/ml	200	nmol/ml	296.706	1.51913e+08	3.40525e+08	0.446113	91.7754	nmol/ml	91.7754	100	nmol/ml	200	nmol/ml	187.517	1.02964e+08	3.40525e+08	0.302368	112.629	nmol/ml	112.629	100	nmol/ml	200	nmol/ml	196.371	3.15389e+07	3.40525e+08	0.092618	-63.4604	nmol/ml	-63.4604
261119000007.D	SD2	5	1	Calibration	2	100	nmol/ml	200	nmol/ml	432.929	4.3105e+08	3.00506e+08	1.43441	98.0856	nmol/ml	98.0856	100	nmol/ml	200	nmol/ml	296.387	1.84715e+08	3.00506e+08	0.61468	129.121	nmol/ml	129.121	100	nmol/ml	200	nmol/ml	188.492	9.07449e+07	3.00506e+08	0.301974	112.467	nmol/ml	112.467	100	nmol/ml	200	nmol/ml	196.266	1.50876e+07	3.00506e+08	0.050207	251.071	nmol/ml	251.071
261119000008.D	SD2	5	1	Calibration	2	100	nmol/ml	200	nmol/ml	433.131	5.27514e+08	3.6601e+08	1.44125	98.6203	nmol/ml	98.6203	100	nmol/ml	200	nmol/ml	298.3	1.76424e+08	3.6601e+08	0.482018	99.7302	nmol/ml	99.7302	100	nmol/ml	200	nmol/ml	187.812	9.80506e+07	3.6601e+08	0.26789	98.411	nmol/ml	98.411	100	nmol/ml	200	nmol/ml	196.633	2.69694e+07	3.6601e+08	0.073685	76.9567	nmol/ml	76.9567
031219000021.D	Cal2	5	1	Calibration	2	100	nmol/ml	200	nmol/ml	432.576	7.69411e+08	4.80613e+08	1.60089	111.1	nmol/ml	111.1	100	nmol/ml	200	nmol/ml	298.178	2.2157e+08	4.80613e+08	0.461016	95.0771	nmol/ml	95.0771	100	nmol/ml	200	nmol/ml	186.106	1.67902e+08	4.80613e+08	0.349349	132.004	nmol/ml	132.004	100	nmol/ml	200	nmol/ml	199.239	3.91121e+07	4.80613e+08	0.08138	19.8891	nmol/ml	19.8891
031219000022.D	Cal2	5	1	Calibration	2	100	nmol/ml	200	nmol/ml	434.309	8.76415e+08	5.53536e+08	1.5833	109.725	nmol/ml	109.725	100	nmol/ml	200	nmol/ml	298.824	2.65851e+08	5.53536e+08	0.480279	99.3448	nmol/ml	99.3448	100	nmol/ml	200	nmol/ml	187.928	1.71299e+08	5.53536e+08	0.309464	115.556	nmol/ml	115.556	100	nmol/ml	200	nmol/ml	197.284	4.22685e+07	5.53536e+08	0.076361	57.1093	nmol/ml	57.1093
031219000023.D	Cal2	5	1	Calibration	2	100	nmol/ml	200	nmol/ml	433.448	1.00821e+09	6.44795e+08	1.56361	108.185	nmol/ml	108.185	100	nmol/ml	200	nmol/ml	298.573	3.01113e+08	6.44795e+08	0.466991	96.4009	nmol/ml	96.4009	100	nmol/ml	200	nmol/ml	186.961	1.61409e+08	6.44795e+08	0.250326	91.1676	nmol/ml	91.1676	100	nmol/ml	200	nmol/ml	197.168	3.99967e+07	6.44795e+08	0.06203	163.39	nmol/ml	163.39
051219000031.D	c2	5	1	Calibration	2	100	nmol/ml	200	nmol/ml	432.702	1.08135e+09	6.79682e+08	1.59097	110.324	nmol/ml	110.324	100	nmol/ml	200	nmol/ml	296.776	3.26771e+08	6.79682e+08	0.480771	99.4538	nmol/ml	99.4538	100	nmol/ml	200	nmol/ml	187.943	1.86552e+08	6.79682e+08	0.274469	101.124	nmol/ml	101.124	100	nmol/ml	200	nmol/ml	197.413	3.78137e+07	6.79682e+08	0.055634	210.823	nmol/ml	210.823
051219000032.D	c2	5	1	Calibration	2	100	nmol/ml	200	nmol/ml	432.363	1.23521e+09	7.20761e+08	1.71375	119.923	nmol/ml	119.923	100	nmol/ml	200	nmol/ml	297.188	2.75925e+08	7.20761e+08	0.382824	77.7541	nmol/ml	77.7541	100	nmol/ml	200	nmol/ml	188.042	1.6381e+08	7.20761e+08	0.227273	81.6607	nmol/ml	81.6607	100	nmol/ml	200	nmol/ml	195.351	5.24254e+07	7.20761e+08	0.072736	83.9911	nmol/ml	83.9911
051219000033.D	c2	5	1	Calibration	2	100	nmol/ml	200	nmol/ml	431.021	1.03955e+09	5.72666e+08	1.81529	127.86	nmol/ml	127.86	100	nmol/ml	200	nmol/ml	298.257	5.12769e+08	5.72666e+08	0.895408	191.316	nmol/ml	191.316	100	nmol/ml	200	nmol/ml	186.459	2.44169e+08	5.72666e+08	0.426373	163.769	nmol/ml	163.769	100	nmol/ml	200	nmol/ml	194.23	6.18142e+07	5.72666e+08	0.107941	-177.098	nmol/ml	-177.098
251119000007.D	SD3	5	1	Calibration	3	200	nmol/ml	200	nmol/ml	432.292	9.6529e+08	2.51285e+08	3.84142	286.254	nmol/ml	143.127	200	nmol/ml	200	nmol/ml	296.906	2.61592e+08	2.51285e+08	1.04102	223.575	nmol/ml	111.787	200	nmol/ml	200	nmol/ml	188.157	1.48266e+08	2.51285e+08	0.59003	231.261	nmol/ml	115.631	200	nmol/ml	200	nmol/ml	186.166	8.59965e+06	2.51285e+08	0.034223	369.618	nmol/ml	184.809
251119000008.D	SD3	5	1	Calibration	3	200	nmol/ml	200	nmol/ml	432.065	9.44454e+08	3.85867e+08	2.44762	177.293	nmol/ml	88.6465	200	nmol/ml	200	nmol/ml	297.86	3.43524e+08	3.85867e+08	0.890265	190.176	nmol/ml	95.0882	200	nmol/ml	200	nmol/ml	188.551	1.46387e+08	3.85867e+08	0.379373	144.386	nmol/ml	72.1932	200	nmol/ml	200	nmol/ml	195.34	1.60885e+07	3.85867e+08	0.041694	314.206	nmol/ml	157.103
261119000009.D	SD3	5	1	Calibration	3	200	nmol/ml	200	nmol/ml	433.628	6.10987e+08	2.38906e+08	2.55743	185.878	nmol/ml	92.9389	200	nmol/ml	200	nmol/ml	299.535	3.03897e+08	2.38906e+08	1.27204	274.756	nmol/ml	137.378	200	nmol/ml	200	nmol/ml	188.82	1.57137e+08	2.38906e+08	0.657736	259.183	nmol/ml	129.591	200	nmol/ml	200	nmol/ml	197.125	2.26258e+07	2.38906e+08	0.094706	-78.9392	nmol/ml	-39.4696
261119000010.D	SD3	5	1	Calibration	3	200	nmol/ml	200	nmol/ml	433.183	6.64098e+08	2.53176e+08	2.62306	191.009	nmol/ml	95.5043	200	nmol/ml	200	nmol/ml	297.868	2.84099e+08	2.53176e+08	1.12214	241.547	nmol/ml	120.774	200	nmol/ml	200	nmol/ml	188.613	1.92155e+08	2.53176e+08	0.758977	300.935	nmol/ml	150.467	200	nmol/ml	200	nmol/ml	197.404	1.26686e+07	2.53176e+08	0.050039	252.322	nmol/ml	126.161
261119000011.D	SD3	5	1	Calibration	3	200	nmol/ml	200	nmol/ml	432.946	6.40007e+08	3.16311e+08	2.02335	144.125	nmol/ml	72.0627	200	nmol/ml	200	nmol/ml	298.82	2.5657e+08	3.16311e+08	0.811132	172.645	nmol/ml	86.3223	200	nmol/ml	200	nmol/ml	187.896	1.65336e+08	3.16311e+08	0.522701	203.495	nmol/ml	101.747	200	nmol/ml	200	nmol/ml	197.068	3.4868e+07	3.16311e+08	0.110233	-194.095	nmol/ml	-97.0476
031219000024.D	Cal3	5	1	Calibration	3	200	nmol/ml	200	nmol/ml	433.742	1.33278e+09	4.74764e+08	2.80725	205.408	nmol/ml	102.704	200	nmol/ml	200	nmol/ml	298.461	3.30406e+08	4.74764e+08	0.695938	147.124	nmol/ml	73.5618	200	nmol/ml	200	nmol/ml	188.348	2.07632e+08	4.74764e+08	0.437337	168.291	nmol/ml	84.1453	200	nmol/ml	200	nmol/ml	195.027	3.58486e+07	4.74764e+08	0.075508	63.4332	nmol/ml	31.7166
031219000025.D	Cal3	5	1	Calibration	3	200	nmol/ml	200	nmol/ml	432.099	1.40928e+09	6.5396e+08	2.155	154.417	nmol/ml	77.2086	200	nmol/ml	200	nmol/ml	298.246	4.39715e+08	6.5396e+08	0.672388	141.906	nmol/ml	70.9531	200	nmol/ml	200	nmol/ml	188.498	2.54289e+08	6.5396e+08	0.388845	148.293	nmol/ml	74.1464	200	nmol/ml	200	nmol/ml	195.603	3.77396e+07	6.5396e+08	0.057709	195.435	nmol/ml	97.7173
031219000026.D	Cal3	5	1	Calibration	3	200	nmol/ml	200	nmol/ml	432.498	1.21272e+09	4.15844e+08	2.91628	213.931	nmol/ml	106.965	200	nmol/ml	200	nmol/ml	297.779	5.11357e+08	4.15844e+08	1.22969	265.374	nmol/ml	132.687	200	nmol/ml	200	nmol/ml	187.699	2.62535e+08	4.15844e+08	0.631329	248.293	nmol/ml	124.146	200	nmol/ml	200	nmol/ml	195.876	2.73333e+07	4.15844e+08	0.06573	135.954	nmol/ml	67.9771
051219000034.D	c3	5	1	Calibration	3	200	nmol/ml	200	nmol/ml	434.042	1.86013e+09	6.83329e+08	2.72216	198.756	nmol/ml	99.3779	200	nmol/ml	200	nmol/ml	298.259	5.38746e+08	6.83329e+08	0.788413	167.611	nmol/ml	83.8056	200	nmol/ml	200	nmol/ml	190.024	3.02156e+08	6.83329e+08	0.442183	170.289	nmol/ml	85.1445	200	nmol/ml	200	nmol/ml	178.654	2.85733e+07	6.83329e+08	0.041815	313.312	nmol/ml	156.656
051219000035.D	c3	5	1	Calibration	3	200	nmol/ml	200	nmol/ml	435.351	1.78657e+09	5.88271e+08	3.03698	223.367	nmol/ml	111.683	200	nmol/ml	200	nmol/ml	298.279	4.33538e+08	5.88271e+08	0.73697	156.214	nmol/ml	78.1071	200	nmol/ml	200	nmol/ml	188.067	2.1159e+08	5.88271e+08	0.359682	136.266	nmol/ml	68.1328	200	nmol/ml	200	nmol/ml	177.581	1.57831e+07	5.88271e+08	0.02683	424.446	nmol/ml	212.223
051219000036.D	c3	5	1	Calibration	3	200	nmol/ml	200	nmol/ml	434.212	1.36634e+09	6.42682e+08	2.126	152.15	nmol/ml	76.0752	200	nmol/ml	200	nmol/ml	298.034	5.8909e+08	6.42682e+08	0.916612	196.013	nmol/ml	98.0067	200	nmol/ml	200	nmol/ml	187.522	2.60539e+08	6.42682e+08	0.405392	155.117	nmol/ml	77.5584	200	nmol/ml	200	nmol/ml	200.381	1.3399e+07	6.42682e+08	0.020849	468.805	nmol/ml	234.402
051219000003.D	1	5	1	Sample		0		200	nmol/ml	431.217	1.49369e+08	3.19068e+08	0.46814	22.5468	nmol/ml	0	0		200	nmol/ml	296.446	8.48151e+08	3.19068e+08	2.65821	581.861	nmol/ml	0	0		200	nmol/ml	187.603	1.29328e+09	3.19068e+08	4.05331	1659.51	nmol/ml	0	0		200	nmol/ml	197.892	2.46168e+08	3.19068e+08	0.771524	-5098.41	nmol/ml	0
051219000004.D	1	5	1	Sample		0		200	nmol/ml	431.986	7.91126e+07	2.46002e+08	0.321593	11.0904	nmol/ml	0	0		200	nmol/ml	295.545	6.62445e+08	2.46002e+08	2.69284	589.533	nmol/ml	0	0		200	nmol/ml	188.664	1.14236e+09	2.46002e+08	4.64368	1902.98	nmol/ml	0	0		200	nmol/ml	198.064	1.87166e+08	2.46002e+08	0.76083	-5019.1	nmol/ml	0
051219000005.D	1	5	1	Sample		0		200	nmol/ml	433.575	8.15501e+07	2.46543e+08	0.330775	11.8082	nmol/ml	0	0		200	nmol/ml	297.413	4.73794e+08	2.46543e+08	1.92175	418.7	nmol/ml	0	0		200	nmol/ml	187.127	1.06581e+09	2.46543e+08	4.32301	1770.74	nmol/ml	0	0		200	nmol/ml	197.474	1.37091e+08	2.46543e+08	0.556054	-3500.43	nmol/ml	0
031219000002.D	2	5	1	Sample		0		200	nmol/ml	433.573	4.59439e+07	2.16743e+08	0.211974	2.5209	nmol/ml	0	0		200	nmol/ml	292.811	4.38467e+08	2.16743e+08	2.02298	441.127	nmol/ml	0	0		200	nmol/ml	187.126	7.98016e+08	2.16743e+08	3.68185	1506.33	nmol/ml	0	0		200	nmol/ml	198.242	1.05546e+08	2.16743e+08	0.486962	-2988.02	nmol/ml	0
031219000003.D	2	5	1	Sample		0		200	nmol/ml	432.458	8.68678e+07	1.4529e+08	0.597894	32.6903	nmol/ml	0	0		200	nmol/ml	296.697	3.38172e+08	1.4529e+08	2.32757	508.607	nmol/ml	0	0		200	nmol/ml	188.854	8.07101e+08	1.4529e+08	5.55511	2278.86	nmol/ml	0	0		200	nmol/ml	196.026	7.86856e+07	1.4529e+08	0.541577	-3393.06	nmol/ml	0
031219000004.D	2	5	1	Sample		0		200	nmol/ml	430.868	6.64348e+07	1.39269e+08	0.477026	23.2414	nmol/ml	0	0		200	nmol/ml	294.842	2.65252e+08	1.39269e+08	1.90461	414.902	nmol/ml	0	0		200	nmol/ml	186.956	8.95814e+08	1.39269e+08	6.43228	2640.6	nmol/ml	0	0		200	nmol/ml	197.267	1.10916e+08	1.39269e+08	0.796414	-5283.01	nmol/ml	0
031219000005.D	3	5	1	Sample		0		200	nmol/ml	429.253	3.07129e+07	1.63663e+08	0.187659	0.620099	nmol/ml	0	0		200	nmol/ml	296.212	3.97025e+08	1.63663e+08	2.42586	530.384	nmol/ml	0	0		200	nmol/ml	187.681	9.63718e+08	1.63663e+08	5.88842	2416.31	nmol/ml	0	0		200	nmol/ml	197.506	1.34083e+08	1.63663e+08	0.81926	-5452.44	nmol/ml	0
031219000006.D	3	5	1	Sample		0		200	nmol/ml	432.137	8.45725e+07	1.71913e+08	0.491951	24.4082	nmol/ml	0	0		200	nmol/ml	294.556	3.02742e+08	1.71913e+08	1.76103	383.091	nmol/ml	0	0		200	nmol/ml	187.108	8.12991e+08	1.71913e+08	4.7291	1938.21	nmol/ml	0	0		200	nmol/ml	196.912	8.46177e+07	1.71913e+08	0.492213	-3026.97	nmol/ml	0
031219000007.D	3	5	1	Sample		0		200	nmol/ml	431.099	5.33149e+07	1.28108e+08	0.416171	18.4841	nmol/ml	0	0		200	nmol/ml	294.441	3.9592e+08	1.28108e+08	3.09051	677.636	nmol/ml	0	0		200	nmol/ml	186.613	1.11433e+09	1.28108e+08	8.69834	3575.12	nmol/ml	0	0		200	nmol/ml	197.538	7.42804e+07	1.28108e+08	0.579826	-3676.73	nmol/ml	0
031219000008.D	4	5	1	Sample		0		200	nmol/ml	435.715	9.8678e+07	1.63888e+08	0.602105	33.0195	nmol/ml	0	0		200	nmol/ml	296.052	3.87116e+08	1.63888e+08	2.36207	516.251	nmol/ml	0	0		200	nmol/ml	187.039	7.34032e+08	1.63888e+08	4.47885	1835.01	nmol/ml	0	0		200	nmol/ml	197.508	9.8029e+07	1.63888e+08	0.598145	-3812.59	nmol/ml	0
031219000009.D	4	5	1	Sample		0		200	nmol/ml	433.687	7.79654e+07	2.03841e+08	0.382481	15.8504	nmol/ml	0	0		200	nmol/ml	294.764	4.48659e+08	2.03841e+08	2.20103	480.572	nmol/ml	0	0		200	nmol/ml	188.146	7.14597e+08	2.03841e+08	3.50566	1433.66	nmol/ml	0	0		200	nmol/ml	197.668	8.98668e+07	2.03841e+08	0.440867	-2646.17	nmol/ml	0
031219000010.D	4	5	1	Sample		0		200	nmol/ml	432.261	1.03581e+08	1.76716e+08	0.586143	31.7717	nmol/ml	0	0		200	nmol/ml	294.621	4.26043e+08	1.76716e+08	2.41089	527.067	nmol/ml	0	0		200	nmol/ml	186.421	7.19558e+08	1.76716e+08	4.07184	1667.15	nmol/ml	0	0		200	nmol/ml	194.809	8.84126e+07	1.76716e+08	0.500309	-3087.01	nmol/ml	0
031219000011.D	5	5	1	Sample		0		200	nmol/ml	433.671	4.98451e+07	2.05256e+08	0.242844	4.93414	nmol/ml	0	0		200	nmol/ml	297.443	3.82931e+08	2.05256e+08	1.86563	406.265	nmol/ml	0	0		200	nmol/ml	188.201	6.26564e+08	2.05256e+08	3.0526	1246.82	nmol/ml	0	0		200	nmol/ml	196.997	9.24485e+07	2.05256e+08	0.450406	-2716.91	nmol/ml	0
031219000012.D	5	5	1	Sample		0		200	nmol/ml	434.719	5.41131e+07	2.24999e+08	0.240504	4.75121	nmol/ml	0	0		200	nmol/ml	295.147	3.51039e+08	2.24999e+08	1.56018	338.595	nmol/ml	0	0		200	nmol/ml	187.559	6.96183e+08	2.24999e+08	3.09416	1263.96	nmol/ml	0	0		200	nmol/ml	196.296	1.19384e+08	2.24999e+08	0.530599	-3311.65	nmol/ml	0
031219000013.D	5	5	1	Sample		0		200	nmol/ml	445.283	2.39691e+07	1.93347e+08	0.123969	-4.35893	nmol/ml	0	0		200	nmol/ml	294.719	3.51123e+08	1.93347e+08	1.81602	395.275	nmol/ml	0	0		200	nmol/ml	188.656	6.01701e+08	1.93347e+08	3.11202	1271.33	nmol/ml	0	0		200	nmol/ml	194.764	1.35122e+08	1.93347e+08	0.698857	-4559.5	nmol/ml	0
031219000014.D	6	5	1	Sample		0		200	nmol/ml	434.244	8.31846e+07	1.71577e+08	0.484825	23.8511	nmol/ml	0	0		200	nmol/ml	294.94	3.62528e+08	1.71577e+08	2.11293	461.054	nmol/ml	0	0		200	nmol/ml	188.009	5.57219e+08	1.71577e+08	3.24764	1327.26	nmol/ml	0	0		200	nmol/ml	198.493	9.47893e+07	1.71577e+08	0.552461	-3473.78	nmol/ml	0
031219000015.D	6	5	1	Sample		0		200	nmol/ml	437.225	1.50006e+08	1.77863e+08	0.843382	51.8814	nmol/ml	0	0		200	nmol/ml	296.578	2.73707e+08	1.77863e+08	1.53886	333.872	nmol/ml	0	0		200	nmol/ml	187.417	4.91913e+08	1.77863e+08	2.76568	1128.5	nmol/ml	0	0		200	nmol/ml	198.653	1.13916e+08	1.77863e+08	0.64047	-4126.48	nmol/ml	0
031219000016.D	6	5	1	Sample		0		200	nmol/ml	437.523	7.56307e+07	2.27043e+08	0.333111	11.9908	nmol/ml	0	0		200	nmol/ml	295.902	3.19083e+08	2.27043e+08	1.40538	304.3	nmol/ml	0	0		200	nmol/ml	187.683	5.60261e+08	2.27043e+08	2.46764	1005.58	nmol/ml	0	0		200	nmol/ml	197.186	9.60118e+07	2.27043e+08	0.422878	-2512.76	nmol/ml	0
051219000006.D	7	5	1	Sample		0		200	nmol/ml	432.265	1.09897e+08	8.97874e+07	1.22397	81.6338	nmol/ml	0	0		200	nmol/ml	297.454	5.6644e+08	8.97874e+07	6.30868	1390.61	nmol/ml	0	0		200	nmol/ml	187.627	8.00537e+08	8.97874e+07	8.91592	3664.85	nmol/ml	0	0		200	nmol/ml	196.364	6.31809e+07	8.97874e+07	0.703672	-4595.2	nmol/ml	0
051219000007.D	7	5	1	Sample		0		200	nmol/ml	432.725	9.26886e+07	7.44599e+07	1.24481	83.2634	nmol/ml	0	0		200	nmol/ml	295.511	4.70587e+08	7.44599e+07	6.32001	1393.12	nmol/ml	0	0		200	nmol/ml	187.945	8.38844e+08	7.44599e+07	11.2657	4633.9	nmol/ml	0	0		200	nmol/ml	198.673	1.40418e+08	7.44599e+07	1.88582	-13362.3	nmol/ml	0
051219000008.D	7	5	1	Sample		0		200	nmol/ml	429.693	8.33776e+07	9.24326e+07	0.902037	56.4668	nmol/ml	0	0		200	nmol/ml	296.316	3.66039e+08	9.24326e+07	3.96007	870.284	nmol/ml	0	0		200	nmol/ml	188.712	7.56095e+08	9.24326e+07	8.17996	3361.34	nmol/ml	0	0		200	nmol/ml	195.654	1.03641e+08	9.24326e+07	1.12126	-7692.18	nmol/ml	0
051219000010.D	8	5	1	Sample		0		200	nmol/ml	433.485	1.16124e+08	1.1681e+08	0.994127	63.666	nmol/ml	0	0		200	nmol/ml	292.012	3.89501e+08	1.1681e+08	3.33449	731.688	nmol/ml	0	0		200	nmol/ml	188.465	4.7951e+08	1.1681e+08	4.10504	1680.85	nmol/ml	0	0		200	nmol/ml	200.107	8.5881e+07	1.1681e+08	0.73522	-4829.18	nmol/ml	0
051219000011.D	8	5	1	Sample		0		200	nmol/ml	434.891	4.05278e+07	1.02067e+08	0.39707	16.9908	nmol/ml	0	0		200	nmol/ml	295.442	3.08381e+08	1.02067e+08	3.02135	662.314	nmol/ml	0	0		200	nmol/ml	189.11	6.05707e+08	1.02067e+08	5.9344	2435.27	nmol/ml	0	0		200	nmol/ml	195.753	1.446e+08	1.02067e+08	1.41671	-9883.32	nmol/ml	0
051219000012.D	8	5	1	Sample		0		200	nmol/ml	429.542	3.06759e+07	1.12855e+08	0.271817	7.19915	nmol/ml	0	0		200	nmol/ml	292.502	2.75689e+08	1.12855e+08	2.44286	534.149	nmol/ml	0	0		200	nmol/ml	187.798	4.38747e+08	1.12855e+08	3.88771	1591.22	nmol/ml	0	0		200	nmol/ml	195.906	1.07045e+08	1.12855e+08	0.948516	-6411.04	nmol/ml	0
051219000013.D	9	5	1	Sample		0		200	nmol/ml	437.024	7.46006e+07	1.65582e+08	0.450535	21.1705	nmol/ml	0	0		200	nmol/ml	294.502	3.53447e+08	1.65582e+08	2.13457	465.849	nmol/ml	0	0		200	nmol/ml	187.541	8.52415e+08	1.65582e+08	5.14798	2110.95	nmol/ml	0	0		200	nmol/ml	196.471	1.5075e+08	1.65582e+08	0.910426	-6128.55	nmol/ml	0
051219000014.D	9	5	1	Sample		0		200	nmol/ml	431.138	4.97307e+07	2.07245e+08	0.239961	4.70876	nmol/ml	0	0		200	nmol/ml	295.156	3.82355e+08	2.07245e+08	1.84494	401.682	nmol/ml	0	0		200	nmol/ml	187.605	8.43968e+08	2.07245e+08	4.07232	1667.35	nmol/ml	0	0		200	nmol/ml	197.889	9.88351e+07	2.07245e+08	0.476899	-2913.39	nmol/ml	0
051219000015.D	9	5	1	Sample		0		200	nmol/ml	446.562	2.75088e+07	1.44388e+08	0.19052	0.843682	nmol/ml	0	0		200	nmol/ml	294.344	5.19688e+08	1.44388e+08	3.59924	790.343	nmol/ml	0	0		200	nmol/ml	187.945	7.35127e+08	1.44388e+08	5.09131	2087.58	nmol/ml	0	0		200	nmol/ml	197.651	1.69351e+08	1.44388e+08	1.17289	-8075.03	nmol/ml	0
051219000017.D	10	5	1	Sample		0		200	nmol/ml	434.593	1.33692e+08	9.77734e+07	1.36737	92.8442	nmol/ml	0	0		200	nmol/ml	296.348	3.48411e+08	9.77734e+07	3.56345	782.414	nmol/ml	0	0		200	nmol/ml	188.067	6.72168e+08	9.77734e+07	6.87475	2823.07	nmol/ml	0	0		200	nmol/ml	196.733	1.48762e+08	9.77734e+07	1.5215	-10660.4	nmol/ml	0
051219000018.D	10	5	1	Sample		0		200	nmol/ml	434.655	2.80572e+08	1.65059e+08	1.69983	118.835	nmol/ml	0	0		200	nmol/ml	296.798	3.88839e+08	1.65059e+08	2.35576	514.854	nmol/ml	0	0		200	nmol/ml	188.013	8.22682e+08	1.65059e+08	4.98418	2043.4	nmol/ml	0	0		200	nmol/ml	198.775	1.11456e+08	1.65059e+08	0.675253	-4384.44	nmol/ml	0
051219000019.D	10	5	1	Sample		0		200	nmol/ml	433.56	2.13916e+08	1.30717e+08	1.63648	113.882	nmol/ml	0	0		200	nmol/ml	297.557	3.43595e+08	1.30717e+08	2.62854	575.287	nmol/ml	0	0		200	nmol/ml	186.925	1.02519e+09	1.30717e+08	7.8428	3222.3	nmol/ml	0	0		200	nmol/ml	195.369	1.75256e+08	1.30717e+08	1.34072	-9319.75	nmol/ml	0
051219000020.D	11	5	1	Sample		0		200	nmol/ml	440.108	1.17168e+08	1.19795e+08	0.978071	62.4108	nmol/ml	0	0		200	nmol/ml	295.703	5.48746e+08	1.19795e+08	4.58073	1007.79	nmol/ml	0	0		200	nmol/ml	188.752	1.0836e+09	1.19795e+08	9.04547	3718.28	nmol/ml	0	0		200	nmol/ml	198.585	1.87881e+08	1.19795e+08	1.56836	-11008	nmol/ml	0
051219000021.D	11	5	1	Sample		0		200	nmol/ml	438.308	9.53011e+07	1.47811e+08	0.644749	36.3532	nmol/ml	0	0		200	nmol/ml	295.098	6.33666e+08	1.47811e+08	4.287	942.714	nmol/ml	0	0		200	nmol/ml	188.787	7.08164e+08	1.47811e+08	4.791	1963.74	nmol/ml	0	0		200	nmol/ml	197.427	1.36707e+08	1.47811e+08	0.924876	-6235.71	nmol/ml	0
051219000022.D	11	5	1	Sample		0		200	nmol/ml	439.112	5.83877e+07	1.13187e+08	0.515851	26.2765	nmol/ml	0	0		200	nmol/ml	296.575	5.54252e+08	1.13187e+08	4.89677	1077.81	nmol/ml	0	0		200	nmol/ml	188.321	9.47853e+08	1.13187e+08	8.3742	3441.44	nmol/ml	0	0		200	nmol/ml	198.308	1.20968e+08	1.13187e+08	1.06874	-7302.63	nmol/ml	0
051219000024.D	12	5	1	Sample		0		200	nmol/ml	433.924	8.63483e+07	1.27479e+08	0.677354	38.9021	nmol/ml	0	0		200	nmol/ml	293.183	2.83519e+08	1.27479e+08	2.22405	485.673	nmol/ml	0	0		200	nmol/ml	188.854	3.67449e+08	1.27479e+08	2.88243	1176.64	nmol/ml	0	0		200	nmol/ml	197.165	7.44338e+07	1.27479e+08	0.583892	-3706.88	nmol/ml	0
051219000025.D	12	5	1	Sample		0		200	nmol/ml	433.4	8.53865e+07	2.84898e+08	0.299709	9.37959	nmol/ml	0	0		200	nmol/ml	293.771	5.98692e+08	2.84898e+08	2.10142	458.505	nmol/ml	0	0		200	nmol/ml	188.908	7.05525e+08	2.84898e+08	2.47641	1009.2	nmol/ml	0	0		200	nmol/ml	197.227	1.15376e+08	2.84898e+08	0.404972	-2379.96	nmol/ml	0
051219000026.D	12	5	1	Sample		0		200	nmol/ml	437.562	1.14507e+08	3.66705e+08	0.312259	10.3607	nmol/ml	0	0		200	nmol/ml	296.01	6.72192e+08	3.66705e+08	1.83306	399.05	nmol/ml	0	0		200	nmol/ml	188.947	5.49783e+08	3.66705e+08	1.49925	606.223	nmol/ml	0	0		200	nmol/ml	197.005	1.82421e+08	3.66705e+08	0.49746	-3065.88	nmol/ml	0
[truncated: 143 more columns]

## Sheet: Tabelle5
Target Cmpd Name: ======================>						LYS	ALA	GLN	MHIS	ORN	ASN	PRO	THR	TYR	SER	ASP	GLU	HYP	VAL	HIS	TRP	GLY
251119000003.D	SD1	5	1	Calibration	1	20.9984	23.2929	10.9004	-181.63	21.0762	15.9257	13.4786	41.9518	28.0824	8.35272	12.6326	16.4673	38.0591	12.0219	25.5938	14.1773	9.96943	nmol/ml
251119000004.D	SD1	5	1	Calibration	1	36.8583	13.4358	5.30006	143.245	21.4841	-3.43143	16.412	12.6408	28.2731	-17.2788	18.1199	19.7753	21.8122	13.7516	29.5028	16.4762	24.3852	nmol/ml
261119000003.D	SD1	5	1	Calibration	1	15.2514	16.9252	14.4219	32.8368	24.397	20.0395	26.4491	10.0687	21.3291	33.0577	12.3385	19.796	22.1016	20.2363	19.0818	18.6607	11.4749	nmol/ml
261119000004.D	SD1	5	1	Calibration	1	12.3186	18.0123	20.3858	83.6814	14.626	23.1008	24.4003	29.3349	36.7737	10.025	4.48294	19.7687	25.2558	26.6869	19.5179	27.1837	27.2381	nmol/ml
261119000005.D	SD1	5	1	Calibration	1	11.3384	20.6075	14.3492	125.658	21.0914	19.3139	17.7528	61.0656	22.6228	19.689	5.63609	16.7342	30.0535	25.6266	21.4313	13.7505	115.375	nmol/ml
031219000018.D	Cal1	5	1	Calibration	1	1.48412	7.16088	16.8917	-65.1193	12.7898	10.778	22.9433	8.42689	10.6772	15.7886	22.8109	13.1025	5.04166	5.80082	4.19239	22.2321	14.2422	nmol/ml
031219000019.D	Cal1	5	1	Calibration	1	10.0991	21.5794	16.8346	-144.119	20.2941	23.5508	23.8681	16.5352	12.5191	8.05268	36.3483	21.2192	5.84774	21.1346	7.54479	19.8395	14.3958	nmol/ml
031219000020.D	Cal1	5	1	Calibration	1	5.0469	16.1431	25.7556	-234.909	9.90718	-2.22918	24.0847	14.2627	8.07779	21.7216	28.6995	33.5716	17.2217	25.9761	5.85772	14.0721	3.76997	nmol/ml
051219000027.D	c1	5	1	Calibration	1	6.93518	19.7359	18.3969	410.966	13.3795	38.71	2.26726	25.1367	2.75817	2.04803	0.69142	19.7301	23.1185	10.8138	4.37813	11.9876	27.5982	nmol/ml
051219000028.D	c1	5	1	Calibration	1	1.8674	15.7103	27.5787	-135.328	19.4867	25.634	20.6142	12.1185	6.64914	11.9163	17.4105	7.64591	17.1072	10.2687	8.3808	12.4299	15.0875	nmol/ml
051219000029.D	c1	5	1	Calibration	1	13.5358	18.5747	6.44409	265.341	9.05032	38.6839	15.0576	4.17455	6.79796	4.54906	13.6061	14.8454	17.4093	12.7486	12.3976	12.0214	17.1609	nmol/ml
251119000005.D	SD2	5	1	Calibration	2	145.917	75.2757	72.8793	102.689	117.916	55.4828	85.9883	102.804	121.349	133.767	92.7113	85.2459	113.139	71.307	129.925	90.487	86.5574	nmol/ml
251119000006.D	SD2	5	1	Calibration	2	106.533	96.6307	95.2654	229.52	113.796	94.3987	95.0965	113.988	125.235	106.331	64.4591	105.39	97.2601	121.948	90.4877	109.026	136.687	nmol/ml
261119000006.D	SD2	5	1	Calibration	2	115.405	91.7754	112.629	-63.4604	110.064	111.658	89.1334	113.044	110.072	120.704	81.1406	70.5962	123.567	67.9688	111.012	102.168	125.662	nmol/ml
261119000007.D	SD2	5	1	Calibration	2	98.0856	129.121	112.467	251.071	106.216	125.553	134.227	105.635	100.2	161.777	96.3311	91.9932	158.419	133.615	107.042	105.38	50.9	nmol/ml
261119000008.D	SD2	5	1	Calibration	2	98.6203	99.7302	98.411	76.9567	98.2539	106.096	85.6616	116.19	78.3162	106.34	86.9184	90.8856	126.693	80.0162	110.884	115.539	64.3813	nmol/ml
031219000021.D	Cal2	5	1	Calibration	2	111.1	95.0771	132.004	19.8891	107.79	93.2013	117.567	65.8363	103.011	103.181	131.963	123.647	89.495	138.427	98.6569	135.986	59.3612	nmol/ml
031219000022.D	Cal2	5	1	Calibration	2	109.725	99.3448	115.556	57.1093	107.297	116.195	110.372	93.4216	81.8264	145.19	133.682	116.292	61.1626	129.127	106.327	107.742	118.268	nmol/ml
031219000023.D	Cal2	5	1	Calibration	2	108.185	96.4009	91.1676	163.39	90.0506	138.607	114.815	92.2258	116.751	136.87	121.405	75.7839	79.6491	99.1442	92.2523	143.002	46.8114	nmol/ml
051219000031.D	c2	5	1	Calibration	2	110.324	99.4538	101.124	210.823	92.8975	61.2455	82.6359	80.0182	103.162	82.0442	107.327	106.398	89.6804	98.1187	92.8636	67.789	66.0983	nmol/ml
051219000032.D	c2	5	1	Calibration	2	119.923	77.7541	81.6607	83.9911	106.78	92.6797	69.1601	86.0262	122.767	89.7862	124.929	115.213	67.3088	85.9972	118.543	110.372	50.3193	nmol/ml
051219000033.D	c2	5	1	Calibration	2	127.86	191.316	163.769	-177.098	107.291	122.746	138.152	102.521	101.102	97.7494	144.135	149.774	88.176	137.213	153.825	79.4139	185.698	nmol/ml
251119000007.D	SD3	5	1	Calibration	3	286.254	223.575	231.261	369.618	282.608	361.653	266.932	259.544	254.225	229.946	225.35	261.446	298.391	226.054	288.713	216.181	280.6	nmol/ml
251119000008.D	SD3	5	1	Calibration	3	177.293	190.176	144.386	314.206	182.833	107.088	169.135	181.135	231.173	185.936	153.018	125.399	157.839	154.49	190.359	169.972	104.278	nmol/ml
261119000009.D	SD3	5	1	Calibration	3	185.878	274.756	259.183	-78.9392	230.017	207.183	236.852	297.062	201.407	238.994	140.651	166.907	273.086	181.362	325.747	225.227	382.713	nmol/ml
261119000010.D	SD3	5	1	Calibration	3	191.009	241.547	300.935	252.322	241.793	211.464	194.902	261.738	195.184	233.543	200.522	205.297	200.444	248.229	314.749	243.932	286.694	nmol/ml
261119000011.D	SD3	5	1	Calibration	3	144.125	172.645	203.495	-194.095	167.393	142.659	185.683	199.774	250.009	139.554	129.935	134.426	398.289	165.388	255.674	231.136	323.097	nmol/ml
031219000024.D	Cal3	5	1	Calibration	3	205.408	147.124	168.291	63.4332	187.197	300.748	187.508	157.047	210.497	224.571	195.832	234.417	176.868	177.145	211.056	204.767	200.144	nmol/ml
031219000025.D	Cal3	5	1	Calibration	3	154.417	141.906	148.293	195.435	127.702	159.797	143.128	146.379	168.237	168.359	207.371	182.753	88.2988	167.832	137.424	147.527	109.363	nmol/ml
031219000026.D	Cal3	5	1	Calibration	3	213.931	265.374	248.293	135.954	244.124	218.015	264.983	201.291	200.313	296.328	273.921	239.854	185.142	264.635	234.413	218.821	183.678	nmol/ml
051219000034.D	c3	5	1	Calibration	3	198.756	167.611	170.289	313.312	185.86	127.834	186.684	137.749	188.36	80.8954	222.108	199.38	142.353	207.18	59.5615	164.898	94.7356	nmol/ml
051219000035.D	c3	5	1	Calibration	3	223.367	156.214	136.266	424.446	179.403	219.029	208.53	194.457	124.332	157.274	212.759	270.139	163.959	182.471	69.3236	158.714	167.904	nmol/ml
051219000036.D	c3	5	1	Calibration	3	152.15	196.013	155.117	468.805	145.136	136.59	145.526	176.398	147.911	162.937	200.754	166.107	117.751	197.265	63.2825	189.09	115.35	nmol/ml
051219000003.D	1	5	1	Sample		22.5468	581.861	1659.51	-5098.41	-3.29535	2184.74	122.992	283.54	-8.2194	480.306	1363.55	867.978	192.527	9.91063	23.252	41.973	100.117	nmol/ml
051219000004.D	1	5	1	Sample		11.0904	589.533	1902.98	-5019.1	-5.35451	2377.25	166.492	292.777	-8.41447	396.77	1620.34	1075.82	330.061	12.1747	16.3787	33.4321	42.865	nmol/ml
051219000005.D	1	5	1	Sample		11.8082	418.7	1770.74	-3500.43	-3.56381	2374.1	106.093	303.795	-9.34511	485.973	1548.13	1063.78	192.37	13.3304	28.4769	44.8075	39.9573	nmol/ml
031219000002.D	2	5	1	Sample		2.5209	441.127	1506.33	-2988.02	3.30989	2534.3	66.9815	237.669	-0.024483	256.174	1456.76	1056.11	182.502	7.60562	61.8469	23.6136	92.8079	nmol/ml
031219000003.D	2	5	1	Sample		32.6903	508.607	2278.86	-3393.06	4.03627	3561.23	121.836	416.327	-9.97242	496.249	2181.07	1504.37	445.023	49.8208	69.8223	22.612	214.287	nmol/ml
031219000004.D	2	5	1	Sample		23.2414	414.902	2640.6	-5283.01	-7.80314	2996.1	75.6367	379.655	-11.9624	503.361	1902.62	1218.4	213.875	27.5968	75.3944	34.0463	61.6045	nmol/ml
031219000005.D	3	5	1	Sample		0.620099	530.384	2416.31	-5452.44	8.63384	4096.21	264.694	586.29	-10.0977	565.854	2339.6	1827.07	415.405	2.701	95.8509	43.2103	151.295	nmol/ml
031219000006.D	3	5	1	Sample		24.4082	383.091	1938.21	-3026.97	-3.05561	3890.36	312.509	186.924	-8.57263	600.73	2244.18	1370.73	282.736	11.5669	102.149	48.9751	87.717	nmol/ml
031219000007.D	3	5	1	Sample		18.4841	677.636	3575.12	-3676.73	2.65659	5347.26	306.964	354.552	-10.0291	711.52	2972.63	1932.8	252.639	0.23236	166.858	55.4162	69.0889	nmol/ml
031219000008.D	4	5	1	Sample		33.0195	516.251	1835.01	-3812.59	-1.11761	1991.77	107.516	170.596	-11.7925	568.314	2038.06	1529.57	107.797	41.5238	65.0062	25.4607	84.9907	nmol/ml
031219000009.D	4	5	1	Sample		15.8504	480.572	1433.66	-2646.17	-1.30384	1556.95	90.6296	189.655	-9.5008	408.751	1652.37	1155.38	164.162	-4.71971	47.5512	21.2735	42.244	nmol/ml
031219000010.D	4	5	1	Sample		31.7717	527.067	1667.15	-3087.01	-1.29735	1395.64	103.981	234.151	-12.4968	605.695	1970.83	1352.86	144.334	13.2428	79.3527	28.3914	29.6493	nmol/ml
031219000011.D	5	5	1	Sample		4.93414	406.265	1246.82	-2716.91	-3.97294	585.342	70.5382	326.219	-11.2627	422.714	1423.2	778.782	32.5017	3.06274	48.421	30.3845	37.8444	nmol/ml
031219000012.D	5	5	1	Sample		4.75121	338.595	1263.96	-3311.65	-3.8856	477.943	46.1492	195.278	-11.5358	316.972	1368.67	672.179	62.5715	33.4305	38.6121	50.3637	70.0411	nmol/ml
031219000013.D	5	5	1	Sample		-4.35893	395.275	1271.33	-4559.5	-0.766727	634.616	68.6349	208.115	-13.9604	245.372	1517.56	829.865	38.662	3.011	70.3565	49.878	59.488	nmol/ml
031219000014.D	6	5	1	Sample		23.8511	461.054	1327.26	-3473.78	77.4305	870.055	103.284	223.336	-0.961633	695.084	1517.82	738.188	37.669	39.015	118.134	61.3047	695.202	nmol/ml
031219000015.D	6	5	1	Sample		51.8814	333.872	1128.5	-4126.48	61.7144	771.906	73.1346	238.362	-1.12841	976.787	1443.09	758.75	105.987	23.0778	169.815	44.8866	684.759	nmol/ml
031219000016.D	6	5	1	Sample		11.9908	304.3	1005.58	-2512.76	65.7244	819.337	63.0654	219.796	2.13376	712.887	1094.39	631.236	42.4615	11.6952	120.408	48.2878	393.189	nmol/ml
051219000006.D	7	5	1	Sample		81.6338	1390.61	3664.85	-4595.2	-3.62437	4555.35	211.218	767.923	-4.13801	1194.72	3677.33	2433.35	467.698	38.5689	172.393	49.4902	60.3768	nmol/ml
051219000007.D	7	5	1	Sample		83.2634	1393.12	4633.9	-13362.3	15.7409	5906.42	338.692	794.232	-7.02216	1393.19	3615.51	2418.59	531.66	33.9608	295.13	34.4783	250.028	nmol/ml
051219000008.D	7	5	1	Sample		56.4668	870.284	3361.34	-7692.18	9.00469	4166.31	230.825	730.767	-7.09324	1009.34	2719.2	1841.04	408.834	50.5457	211.587	41.3911	70.7762	nmol/ml
051219000010.D	8	5	1	Sample		63.666	731.688	1680.85	-4829.18	-5.9297	715.258	114.705	133.031	-13.9183	440.046	1645.7	1118.21	56.2394	22.7525	19.2385	16.4785	25.1254	nmol/ml
051219000011.D	8	5	1	Sample		16.9908	662.314	2435.27	-9883.32	0.266933	829.44	119.908	167.118	-14.571	553.424	1823.14	1426.84	33.9497	5.77474	27.6568	20.2754	48.3686	nmol/ml
051219000012.D	8	5	1	Sample		7.19915	534.149	1591.22	-6411.04	-0.64268	813.333	140.602	153.416	-11.5574	640.825	1399.35	1065.21	82.7153	-12.0889	34.5041	21.0255	70.7474	nmol/ml
051219000013.D	9	5	1	Sample		21.1705	465.849	2110.95	-6128.55	3.14117	2401.16	63.778	197.574	-12.8984	425.074	2212.74	1213.76	147.977	6.78151	47.903	34.8166	78.7809	nmol/ml
051219000014.D	9	5	1	Sample		4.70876	401.682	1667.35	-2913.39	-0.006005	2186.52	81.0079	223.373	-11.9096	245.54	1804.38	890.506	162.117	39.0876	66.4536	36.0731	47.5709	nmol/ml
051219000015.D	9	5	1	Sample		0.843682	790.343	2087.58	-8075.03	-6.35521	3003.64	84.9043	284.771	-12.443	508.588	2152.83	1950.96	128.857	23.8822	53.9139	25.4039	105.667	nmol/ml
051219000017.D	10	5	1	Sample		92.8442	782.414	2823.07	-10660.4	4.94203	4703.91	318.215	456.367	-9.06094	1063.04	1957.09	1250.67	282.977	48.6154	143.551	78.226	48.4833	nmol/ml
051219000018.D	10	5	1	Sample		118.835	514.854	2043.4	-4384.44	4.7537	3670.05	257.085	239.302	-10.8596	468.002	1135.75	912.088	313.308	62.6216	98.3326	77.0669	156.968	nmol/ml
051219000019.D	10	5	1	Sample		113.882	575.287	3222.3	-9319.75	15.8379	3796.96	259.234	414.524	-8.70716	450.062	1923.15	1181.64	411.719	37.5429	151.379	83.6529	70.6594	nmol/ml
051219000020.D	11	5	1	Sample		62.4108	1007.79	3718.28	-11008	3.08819	5641.41	180.904	376.421	-11.774	1057.01	3739.35	2081.47	582.026	62.7752	62.4044	62.0353	132.191	nmol/ml
051219000021.D	11	5	1	Sample		36.3532	942.714	1963.74	-6235.71	21.2483	3806.18	215.956	397.232	-8.52481	534.944	2834.76	1813.69	398.921	7.94363	42.3746	98.9384	139.138	nmol/ml
051219000022.D	11	5	1	Sample		26.2765	1077.81	3441.44	-7302.63	9.14834	5240.53	184.367	325.424	-11.6566	728.325	3959.38	2014.14	518.331	12.7434	39.7625	54.4515	118.417	nmol/ml
051219000024.D	12	5	1	Sample		38.9021	485.673	1176.64	-3706.88	-1.32324	2646.8	67.919	303.278	-8.86315	648.418	1452.52	1074.14	92.6146	36.5786	23.1521	45.9324	48.534	nmol/ml
051219000025.D	12	5	1	Sample		9.37959	458.505	1009.2	-2379.96	-4.04324	1213.62	57.5674	177.792	-8.19778	635.356	1508	970.675	152.788	-0.343232	13.5167	40.6446	62.4422	nmol/ml
051219000026.D	12	5	1	Sample		10.3607	399.05	606.223	-3065.88	-6.0524	1074.33	51.4184	124.532	-9.33959	386.436	1495.76	714.3	96.2686	8.10919	20.1701	51.6512	17.5848	nmol/ml
					nmol/ml	LYS	ALA	GLN	MHIS	ORN	ASN	PRO	THR	TYR	SER	ASP	GLU	HYP	VAL	HIS	TRP	GLY
					1	22.5468	581.861	1659.51	-5098.41		2184.74	122.992	283.54		480.306	1363.55	867.978	192.527	9.91063	23.252	41.973	100.117
					1	11.0904	589.533	1902.98	-5019.1		2377.25	166.492	292.777		396.77	1620.34	1075.82	330.061	12.1747	16.3787	33.4321	42.865
					1	11.8082	418.7	1770.74	-3500.43		2374.1	106.093	303.795		485.973	1548.13	1063.78	192.37	13.3304	28.4769	44.8075	39.9573
					2	2.5209	441.127	1506.33	-2988.02	3.30989	2534.3	66.9815	237.669		256.174	1456.76	1056.11	182.502	7.60562	61.8469	23.6136	92.8079
					2	32.6903	508.607	2278.86	-3393.06	4.03627	3561.23	121.836	416.327		496.249	2181.07	1504.37	445.023	49.8208	69.8223	22.612	214.287
					2	23.2414	414.902	2640.6	-5283.01		2996.1	75.6367	379.655		503.361	1902.62	1218.4	213.875	27.5968	75.3944	34.0463	61.6045
					3	0.620099	530.384	2416.31	-5452.44	8.63384	4096.21	264.694	586.29		565.854	2339.6	1827.07	415.405	2.701	95.8509	43.2103	151.295
					3	24.4082	383.091	1938.21	-3026.97		3890.36	312.509	186.924		600.73	2244.18	1370.73	282.736	11.5669	102.149	48.9751	87.717
					3	18.4841	677.636	3575.12	-3676.73	2.65659	5347.26	306.964	354.552		711.52	2972.63	1932.8	252.639	0.23236	166.858	55.4162	69.0889
					4	33.0195	516.251	1835.01	-3812.59		1991.77	107.516	170.596		568.314	2038.06	1529.57	107.797	41.5238	65.0062	25.4607	84.9907
					4	15.8504	480.572	1433.66	-2646.17		1556.95	90.6296	189.655		408.751	1652.37	1155.38	164.162	-4.71971	47.5512	21.2735	42.244
					4	31.7717	527.067	1667.15	-3087.01		1395.64	103.981	234.151		605.695	1970.83	1352.86	144.334	13.2428	79.3527	28.3914	29.6493
					5	4.93414	406.265	1246.82	-2716.91		585.342	70.5382	326.219		422.714	1423.2	778.782	32.5017	3.06274	48.421	30.3845	37.8444
					5	4.75121	338.595	1263.96	-3311.65		477.943	46.1492	195.278		316.972	1368.67	672.179	62.5715	33.4305	38.6121	50.3637	70.0411
					5		395.275	1271.33	-4559.5		634.616	68.6349	208.115		245.372	1517.56	829.865	38.662	3.011	70.3565	49.878	59.488
					6	23.8511	461.054	1327.26	-3473.78	77.4305	870.055	103.284	223.336		695.084	1517.82	738.188	37.669	39.015	118.134	61.3047	695.202
					6	51.8814	333.872	1128.5	-4126.48	61.7144	771.906	73.1346	238.362		976.787	1443.09	758.75	105.987	23.0778	169.815	44.8866	684.759
					6	11.9908	304.3	1005.58	-2512.76	65.7244	819.337	63.0654	219.796	2.13376	712.887	1094.39	631.236	42.4615	11.6952	120.408	48.2878	393.189
					7	81.6338	1390.61	3664.85	-4595.2		4555.35	211.218	767.923		1194.72	3677.33	2433.35	467.698	38.5689	172.393	49.4902	60.3768
					7	83.2634	1393.12	4633.9	-13362.3	15.7409	5906.42	338.692	794.232		1393.19	3615.51	2418.59	531.66	33.9608	295.13	34.4783	250.028
					7	56.4668	870.284	3361.34	-7692.18	9.00469	4166.31	230.825	730.767		1009.34	2719.2	1841.04	408.834	50.5457	211.587	41.3911	70.7762
					8	63.666	731.688	1680.85	-4829.18		715.258	114.705	133.031		440.046	1645.7	1118.21	56.2394	22.7525	19.2385	16.4785	25.1254
					8	16.9908	662.314	2435.27	-9883.32	0.266933	829.44	119.908	167.118		553.424	1823.14	1426.84	33.9497	5.77474	27.6568	20.2754	48.3686
					8	7.19915	534.149	1591.22	-6411.04		813.333	140.602	153.416		640.825	1399.35	1065.21	82.7153	-12.0889	34.5041	21.0255	70.7474
					9	21.1705	465.849	2110.95	-6128.55	3.14117	2401.16	63.778	197.574		425.074	2212.74	1213.76	147.977	6.78151	47.903	34.8166	78.7809
					9	4.70876	401.682	1667.35	-2913.39		2186.52	81.0079	223.373		245.54	1804.38	890.506	162.117	39.0876	66.4536	36.0731	47.5709
					9	0.843682	790.343	2087.58	-8075.03		3003.64	84.9043	284.771		508.588	2152.83	1950.96	128.857	23.8822	53.9139	25.4039	105.667
					10	92.8442	782.414	2823.07	-10660.4	4.94203	4703.91	318.215	456.367		1063.04	1957.09	1250.67	282.977	48.6154	143.551	78.226	48.4833
					10	118.835	514.854	2043.4	-4384.44	4.7537	3670.05	257.085	239.302		468.002	1135.75	912.088	313.308	62.6216	98.3326	77.0669	156.968
					10	113.882	575.287	3222.3	-9319.75	15.8379	3796.96	259.234	414.524		450.062	1923.15	1181.64	411.719	37.5429	151.379	83.6529	70.6594
					11	62.4108	1007.79	3718.28	-11008	3.08819	5641.41	180.904	376.421		1057.01	3739.35	2081.47	582.026	62.7752	62.4044	62.0353	132.191
					11	36.3532	942.714	1963.74	-6235.71	21.2483	3806.18	215.956	397.232		534.944	2834.76	1813.69	398.921	7.94363	42.3746	98.9384	139.138
					11	26.2765	1077.81	3441.44	-7302.63	9.14834	5240.53	184.367	325.424		728.325	3959.38	2014.14	518.331	12.7434	39.7625	54.4515	118.417
					12	38.9021	485.673	1176.64	-3706.88		2646.8	67.919	303.278		648.418	1452.52	1074.14	92.6146	36.5786	23.1521	45.9324	48.534
					12	9.37959	458.505	1009.2	-2379.96		1213.62	57.5674	177.792		635.356	1508	970.675	152.788	-0.343232	13.5167	40.6446	62.4422
					12	10.3607	399.05	606.223	-3065.88		1074.33	51.4184	124.532		386.436	1495.76	714.3	96.2686	8.10919	20.1701	51.6512	17.5848
				MW		LYSIN	ALANIN	GLUTAMIN	METHYLHISTIDIN	ORNITHIN	ASPARAGIN	PROLIN	THREONIN	TYROSIN	SERIN	ASPARAGINSÄURE	GLUTAMINSÄURE	HYDROXYPROLIN	VALIN	HISTIDIN	TRYPTOPHAN	GLYCIN
					Fra4 pool4	15.1484	530.031	1777.74			2312.03	131.859	293.371		454.35	1510.67	1002.52	238.32	11.8052	22.7025	40.0709	60.9799
					Fra4 pool5	19.4842	454.878	2141.93		3.67308	3030.54	88.1513	344.55		418.595	1846.81	1259.63	280.467	28.3411	69.0212	26.7573	122.9
					Fra4 pool6	14.5041	530.371	2643.21		5.64522	4444.61	294.722	375.922		626.035	2518.8	1710.2	316.927	4.83344	121.619	49.2005	102.7
					Fra5 pool4	26.8805	507.964	1645.27			1648.12	100.709	198.134		527.586	1887.09	1345.94	138.764	16.6823	63.97	25.0419	52.2947
					Fra5 pool5	4.84268	380.045	1260.7			565.967	61.7741	243.204		328.353	1436.48	760.275	44.5784	13.1681	52.4632	43.5421	55.7912
					Fra5 pool6	29.2411	366.408	1153.78		68.2898	820.433	79.8281	227.165	2.13376	794.919	1351.77	709.391	62.0391	24.596	136.119	51.493	591.05
					Fra6 pool4	73.788	1218.01	3886.7		12.3728	4876.02	260.245	764.308		1199.08	3337.35	2230.99	469.397	41.0251	226.37	41.7865	127.06
					Fra6 pool5	29.2853	642.717	1902.45		0.266933	786.01	125.072	151.188		544.765	1622.73	1203.42	57.6348	5.47944	27.1331	19.2598	48.0805
					Fra6 pool6	8.90764	552.625	1955.3		3.14117	2530.44	76.5634	235.239		393.067	2056.65	1351.74	146.317	23.2504	56.0902	32.0979	77.3397
					pBIN pool4	108.52	624.185	2696.26		8.5112	4056.98	278.178	370.065		660.367	1672	1114.8	336.001	49.5933	131.087	79.6486	92.0369
					pBIN pool5	41.6802	1009.44	3041.15		11.1616	4896.04	193.742	366.359		773.428	3511.16	1969.77	499.759	27.8207	48.1805	71.8084	129.916
					pBIN pool6	19.5475	447.743	930.69			1644.92	58.9683	201.868		556.737	1485.42	919.706	113.89	14.7815	18.9463	46.0761	42.8537
				STABW		LYS	ALA	GLN	MHIS	ORN	ASN	PRO	THR	TYR	SER	ASP	GLU	HYP	VAL	HIS	TRP	GLY
					Fra4 pool4	6.41719	96.492	121.885			110.247	31.1606	10.1407		49.9456	132.428	116.676	79.4503	1.73955	6.06778	5.92149	33.9252
					Fra4 pool5	15.4316	48.3425	579.401		0.513631	514.33	29.4908	94.3603		140.706	365.361	226.956	143.37	21.1174	6.80919	6.33229	80.6668
					Fra4 pool6	12.3834	147.272	841.713		4.22655	788.463	26.1526	200.539		76.0584	395.909	298.708	86.6021	5.96059	39.3045	6.10608	43.1026
					Fra5 pool4	9.57274	24.3304	201.565			308.345	8.9061	32.6145		104.598	206.031	187.194	28.5926	23.3129	15.926	3.57734	29.0074
					Fra5 pool5	0.129347	36.3152	12.5726			80.1135	13.5649	72.1787		89.2172	75.3291	80.4555	15.884	17.5478	16.2537	11.3974	16.4136
					Fra5 pool6	20.4842	83.2882	162.32		8.16606	49.084	20.9282	9.85718		157.753	226.009	68.4609	38.1353	13.723	29.2035	8.66569	171.432
					Fra6 pool4	15.0227	301.139	664.656		4.76321	913.302	68.6405	31.8863		191.962	536.222	337.794	61.4305	8.56092	62.6894	7.51373	106.62
					Fra6 pool5	30.1743	100.217	463.612			61.8004	13.6987	17.1523		100.669	212.829	195.291	24.4128	17.4226	7.64629	2.4377	22.8124
					Fra6 pool6	10.7943	208.355	249.642			423.624	11.2426	44.7933		134.413	220.517	543.524	16.6916	16.1623	9.46485	5.83106	29.075
					pBIN pool4	13.7999	140.322	599.59		6.34577	563.845	34.6895	115.16		348.838	464.711	178.914	67.3044	12.5679	28.6352	3.51592	57.3148
					pBIN pool5	18.6468	67.5621	943.279		9.24593	964.895	19.3154	36.9463		263.941	596.019	139.296	92.9548	30.3664	12.3873	23.7993	10.546
					pBIN pool6	16.7688	44.3028	293.203			870.449	8.33903	91.7728		147.629	29.146	185.256	33.7357	19.3441	4.93291	5.50466	22.9619
				MW		LYSIN	ALANIN	GLUTAMIN	METHYLHISTIDIN	ORNITHIN	ASPARAGIN	PROLIN	THREONIN	TYROSIN	SERIN	ASPARAGINSÄURE	GLUTAMINSÄURE	HYDROXYPROLIN	VALIN	HISTIDIN	TRYPTOPHAN	GLYCIN
					Fra4 pool4	0.0152706	0.534306	1.79208			2.33068	0.132922	0.295737		0.458014	1.52286	1.01061	0.240241	0.0119004	0.0228856	0.040394	0.0614717
					Fra4 pool5	0.0196018	0.457624	2.15486		0.00369525	3.04883	0.0886834	0.34663		0.421122	1.85796	1.26723	0.28216	0.0285121	0.0694378	0.0269188	0.123642
					Fra4 pool6	0.0145041	0.530371	2.64321		0.00564522	4.44461	0.294722	0.375922		0.626035	2.5188	1.7102	0.316927	0.00483344	0.121619	0.0492005	0.1027
					Fra5 pool4	0.0268269	0.50695	1.64199			1.64483	0.100508	0.197739		0.526533	1.88332	1.34325	0.138487	0.016649	0.0638423	0.0249919	0.0521903
					Fra5 pool5	0.00484268	0.380045	1.2607			0.565967	0.0617741	0.243204		0.328353	1.43648	0.760275	0.0445784	0.0131681	0.0524632	0.0435421	0.0557912
					Fra5 pool6	0.0291827	0.365677	1.15148		0.0681535	0.818795	0.0796687	0.226711	0.0021295	0.793333	1.34907	0.707976	0.0619153	0.0245469	0.135848	0.0513902	0.58987
					Fra6 pool4	0.073494	1.21315	3.87121		0.0123235	4.8566	0.259208	0.761262		1.1943	3.32405	2.22211	0.467527	0.0408617	0.225468	0.04162	0.126554
					Fra6 pool5	0.0292853	0.642717	1.90245		0.000266933	0.78601	0.125072	0.151188		0.544765	1.62273	1.20342	0.0576348	0.00547944	0.0271331	0.0192598	0.0480805
					Fra6 pool6	0.00892549	0.553732	1.95922		0.00314746	2.53551	0.0767168	0.235711		0.393855	2.06077	1.35445	0.14661	0.023297	0.0562026	0.0321622	0.0774947
					pBIN pool4	0.108304	0.622939	2.69088		0.00849421	4.04888	0.277623	0.369326		0.659049	1.66866	1.11257	0.335331	0.0494943	0.130826	0.0794896	0.0918532
					pBIN pool5	0.041597	1.00742	3.03508		0.0111393	4.88627	0.193356	0.365628		0.771884	3.50415	1.96584	0.498762	0.0277652	0.0480843	0.0716651	0.129656
					pBIN pool6	0.019626	0.449541	0.934427			1.65152	0.0592051	0.202678		0.558973	1.49139	0.923399	0.114348	0.0148409	0.0190224	0.0462611	0.0430258
				MW		LYS	ALA	GLN	MHIS	ORN	ASN	PRO	THR	TYR	SER	ASP	GLU	HYP	VAL	HIS	TRP	GLY
					Fra4	0.0164588	0.507434	2.19672		0.00467023	3.27471	0.172109	0.33943		0.501723	1.96654	1.32935	0.279776	0.015082	0.0713143	0.0388378	0.0959379
					Fra5	0.0202841	0.417557	1.35139		0.0681535	1.00986	0.0806502	0.222551	0.0021295	0.549406	1.55629	0.937167	0.0816603	0.0181213	0.084051	0.0399747	0.232617
					Fra6	0.0372349	0.803201	2.57762		0.00524597	2.72604	0.153666	0.382721		0.710974	2.33585	1.59333	0.223924	0.0232127	0.102935	0.031014	0.0840431
					pBIN	0.0565089	0.693301	2.22013		0.00981677	3.52889	0.176728	0.312544		0.663302	2.2214	1.33394	0.316147	0.0307001	0.0659775	0.0658053	0.0881784
				STABW	Fra4	0.00274874	0.043181	0.427107		0.00137883	1.07492	0.108465	0.0405747		0.109226	0.506774	0.353908	0.0383981	0.0121557	0.0493936	0.0112221	0.0316319
					Fra5	0.0134244	0.0777487	0.257525			0.56424	0.0193855	0.0230164		0.233332	0.28657	0.352649	0.0499712	0.00583053	0.0452165	0.0135559	0.309395
					Fra6	0.0330102	0.357806	1.12064		0.00629627	2.04197	0.0945463	0.33054		0.425321	0.883388	0.54975	0.215606	0.0176913	0.107108	0.0112243	0.0396446
					pBIN	0.0461813	0.285519	1.12667		0.00187038	1.67889	0.110154	0.0951644		0.106519	1.11443	0.555355	0.192924	0.0175122	0.0580097	0.017372	0.043432
Endvolumen 50µl
Aminosäure Analyse, Erdbeeren aus Spanien, Einwaage
Lfd. Nr.	Probe	Einw. (mg)	Datum:	2019-12-03
2	Fra4 pool5	49.7
3	Fra4 pool6	50
4	Fra5 pool4	50.1
5	Fra5 pool5	50
6	Fra5 pool6	50.1
Lfd. Nr.	Probe	Einw. (mg)	Datum:	2019-12-05
1	Fra4 pool4	49.6
7	Fra6 pool4	50.2
8	Fra6 pool5	50
9	Fra6 pool6	49.9
10	PBiN pool4	50.1
11	PBiN pool5	50.1
12	PBiN pool6	49.8
Cal 1	je10µl S1,2,3	----
Cal 2	je50µl S1,2,3	----
Cal 3	je100µl S1,2,3	----

## Sheet: Tabelle3
Target Cmpd Name: ======================>		TPR	LYS	PHP	ALA	ARG	C-C	CTH	GPR	GLN	MHIS	LEU	MET	ORN	ASN	PHE	PRO	THR	TYR	GABA	CIT	bAIB	SER	ASP	GLU	HYP	VAL	ABA	AAA	HIS	TRP	SAR	ILE	GLY	APA
251119000003.D	SD1	5.49754e+07	1.99592e+08	1.89657e+07	6.0992e+07	1.40629e+07	1.16878e+08	3.5316e+08	2.59043e+08	2.4793e+07	4.8326e+07	1.00201e+08	5.41662e+07	1.36184e+08	2.94464e+07	1.57598e+08	9.37398e+07	5.94933e+07	2.27227e+08	4.70605e+07	1.85474e+06	1.0615e+08	2.1245e+07	1.49524e+08	1.36165e+08	7.60943e+07	7.64074e+07	1.12564e+07	1.56716e+08	3.94321e+08	1.33052e+08	8.8139e+07	1.41913e+08	1.21129e+07	2.655e+08
251119000004.D	SD1	5.91539e+07	2.3649e+08	1.86556e+07	3.35958e+07	6.93563e+06	1.56536e+08	3.59838e+08	1.84358e+08	1.5293e+07	2.3513e+07	1.31638e+08	5.34332e+07	1.12535e+08	1.17223e+07	1.37906e+08	8.75312e+07	2.42981e+07	2.26876e+08	2.80615e+07	7.37109e+06	8.32514e+07	2.57806e+06	1.42206e+08	1.24386e+08	3.83472e+07	6.64426e+07	2.49614e+07	1.13924e+08	3.55089e+08	1.44409e+08	4.9304e+07	1.64452e+08	1.92297e+07	1.60693e+08
261119000003.D	SD1	6.5944e+07	1.75656e+08	2.42907e+07	5.07356e+07	9.11202e+06	1.77561e+08	3.1555e+08	2.17145e+08	3.0101e+07	3.73197e+07	9.83129e+07	3.87116e+07	1.58531e+08	3.43706e+07	2.00583e+08	1.6181e+08	2.86119e+07	2.5097e+08	5.22837e+07	7.15232e+06	4.25504e+07	4.07134e+07	1.56002e+08	1.60624e+08	5.00316e+07	1.05648e+08	0	1.40569e+08	3.43233e+08	2.03262e+08	5.39555e+07	1.8018e+08	1.40109e+07	2.46727e+08
261119000004.D	SD1	8.12106e+07	1.7083e+08	2.0888e+07	5.73146e+07	8.22609e+06	1.32384e+08	3.46695e+08	2.07118e+08	3.98539e+07	3.68588e+07	1.93536e+08	1.64037e+07	1.23079e+08	3.98564e+07	1.83318e+08	1.6409e+08	5.31341e+07	3.10453e+08	5.90526e+07	1.54445e+07	3.55011e+07	2.55111e+07	1.28193e+08	1.73431e+08	6.04922e+07	1.3557e+08	1.57423e+07	9.83541e+07	3.7613e+08	2.31831e+08	9.19201e+07	1.56475e+08	2.93979e+07	2.11242e+08
261119000005.D	SD1	6.3063e+07	1.43639e+08	2.26178e+07	5.52336e+07	9.76279e+06	8.70694e+07	3.20018e+08	2.40406e+08	2.83302e+07	2.96853e+07	1.34737e+08	6.81216e+07	1.35362e+08	3.18762e+07	1.62421e+08	1.12763e+08	7.83512e+07	2.48546e+08	4.5991e+07	1.94298e+06	7.85999e+07	2.90528e+07	1.17129e+08	1.36586e+08	6.13605e+07	1.15321e+08	2.01292e+07	1.31776e+08	3.484e+08	1.62491e+08	8.00971e+07	1.58047e+08	9.52856e+07	2.13962e+08
031219000018.D	Cal1	9.92266e+07	1.3969e+08	1.57452e+07	4.51227e+07	1.45745e+07	8.54925e+07	2.27595e+08	2.85792e+08	4.93626e+07	6.5266e+07	1.2387e+08	6.6186e+07	1.58253e+08	4.01669e+07	2.02665e+08	2.17124e+08	4.02913e+07	1.95324e+08	1.08702e+08	8.13687e+07	1.27795e+08	4.18317e+07	3.08759e+08	1.88805e+08	2.68236e+07	9.20075e+07	3.68748e+07	1.00124e+08	2.68391e+08	2.44128e+08	1.14431e+08	1.24837e+08	2.44909e+07	1.61344e+08
031219000019.D	Cal1	1.01217e+08	1.8737e+08	2.22752e+07	7.84076e+07	7.99517e+06	4.09208e+07	2.25486e+08	2.74917e+08	4.25073e+07	6.27742e+07	1.79794e+08	5.77011e+07	1.8092e+08	4.82108e+07	1.87733e+08	1.93167e+08	4.59607e+07	2.14459e+08	6.10244e+07	5.10247e+07	1.11112e+08	2.86569e+07	3.49778e+08	2.17455e+08	2.51102e+07	1.40305e+08	3.49516e+07	9.8126e+07	2.79456e+08	2.33483e+08	1.12938e+08	1.69477e+08	2.12977e+07	2.06276e+08
031219000020.D	Cal1	1.04914e+08	1.54093e+08	2.51657e+07	6.60632e+07	8.36771e+06	1.14108e+08	2.98103e+08	2.42664e+08	5.78515e+07	7.30054e+07	1.61623e+08	6.64752e+07	1.24275e+08	2.16881e+07	1.6868e+08	2.02306e+08	4.45343e+07	2.20739e+08	6.71245e+07	1.71153e+07	1.29118e+08	4.34674e+07	3.14769e+08	3.12481e+08	5.49643e+07	1.65916e+08	1.88134e+07	1.55783e+08	2.65566e+08	2.2908e+08	8.42594e+07	1.51998e+08	1.01795e+07	1.84833e+08
051219000027.D	c1	3.6673e+07	1.33708e+08	1.25535e+07	6.02432e+07	1.15335e+07	1.98811e+08	2.43706e+08	1.52202e+08	3.67936e+07	1.42691e+07	8.80689e+07	5.08796e+07	1.14993e+08	5.28002e+07	1.60426e+08	4.68815e+07	4.74962e+07	1.20953e+08	2.26437e+07	6.56317e+07	5.67517e+07	1.87928e+07	1.06901e+08	1.70355e+08	5.52126e+07	8.15462e+07	2.17426e+07	6.77859e+07	1.92346e+08	1.45157e+08	4.99027e+07	1.32228e+08	2.92328e+07	1.59763e+08
051219000028.D	c1	1.32052e+08	2.16102e+08	4.38242e+07	1.09081e+08	1.0347e+07	2.23473e+08	5.36056e+08	4.74459e+08	1.02029e+08	1.08583e+08	2.8911e+08	9.52547e+07	3.08217e+08	8.82264e+07	3.75791e+08	3.02132e+08	6.97497e+07	3.77422e+08	1.19583e+08	4.05207e+07	1.64485e+08	5.66423e+07	4.07954e+08	2.20881e+08	9.19905e+07	1.69968e+08	2.43086e+07	1.64192e+08	5.0988e+08	3.87535e+08	1.99992e+08	2.49111e+08	3.85774e+07	2.71301e+08
051219000029.D	c1	1.36026e+08	3.83836e+08	4.21777e+07	1.25859e+08	1.49982e+07	3.36998e+08	7.36162e+08	4.8348e+08	4.88238e+07	5.25198e+07	2.0905e+08	7.39604e+07	2.05215e+08	1.15256e+08	3.8631e+08	2.46877e+08	5.1814e+07	4.79454e+08	1.27695e+08	3.42342e+07	1.8376e+08	4.53515e+07	3.7609e+08	3.1315e+08	9.56017e+07	1.91867e+08	2.89458e+07	1.78329e+08	6.25457e+08	4.8074e+08	1.6017e+08	2.45528e+08	4.35649e+07	3.31238e+08
251119000005.D	SD2	1.34496e+08	5.97323e+08	3.2098e+07	1.08484e+08	5.08454e+06	3.65624e+08	8.07581e+08	4.30194e+08	6.01274e+07	2.04964e+07	3.72452e+08	1.38887e+08	3.6489e+08	3.95093e+07	3.77537e+08	2.81298e+08	7.94492e+07	5.12669e+08	1.27507e+08	5.1986e+06	2.01898e+08	7.19514e+07	3.35393e+08	3.11742e+08	1.38025e+08	1.63452e+08	0	2.87707e+08	9.757e+08	3.9854e+08	1.42872e+08	5.29102e+08	4.78663e+07	4.48769e+08
251119000006.D	SD2	1.50287e+08	4.89426e+08	2.86447e+07	1.48504e+08	8.85819e+06	2.88624e+08	7.29168e+08	4.36962e+08	8.25809e+07	1.68528e+07	3.16055e+08	2.08044e+08	3.83882e+08	6.45483e+07	4.15935e+08	3.3578e+08	9.4438e+07	5.32572e+08	1.37415e+08	4.37162e+06	2.26209e+08	6.44126e+07	2.73543e+08	4.09676e+08	1.2977e+08	2.82914e+08	5.56077e+07	3.11464e+08	7.65905e+08	4.76369e+08	1.88167e+08	6.06918e+08	8.04342e+07	5.25048e+08
261119000006.D	SD2	1.56674e+08	5.63897e+08	3.57086e+07	1.51913e+08	4.90751e+06	3.1432e+08	8.30081e+08	4.94779e+08	1.02964e+08	3.15389e+07	4.3875e+08	1.49272e+08	3.99593e+08	7.95555e+07	5.20293e+08	3.3927e+08	1.0062e+08	5.98214e+08	1.66466e+08	1.29561e+07	2.70218e+08	7.68848e+07	3.51244e+08	3.08386e+08	1.75292e+08	1.83229e+08	0	3.98541e+08	9.86548e+08	5.64419e+08	2.29366e+08	4.96365e+08	7.96179e+07	4.27977e+08
261119000007.D	SD2	1.20344e+08	4.3105e+08	1.89889e+07	1.84715e+08	1.90677e+07	2.76152e+08	5.72213e+08	4.80283e+08	9.07449e+07	1.50876e+07	3.02728e+08	1.48601e+08	3.41357e+08	7.75109e+07	5.11798e+08	4.40139e+08	8.37254e+07	4.33968e+08	1.54417e+08	2.25563e+07	2.51701e+08	8.74104e+07	3.56316e+08	3.43389e+08	1.96806e+08	2.90905e+08	4.72138e+07	3.13442e+08	8.42514e+08	4.56379e+08	1.68116e+08	3.96624e+08	3.01411e+07	3.56847e+08
261119000008.D	SD2	1.36225e+08	5.27514e+08	3.607e+07	1.76424e+08	4.01052e+06	2.69819e+08	6.35953e+08	5.79019e+08	9.80506e+07	2.69694e+07	3.78458e+08	1.63773e+08	3.87357e+08	8.19481e+07	4.1103e+08	3.51464e+08	1.10771e+08	4.06569e+08	1.36148e+08	4.47962e+06	2.239e+08	7.43066e+07	3.99004e+08	4.13749e+08	1.93012e+08	2.25823e+08	1.88156e+07	3.18961e+08	1.05927e+09	5.71004e+08	2.0636e+08	4.36616e+08	4.55227e+07	3.51632e+08
031219000021.D	Cal2	2.80665e+08	7.69411e+08	4.96862e+07	2.2157e+08	8.14328e+06	5.18516e+08	1.08695e+09	1.06569e+09	1.67902e+08	3.91121e+07	7.32938e+08	2.44853e+08	5.53324e+08	9.67648e+07	9.87381e+08	6.20776e+08	9.03607e+07	9.50859e+08	2.06438e+08	2.14914e+07	3.89309e+08	9.51672e+07	7.43757e+08	7.17763e+08	1.81557e+08	4.80407e+08	6.58673e+07	5.03928e+08	1.25257e+09	1.23364e+09	3.45903e+08	8.9431e+08	5.5468e+07	7.58704e+08
031219000022.D	Cal2	3.05953e+08	8.76415e+08	8.65325e+07	2.65851e+08	8.25444e+06	6.07333e+08	1.24689e+09	1.17704e+09	1.71299e+08	4.22685e+07	8.05431e+08	2.31413e+08	6.34622e+08	1.33714e+08	1.09174e+09	6.73598e+08	1.38833e+08	9.2133e+08	2.76263e+08	2.78905e+07	4.09556e+08	1.4646e+08	8.66269e+08	7.8156e+08	1.4604e+08	5.1958e+08	0	5.68006e+08	1.54259e+09	1.17131e+09	3.56573e+08	9.1056e+08	1.22113e+08	8.23843e+08
031219000023.D	Cal2	3.38745e+08	1.00821e+09	9.88595e+07	3.01113e+08	8.95588e+06	5.26029e+08	1.30226e+09	1.4344e+09	1.61409e+08	3.99967e+07	7.32392e+08	3.08482e+08	6.30833e+08	1.81041e+08	1.08098e+09	8.14405e+08	1.59966e+08	1.19345e+09	2.89548e+08	2.07742e+07	4.25395e+08	1.62104e+08	9.28704e+08	6.21003e+08	2.18049e+08	4.78614e+08	0	5.80516e+08	1.58322e+09	1.45638e+09	5.5405e+08	1.0139e+09	5.99658e+07	8.2259e+08
051219000031.D	c2	4.81833e+08	1.08135e+09	6.91118e+07	3.26771e+08	9.99106e+06	6.80276e+08	2.01543e+09	1.38191e+09	1.86552e+08	3.78137e+07	1.01354e+09	2.79627e+08	6.8383e+08	9.88463e+07	1.31786e+09	6.31311e+08	1.49732e+08	1.44074e+09	2.57822e+08	3.90182e+07	5.59787e+08	1.11816e+08	8.818e+08	8.85157e+08	2.57264e+08	4.99944e+08	0	5.64172e+08	1.67867e+09	1.00028e+09	3.91176e+08	1.18939e+09	8.66199e+07	1.06896e+09
051219000032.D	c2	3.47896e+08	1.23521e+09	5.95964e+07	2.75925e+08	9.22349e+06	5.38312e+08	1.62052e+09	1.0768e+09	1.6381e+08	5.24254e+07	6.96599e+08	3.5856e+08	8.22711e+08	1.44458e+08	8.82577e+08	5.68589e+08	1.6864e+08	1.6049e+09	2.77138e+08	4.81679e+07	4.80534e+08	1.27418e+08	1.06391e+09	1.00905e+09	2.07972e+08	4.72936e+08	0	4.88845e+08	2.21596e+09	1.47717e+09	5.62085e+08	1.02387e+09	7.15457e+07	8.96098e+08
051219000033.D	c2	4.63511e+08	1.03955e+09	9.98042e+07	5.12769e+08	9.57131e+06	6.01567e+08	1.82417e+09	1.19581e+09	2.44169e+08	6.18142e+07	9.65305e+08	3.88438e+08	6.56519e+08	1.44899e+08	1.26993e+09	8.62107e+08	1.55494e+08	1.47226e+09	3.0731e+08	1.76215e+07	4.49511e+08	1.08465e+08	9.56983e+08	1.02102e+09	2.13293e+08	5.67867e+08	1.00658e+08	5.21868e+08	2.23641e+09	1.19348e+09	4.02474e+08	1.03391e+09	1.9529e+08	7.41911e+08
251119000007.D	SD3	2.05384e+08	9.6529e+08	1.11684e+08	2.61592e+08	9.39512e+06	6.68517e+08	1.37517e+09	1.01573e+09	1.48266e+08	8.59965e+06	6.08059e+08	3.60721e+08	7.17574e+08	1.68609e+08	8.86534e+08	7.14386e+08	1.58058e+08	1.10215e+09	3.06821e+08	4.80782e+06	4.77169e+08	1.00242e+08	6.27141e+08	7.5895e+08	3.06008e+08	3.95403e+08	6.42394e+07	4.99233e+08	1.77949e+09	9.80698e+08	4.12567e+08	1.15847e+09	1.28279e+08	7.74359e+08
251119000008.D	SD3	2.24179e+08	9.44454e+08	8.03884e+07	3.43524e+08	7.15531e+06	8.83343e+08	1.61059e+09	1.00249e+09	1.46387e+08	1.60885e+07	5.96072e+08	3.30175e+08	7.2655e+08	8.70636e+07	9.01974e+08	7.05061e+08	1.73831e+08	1.10748e+09	2.85455e+08	1.41335e+07	4.58116e+08	1.27014e+08	6.79628e+08	5.83759e+08	2.51811e+08	4.263e+08	0	5.89764e+08	1.83887e+09	8.57674e+08	3.85928e+08	1.07963e+09	7.54843e+07	8.09226e+08
261119000009.D	SD3	1.8637e+08	6.10987e+08	5.10631e+07	3.03897e+08	1.1275e+07	4.11999e+08	7.9751e+08	1.13212e+09	1.57137e+08	2.26258e+07	5.93484e+08	2.00558e+08	5.59736e+08	9.57407e+07	8.64987e+08	6.04559e+08	1.70678e+08	7.1231e+08	2.28102e+08	8.65123e+06	3.92651e+08	9.87294e+07	3.90786e+08	4.71306e+08	2.66624e+08	3.0599e+08	0	4.91659e+08	1.90017e+09	8.18027e+08	4.01315e+08	8.27857e+08	1.65525e+08	5.62019e+08
261119000010.D	SD3	1.9667e+08	6.64098e+08	7.30883e+07	2.84099e+08	5.90348e+06	4.57827e+08	8.59511e+08	9.73788e+08	1.92155e+08	1.26686e+07	6.42628e+08	2.7003e+08	6.22234e+08	1.03355e+08	7.65529e+08	5.3036e+08	1.60512e+08	7.70023e+08	2.39281e+08	1.04163e+07	3.08886e+08	1.02439e+08	5.68037e+08	6.0715e+08	2.08594e+08	4.35151e+08	9.75559e+07	4.49778e+08	1.9481e+09	9.8226e+08	4.11518e+08	1.1027e+09	1.32e+08	7.70817e+08
261119000011.D	SD3	1.72086e+08	6.40007e+08	7.57866e+07	2.5657e+08	2.29295e+07	4.00602e+08	8.70419e+08	1.23469e+09	1.65336e+08	3.4868e+07	5.49257e+08	2.54476e+08	5.4797e+08	9.1054e+07	7.3709e+08	6.32331e+08	1.55919e+08	9.73065e+08	2.75026e+08	8.28863e+06	4.39617e+08	8.08675e+07	4.82982e+08	5.10168e+08	5.12262e+08	3.72035e+08	0	4.23482e+08	1.9939e+09	9.37394e+08	3.72045e+08	1.05567e+09	1.8548e+08	6.60002e+08
031219000024.D	Cal3	5.80091e+08	1.33278e+09	9.73922e+07	3.30406e+08	1.13993e+07	8.77002e+08	1.92042e+09	2.22146e+09	2.07632e+08	3.58486e+07	1.17696e+09	5.34596e+08	9.14132e+08	2.67973e+08	1.79176e+09	9.5809e+08	1.87844e+08	1.75189e+09	4.41505e+08	5.24824e+07	5.44653e+08	1.85347e+08	1.04259e+09	1.29173e+09	3.46153e+08	5.94961e+08	0	7.26786e+08	2.49389e+09	1.76434e+09	5.90254e+08	1.77668e+09	1.74152e+08	1.29014e+09
031219000025.D	Cal3	3.71709e+08	1.40928e+09	1.05015e+08	4.39715e+08	7.7239e+06	9.0634e+08	2.32383e+09	2.18637e+09	2.54289e+08	3.77396e+07	1.36897e+09	3.96898e+08	8.79847e+08	2.07858e+08	1.39288e+09	1.01828e+09	2.42862e+08	1.79258e+09	4.27933e+08	3.95843e+07	7.58732e+08	1.97044e+08	1.51273e+09	1.40493e+09	2.43895e+08	7.79633e+08	0	8.32104e+08	2.30132e+09	1.62787e+09	6.00706e+08	1.85365e+09	1.33867e+08	1.3526e+09
031219000026.D	Cal3	3.08797e+08	1.21272e+09	9.8452e+07	5.11357e+08	1.97972e+07	6.96281e+08	2.24756e+09	1.98286e+09	2.62535e+08	2.73333e+07	1.22246e+09	4.68322e+08	1.03147e+09	1.74528e+08	1.77342e+09	1.1738e+09	2.06418e+08	1.73482e+09	4.73582e+08	0	6.57951e+08	2.09636e+08	1.24293e+09	1.15647e+09	3.1703e+08	7.59425e+08	1.27287e+08	9.54395e+08	2.41311e+09	1.94798e+09	6.675e+08	1.64112e+09	1.40311e+08	1.35589e+09
051219000034.D	c3	5.83287e+08	1.86013e+09	1.78253e+08	5.38746e+08	1.45724e+07	1.58669e+09	2.60986e+09	2.89403e+09	3.02156e+08	2.85733e+07	1.44751e+09	6.78864e+08	1.3068e+09	1.78981e+08	2.80534e+09	1.37314e+09	2.40344e+08	2.23344e+09	6.2114e+08	2.0238e+07	8.1568e+08	1.11172e+08	1.68292e+09	1.59391e+09	4.03379e+08	9.90759e+08	1.61279e+08	1.10293e+09	1.15182e+09	2.03066e+09	8.75094e+08	2.76646e+09	1.2203e+08	2.03002e+09
051219000035.D	c3	7.89434e+08	1.78657e+09	1.68804e+08	4.33538e+08	1.10115e+07	1.39552e+09	2.42719e+09	2.59416e+09	2.1159e+08	1.57831e+07	1.31132e+09	4.90523e+08	1.08798e+09	2.47938e+08	2.46164e+09	1.31559e+09	2.82855e+08	1.81092e+09	5.27385e+08	3.92625e+07	6.91076e+08	1.66917e+08	1.39297e+09	1.8334e+09	3.98375e+08	7.57724e+08	1.70323e+08	1.26628e+09	1.12682e+09	2.30535e+09	6.33673e+08	2.76716e+09	1.81919e+08	1.40315e+09
051219000036.D	c3	5.82588e+08	1.36634e+09	1.37846e+08	5.8909e+08	6.12884e+06	1.11732e+09	2.14283e+09	2.41531e+09	2.60539e+08	1.3399e+07	1.49222e+09	5.35012e+08	9.73913e+08	1.7818e+08	2.39683e+09	1.01673e+09	2.82596e+08	1.63537e+09	4.63336e+08	3.0764e+07	7.72806e+08	1.88124e+08	1.44347e+09	1.26217e+09	3.15805e+08	8.90085e+08	0	1.12073e+09	1.13962e+09	2.10491e+09	4.85324e+08	2.81463e+09	1.3843e+08	1.56421e+09
051219000003.D	1	2.1729e+07	1.49369e+08	9.56852e+06	8.48151e+08	2.40342e+07	0	5.21066e+06	3.97894e+07	1.29328e+09	2.46168e+08	7.74759e+07	2.6961e+07	2.17927e+07	1.23174e+09	5.90976e+07	4.30095e+08	2.18124e+08	9.57183e+07	2.79227e+07	1.35076e+07	3.88043e+07	2.53883e+08	4.48377e+09	3.10797e+09	2.52725e+08	5.03493e+07	3.31749e+07	1.20419e+07	2.65017e+08	5.76305e+08	1.18973e+08	7.24388e+06	6.00461e+07	2.13156e+07
051219000004.D	1	2.38613e+07	7.91126e+07	3.09756e+07	6.62445e+08	6.24559e+06	8.67606e+06	3.96258e+06	2.81558e+07	1.14236e+09	1.87166e+08	1.13843e+08	5.89904e+06	1.18637e+07	1.03253e+09	6.24341e+07	4.42747e+08	1.73347e+08	9.07552e+07	8.55757e+06	5.69428e+07	2.18615e+07	1.63176e+08	4.09841e+09	2.96277e+09	3.30904e+08	4.24676e+07	1.1354e+07	2.68614e+07	1.64514e+08	4.67959e+08	5.1567e+07	4.83023e+07	2.11445e+07	5.94133e+06
051219000005.D	1	8.60147e+06	8.15501e+07	4.4046e+07	4.73794e+08	3.88856e+07	4.74039e+06	415746	5.00867e+07	1.06581e+09	1.37091e+08	2.43501e+07	1.09817e+07	1.61939e+07	1.03344e+09	2.81775e+07	2.89061e+08	1.79912e+08	6.68403e+07	0	7.98776e+07	3.35783e+07	1.98389e+08	3.92666e+09	2.93639e+09	1.95125e+08	4.44271e+07	1.81557e+07	4.81843e+07	2.35111e+08	4.81987e+08	1.48473e+08	2.23203e+07	1.99108e+07	5.85061e+06
031219000002.D	2	4.29486e+06	4.59439e+07	5.20597e+06	4.38467e+08	1.06336e+07	3.48358e+06	1.6392e+07	4.71701e+07	7.98016e+08	1.05546e+08	8.07472e+07	2.41111e+07	2.87611e+07	9.69273e+08	2.96266e+07	1.66078e+08	1.25538e+08	1.13977e+08	4.65906e+06	4.79388e+07	2.7105e+07	9.54718e+07	3.25096e+09	2.56305e+09	1.62939e+08	3.093e+07	1.20476e+07	7.18818e+06	3.77006e+08	2.38869e+08	8.5368e+07	3.49659e+07	3.79602e+07	1.45296e+07
031219000003.D	2	6.21346e+06	8.68678e+07	8.27302e+07	3.38172e+08	1.52422e+07	7.49842e+06	4.4318e+06	2.79456e+07	8.07101e+08	7.86856e+07	3.38542e+07	4.0903e+07	2.03084e+07	9.10761e+08	1.51688e+07	1.94102e+08	1.43245e+08	4.80634e+07	0	1.93638e+07	1.97854e+07	1.19279e+08	3.24774e+09	2.43972e+09	2.62598e+08	6.09068e+07	2.32066e+07	2.239e+07	2.80005e+08	2.25774e+08	1.64393e+08	4.19866e+07	5.69642e+07	1.81134e+07
031219000004.D	2	4.91803e+07	6.64348e+07	2.33244e+07	2.65252e+08	4.70269e+07	3.33424e+06	2.43412e+06	5.08068e+06	8.95814e+08	1.10916e+08	5.4689e+07	4.74563e+06	3.39173e+06	7.35324e+08	1.38804e+07	1.19233e+08	1.25681e+08	3.78089e+07	1.13774e+07	9.72144e+07	9.98369e+06	1.15905e+08	2.71939e+09	1.89733e+09	1.22267e+08	3.811e+07	4.39976e+06	5.06154e+06	2.86674e+08	3.22574e+08	5.82451e+07	2.4089e+07	1.6631e+07	8.37019e+06
031219000005.D	3	3.95978e+06	3.07129e+07	2.08121e+07	3.97025e+08	1.92219e+07	3.63207e+06	8.79207e+06	4.4031e+07	9.63718e+08	1.34083e+08	5.17197e+07	8.65854e+06	3.02124e+07	1.17912e+09	2.06427e+07	4.6148e+08	2.24686e+08	4.90481e+07	0	3.78731e+07	2.71148e+07	1.52417e+08	3.92191e+09	3.33345e+09	2.76314e+08	1.80977e+07	1.89408e+07	2.1382e+07	4.15725e+08	3.78127e+08	1.06104e+08	3.06948e+07	4.57576e+07	2.1225e+07
031219000006.D	3	1.58953e+07	8.45725e+07	3.10897e+07	3.02742e+08	3.32388e+07	518576	1.03619e+07	4.40281e+07	8.12991e+08	8.46177e+07	5.0561e+07	7.92947e+06	1.21436e+07	1.17664e+09	2.24818e+07	5.70114e+08	7.97116e+07	5.68617e+07	1.50673e+07	1.01645e+08	1.35661e+07	1.69602e+08	3.95302e+09	2.63221e+09	1.98528e+08	2.89931e+07	9.7543e+06	3.40911e+07	4.62174e+08	4.0288e+08	8.33149e+07	2.30475e+07	2.85457e+07	2.01157e+06
031219000007.D	3	1.43999e+06	5.33149e+07	1.81444e+07	3.9592e+08	3.46329e+07	4.98532e+06	1.32683e+07	4.00227e+07	1.11433e+09	7.42804e+07	3.16539e+07	1.49712e+07	1.61836e+07	1.20335e+09	2.92033e+07	4.17467e+08	1.08289e+08	4.36824e+07	2.39547e+07	7.42449e+07	2.72254e+07	1.4888e+08	3.89331e+09	2.75935e+09	1.32438e+08	1.20946e+07	3.50367e+07	1.84905e+07	5.39615e+08	4.08931e+08	5.23785e+07	1.65063e+07	1.70105e+07	2.99614e+07
031219000008.D	4	2.68824e+07	9.8678e+07	2.87323e+07	3.87116e+08	2.17401e+07	0	9.99931e+06	2.11988e+07	7.34032e+08	9.8029e+07	7.75258e+07	8.93744e+06	1.46733e+07	5.77354e+08	5.13873e+06	1.94575e+08	6.98992e+07	3.99596e+07	2.30956e+07	8.73922e+07	1.83988e+07	1.53266e+08	3.42552e+09	2.7978e+09	7.3972e+07	5.97972e+07	1.11805e+07	1.48442e+07	2.97262e+08	2.67736e+08	9.13602e+07	4.46944e+07	2.64154e+07	9.92704e+06
031219000009.D	4	1.65749e+07	7.79654e+07	3.32907e+07	4.48659e+08	5.74125e+07	2.82025e+06	1.4298e+07	1.63247e+07	7.14597e+08	8.98668e+07	7.53091e+07	4.11787e+06	1.78803e+07	5.63038e+08	4.98272e+07	2.06258e+08	9.57835e+07	5.82114e+07	1.42339e+07	4.65078e+07	5.78182e+06	1.3908e+08	3.46231e+09	2.63469e+09	1.38207e+08	1.26328e+07	8.59866e+06	2.56194e+07	2.85946e+08	2.47198e+08	1.12886e+08	8.79461e+07	1.72946e+07	4.79455e+06
031219000010.D	4	9.9921e+06	1.03581e+08	2.74473e+07	4.26043e+08	2.82288e+07	6.45288e+06	2.31723e+06	2.53638e+07	7.19558e+08	8.84126e+07	4.2181e+07	4.62252e+06	1.55121e+07	4.38242e+08	2.38737e+07	2.03315e+08	1.00938e+08	3.75843e+07	1.52938e+07	1.3594e+08	1.50083e+07	1.75731e+08	3.57299e+09	2.67077e+09	1.05725e+08	3.17429e+07	1.74323e+07	1.46237e+07	3.80228e+08	3.09835e+08	7.82797e+07	5.06872e+07	1.10186e+07	4.89402e+06
031219000011.D	5	1.34597e+06	4.98451e+07	1.19151e+07	3.82931e+08	1.73925e+07	1.14545e+07	2.8856e+06	5.80879e+07	6.26564e+08	9.24485e+07	4.41828e+07	9.97593e+06	1.26633e+07	2.18049e+08	2.01454e+07	1.64858e+08	1.60261e+08	4.5343e+07	0	4.73407e+07	3.02843e+07	1.44588e+08	3.00871e+09	1.79649e+09	3.04968e+07	2.31833e+07	1.30533e+07	2.54287e+07	2.92134e+08	3.1597e+08	1.10774e+08	2.00568e+07	1.5802e+07	4.06861e+06
031219000012.D	5	1.99482e+07	5.41131e+07	7.00063e+06	3.51039e+08	2.2049e+06	9.15949e+06	7.33139e+06	2.35865e+07	6.96183e+08	1.19384e+08	6.98911e+07	8.35673e+06	1.40729e+07	1.96747e+08	2.78919e+07	1.23723e+08	1.08606e+08	3.99618e+07	0	4.25044e+07	2.05558e+07	1.20789e+08	3.17355e+09	1.70353e+09	6.06364e+07	7.0167e+07	1.32198e+07	2.06933e+07	2.68264e+08	4.31823e+08	9.45575e+07	3.01028e+07	3.02585e+07	5.06669e+06
031219000013.D	5	8.53257e+06	2.39691e+07	2.69414e+07	3.51123e+08	1.35784e+07	3.38264e+06	7.54854e+06	1.98673e+07	6.01701e+08	1.35122e+08	4.64088e+07	1.29037e+07	1.79722e+07	2.22065e+08	1.10226e+07	1.51472e+08	9.89782e+07	2.42895e+07	0	2.08533e+07	1.53607e+07	8.18563e+07	3.01941e+09	1.8017e+09	3.3517e+07	2.17727e+07	1.49781e+07	2.88825e+06	3.75055e+08	4.35008e+08	3.48725e+07	3.71719e+07	2.23582e+07	4.00574e+06
031219000014.D	6	3.55472e+07	8.31846e+07	1.24484e+07	3.62528e+08	2.00207e+07	1.43652e+07	1.33343e+06	3.67082e+07	5.57219e+08	9.47893e+07	4.60366e+07	8.46779e+06	1.46751e+08	2.67733e+08	1.87304e+07	1.96161e+08	9.37785e+07	7.62144e+07	1.08935e+07	5.85121e+07	1.60985e+07	1.94927e+08	2.67988e+09	1.42454e+09	2.90579e+07	5.97828e+07	2.25094e+07	1.13169e+07	5.25855e+08	3.52857e+08	4.14406e+07	3.52149e+07	2.14621e+08	1.08055e+07
031219000015.D	6	8.37208e+06	1.50006e+08	1.98048e+07	2.73707e+08	2.3218e+07	7.88078e+06	410084	6.5409e+06	4.91913e+08	1.13916e+08	5.77554e+07	1.06767e+07	1.24876e+08	2.47001e+08	3.5459e+07	1.47653e+08	1.03299e+08	8.86804e+07	1.15156e+07	3.31372e+07	9.73337e+06	2.81478e+08	2.64311e+09	1.51726e+09	7.89851e+07	4.34066e+07	0	4.99665e+06	7.61574e+08	3.20469e+08	4.67093e+07	7.6238e+07	2.19168e+08	1.76342e+06
031219000016.D	6	9.14152e+06	7.56307e+07	1.04628e+07	3.19083e+08	1.76173e+07	2.0071e+07	1.47238e+06	2.03332e+07	5.60261e+08	9.60118e+07	9.24132e+07	1.61637e+07	1.68282e+08	3.34139e+08	4.4074e+07	1.64737e+08	1.22266e+08	1.00424e+08	0	2.49928e+07	5.39575e+07	2.64349e+08	2.57006e+09	1.61601e+09	4.28271e+07	3.84816e+07	1.27969e+07	5.96514e+06	7.08012e+08	3.21297e+08	3.98505e+07	7.52637e+07	1.61553e+08	3.02359e+07
051219000006.D	7	8.5218e+06	1.09897e+08	5.95297e+07	5.6644e+08	1.62935e+07	1.39072e+07	2.19657e+07	2.9076e+07	8.00537e+08	6.31809e+07	4.14082e+07	8.65576e+06	5.84456e+06	7.18997e+08	5.81643e+07	2.03305e+08	1.60392e+08	1.06857e+08	1.16712e+07	1.45863e+08	1.01746e+07	1.73105e+08	3.37117e+09	2.43193e+09	1.70469e+08	3.10224e+07	1.52651e+07	1.10853e+07	3.89903e+08	5.1162e+08	1.40563e+08	3.26353e+07	1.05253e+07	1.17965e+07
051219000007.D	7	2.19428e+07	9.26886e+07	3.28009e+07	4.70587e+08	1.34036e+07	7.16849e+06	5.27338e+06	2.76244e+07	8.38844e+08	1.40418e+08	6.70334e+07	5.31681e+06	1.89045e+07	7.72257e+08	2.68287e+07	2.6718e+08	1.37472e+08	8.40971e+07	0	4.05454e+07	2.85258e+07	1.66976e+08	2.74895e+09	2.0046e+09	1.6052e+08	2.34793e+07	1.35047e+07	1.62114e+07	5.38543e+08	3.853e+08	1.02804e+08	6.26155e+07	3.39461e+07	2.80705e+07
051219000008.D	7	477648	8.33776e+07	9.1935e+06	3.66039e+08	1.3018e+07	1.56412e+06	8.27856e+06	2.85969e+07	7.56095e+08	1.03641e+08	6.26338e+07	1.41399e+07	1.73973e+07	6.77268e+08	3.25772e+07	2.28117e+08	1.57299e+08	7.68137e+07	2.11958e+07	3.73601e+07	5.8723e+06	1.51048e+08	2.57125e+09	1.89694e+09	1.53612e+08	3.91875e+07	0	3.28178e+07	4.86698e+08	4.08258e+08	8.4143e+07	2.27631e+07	1.25519e+07	7.34887e+06
051219000010.D	8	8.6473e+06	1.16124e+08	7.11938e+06	3.89501e+08	1.52127e+07	1.72264e+06	1.70681e+06	2.95829e+07	4.7951e+08	8.5881e+07	3.713e+07	7.41593e+06	4.97824e+06	1.50639e+08	4.08431e+07	1.47403e+08	3.98303e+07	4.41982e+07	1.38868e+07	4.24574e+07	1.76347e+07	8.54927e+07	1.97614e+09	1.46169e+09	2.85055e+07	2.8258e+07	2.54091e+07	4.78001e+06	8.59825e+07	3.5266e+08	5.17205e+07	1.81671e+07	6.33968e+06	3.35751e+06
051219000011.D	8	9.55532e+06	4.05278e+07	1.64777e+06	3.08381e+08	1.16166e+07	921588	5.8008e+06	4.09603e+07	6.05707e+08	1.446e+08	2.29502e+07	0	1.0516e+07	1.52016e+08	2.28774e+07	1.34314e+08	4.27238e+07	2.5673e+07	7.05196e+06	1.70445e+07	1.59739e+07	9.30428e+07	1.91062e+09	1.62624e+09	1.57594e+07	1.33414e+07	6.7412e+06	1.86649e+07	9.53635e+07	2.8389e+08	4.72084e+07	1.51852e+07	9.77605e+06	3.59332e+06
051219000012.D	8	1.64214e+07	3.06759e+07	1.32319e+07	2.75689e+08	8.35402e+06	1.56736e+07	0	1.1484e+07	4.38747e+08	1.07045e+08	2.36845e+07	4.79389e+06	1.06267e+07	1.64903e+08	5.54146e+07	1.72766e+08	4.37192e+07	4.31678e+07	1.11016e+07	1.51399e+07	5.03576e+07	1.18509e+08	1.62694e+09	1.34593e+09	3.95555e+07	1.5468e+06	0	6.80711e+06	1.23639e+08	2.44061e+08	8.82193e+07	1.81835e+07	1.53194e+07	3.43997e+07
051219000013.D	9	5.39173e+06	7.46006e+07	2.52611e+07	3.53447e+08	1.08082e+07	0	5.67903e+06	5.96208e+07	8.52415e+08	1.5075e+08	7.71148e+07	7.54396e+06	2.16999e+07	7.01915e+08	4.4721e+07	1.21367e+08	8.07911e+07	3.90365e+07	2.43092e+07	7.22968e+07	3.49169e+07	1.1726e+08	3.75461e+09	2.2473e+09	1.0149e+08	2.27354e+07	5.70885e+06	1.56206e+07	2.33648e+08	4.06534e+08	3.93305e+07	7.25076e+07	2.48522e+07	3.6332e+06
051219000014.D	9	2.93058e+06	4.97307e+07	2.0846e+07	3.82355e+08	2.64497e+07	8.67649e+06	7.56258e+06	2.02606e+07	8.43968e+08	9.88351e+07	8.92352e+07	0	2.08011e+07	8.00705e+08	6.01984e+07	1.88992e+08	1.13291e+08	3.79244e+07	2.1818e+07	1.5483e+07	2.74677e+07	8.77955e+07	3.84e+09	2.07046e+09	1.3881e+08	7.23095e+07	1.47456e+07	3.92378e+06	3.82967e+08	3.34987e+08	7.52297e+07	1.7374e+07	1.95549e+07	1.5152e+06
051219000015.D	9	4.92224e+06	2.75088e+07	3.32764e+07	5.19688e+08	6.83351e+06	2.7429e+06	9.37612e+06	6.4846e+07	7.35127e+08	1.69351e+08	5.70211e+07	8.54181e+06	5.55462e+06	7.64262e+08	1.12283e+07	1.37514e+08	9.91127e+07	4.44328e+07	2.2787e+07	9.38903e+07	1.85964e+07	1.21362e+08	3.18619e+09	3.13906e+09	7.73987e+07	3.5998e+07	2.71014e+07	2.27598e+07	2.24179e+08	3.34911e+08	1.21832e+08	2.28078e+07	2.86038e+07	4.55489e+06
051219000017.D	10	4.53737e+06	1.33692e+08	2.09546e+07	3.48411e+08	3.34759e+06	1.77856e+06	3.03483e+06	1.12643e+07	6.72168e+08	1.48762e+08	9.12349e+07	8.1548e+06	1.453e+07	8.0836e+08	9.23613e+06	3.3004e+08	1.0531e+08	5.39044e+07	1.15062e+07	3.50874e+07	2.26556e+07	1.68097e+08	1.96322e+09	1.36698e+09	1.13006e+08	4.02156e+07	1.55513e+07	2.5929e+06	3.58178e+08	6.01018e+08	4.99864e+07	2.22237e+07	9.38483e+06	5.0085e+06
051219000018.D	10	1.48426e+06	2.80572e+08	1.51549e+07	3.88839e+08	2.67488e+07	2.6554e+06	2.66474e+06	1.77361e+07	8.22682e+08	1.11456e+08	2.52508e+07	7.79819e+06	2.42261e+07	1.06611e+09	4.01328e+07	4.5237e+08	9.62156e+07	6.05924e+07	4.63422e+07	4.47844e+07	2.32569e+07	1.28119e+08	1.93774e+09	1.68847e+09	2.10905e+08	8.30332e+07	5.13335e+06	5.41604e+07	4.28915e+08	8.45377e+08	1.52483e+08	3.14913e+07	4.78198e+07	1.00339e+07
051219000019.D	10	3.52623e+06	2.13916e+08	4.57877e+07	3.43595e+08	3.19121e+07	5.5697e+06	9.13896e+06	4.43817e+07	1.02519e+09	1.75256e+08	7.8384e+07	3.68495e+06	3.33112e+07	8.73321e+08	1.79098e+07	3.6117e+08	1.28341e+08	7.20361e+07	0	4.58574e+07	1.01247e+07	9.77464e+07	2.57967e+09	1.72758e+09	2.18754e+08	4.42857e+07	0	2.78447e+07	5.02957e+08	8.18082e+08	7.96945e+07	5.94357e+07	1.77235e+07	0
051219000020.D	11	2.33723e+07	1.17168e+08	9.40096e+07	5.48746e+08	8.64315e+06	5.76099e+06	735127	5.28842e+07	1.0836e+09	1.87881e+08	6.29179e+07	7.92839e+06	1.56374e+07	1.1869e+09	7.73448e+06	2.33533e+08	1.07226e+08	6.35587e+07	2.79881e+07	5.07048e+07	1.63835e+07	2.04813e+08	4.57327e+09	2.77762e+09	2.82515e+08	6.03836e+07	1.39701e+07	2.68283e+07	2.09945e+08	8.51159e+08	6.3928e+07	2.69254e+07	2.94058e+07	1.10117e+07
051219000021.D	11	3.17803e+06	9.53011e+07	2.77418e+07	6.33666e+08	9.32178e+06	3.79808e+06	1.80483e+07	2.62695e+07	7.08164e+08	1.36707e+08	5.57486e+07	1.51606e+07	4.5464e+07	9.89911e+08	3.42529e+07	3.41961e+08	1.39305e+08	7.52619e+07	0	1.09037e+07	1.66103e+07	1.30413e+08	4.28519e+09	2.98866e+09	2.39753e+08	2.14204e+07	3.0597e+07	1.52185e+07	1.8933e+08	9.72846e+08	1.21619e+08	2.31527e+07	3.81166e+07	0
051219000022.D	11	0	5.83877e+07	3.57192e+07	5.54252e+08	2.69662e+07	1.35485e+07	2.11156e+06	1.13975e+08	9.47853e+08	1.20968e+08	6.3171e+07	4.05246e+06	2.14622e+07	1.04206e+09	2.70391e+07	2.24724e+08	8.81705e+07	6.2301e+07	0	5.52768e+07	3.16627e+07	1.34555e+08	4.5739e+09	2.53998e+09	2.37942e+08	1.99612e+07	1.26339e+07	1.6989e+07	1.38018e+08	7.32771e+08	9.71902e+07	9.1977e+07	2.49999e+07	1.08593e+06
051219000024.D	12	2.62499e+06	8.63483e+07	5.67125e+07	2.83519e+08	1.22713e+07	4.31897e+06	1.54549e+06	1.24722e+07	3.67449e+08	7.44338e+07	4.63222e+07	1.1966e+07	1.11579e+07	5.95175e+08	1.99898e+07	9.89214e+07	9.28765e+07	5.17347e+07	5.51308e+07	1.81492e+07	8.69164e+06	1.354e+08	1.90658e+09	1.53295e+09	4.97557e+07	4.23834e+07	4.81889e+06	1.07178e+07	1.05584e+08	3.59536e+08	5.15967e+07	3.76391e+07	1.22477e+07	1.46507e+06
051219000025.D	12	4.5386e+06	8.53865e+07	8.25072e+07	5.98692e+08	2.46477e+07	0	1.48733e+07	3.49857e+07	7.05525e+08	1.15376e+08	7.21916e+07	1.27461e+07	1.73816e+07	6.15804e+08	4.35e+07	1.90446e+08	1.26178e+08	1.04826e+08	0	8.67014e+06	2.47504e+07	2.96703e+08	4.42144e+09	3.09932e+09	1.80134e+08	2.5823e+07	1.61107e+07	2.37916e+07	1.71325e+08	6.13875e+08	1.73502e+08	4.19683e+07	3.44479e+07	1.42204e+07
051219000026.D	12	1.76742e+06	1.14507e+08	5.16095e+07	6.72192e+08	7.0461e+06	1.00023e+07	3.37598e+06	4.2533e+07	5.49783e+08	1.82421e+08	5.30769e+07	1.11137e+07	1.51897e+07	7.03267e+08	1.62215e+07	2.21712e+08	1.17946e+08	7.973e+07	1.98396e+07	5.38343e+07	3.83707e+07	2.37233e+08	5.64545e+09	2.94757e+09	1.48515e+08	5.35396e+07	1.38573e+07	9.5643e+06	2.77972e+08	6.45096e+08	1.52694e+08	1.98796e+07	1.49644e+07	5.06231e+06
Target Cmpd Name: ======================>		TPR	LYS	PHP	ALA	ARG	C-C	CTH	GPR	GLN	MHIS	LEU	MET	ORN	ASN	PHE	PRO	THR	TYR	GABA	CIT	bAIB	SER	ASP	GLU	HYP	VAL	ABA	AAA	HIS	TRP	SAR	ILE	GLY	APA
	c1	8.49504e+07	1.94637e+08	2.42872e+07	6.75134e+07	1.05378e+07	1.51839e+08	3.60215e+08	2.74689e+08	4.3249e+07	5.01928e+07	1.55449e+08	5.82994e+07	1.59779e+08	4.66928e+07	2.11221e+08	1.6622e+08	4.94304e+07	2.61129e+08	6.72019e+07	2.94237e+07	1.01734e+08	3.21675e+07	2.32482e+08	1.95847e+08	5.78208e+07	1.21909e+08	2.16115e+07	1.27789e+08	3.59843e+08	2.35925e+08	9.86462e+07	1.70386e+08	3.06709e+07	2.19353e+08
	c2	2.65148e+08	7.83577e+08	5.59183e+07	2.43095e+08	8.73344e+06	4.53325e+08	1.15193e+09	8.86626e+08	1.39055e+08	3.49432e+07	6.14059e+08	2.38177e+08	5.32629e+08	1.0389e+08	8.06097e+08	5.38067e+08	1.21094e+08	9.1523e+08	2.12407e+08	2.04114e+07	3.53456e+08	1.024e+08	6.5063e+08	6.20227e+08	1.87007e+08	3.78698e+08	2.61966e+07	4.41586e+08	1.37631e+09	9.08997e+08	3.22467e+08	7.75597e+08	7.95077e+07	6.5658e+08
	c3	3.81872e+08	1.16297e+09	1.0707e+08	3.9023e+08	1.15719e+07	8.54676e+08	1.74408e+09	1.78664e+09	2.0982e+08	2.30479e+07	1.00081e+09	4.10925e+08	8.51656e+08	1.63753e+08	1.52527e+09	9.12939e+08	2.05629e+08	1.42037e+09	3.89961e+08	2.07844e+07	5.74303e+08	1.42503e+08	1.00602e+09	1.04309e+09	3.2454e+08	6.0977e+08	5.64258e+07	7.68831e+08	1.8261e+09	1.48701e+09	5.30539e+08	1.71309e+09	1.43407e+08	1.14295e+09
	1	1.80639e+07	1.03344e+08	2.81967e+07	6.61463e+08	2.30551e+07	4.47215e+06	3.19633e+06	3.9344e+07	1.16715e+09	1.90142e+08	7.18898e+07	1.46139e+07	1.66167e+07	1.09924e+09	4.99031e+07	3.87301e+08	1.90461e+08	8.44379e+07	1.21601e+07	5.01093e+07	3.14147e+07	2.05149e+08	4.16961e+09	3.00238e+09	2.59585e+08	4.5748e+07	2.08949e+07	2.90292e+07	2.21547e+08	5.0875e+08	1.06338e+08	2.59555e+07	3.37004e+07	1.10358e+07
	2	1.98962e+07	6.64155e+07	3.70869e+07	3.47297e+08	2.43009e+07	4.77208e+06	7.75265e+06	2.67321e+07	8.33644e+08	9.83822e+07	5.64302e+07	2.32533e+07	1.74871e+07	8.71786e+08	1.95586e+07	1.59804e+08	1.31488e+08	6.66165e+07	5.3455e+06	5.4839e+07	1.8958e+07	1.10219e+08	3.0727e+09	2.30003e+09	1.82601e+08	4.33156e+07	1.3218e+07	1.15466e+07	3.14562e+08	2.62406e+08	1.02669e+08	3.36805e+07	3.71851e+07	1.36711e+07
	3	7.09837e+06	5.62001e+07	2.33487e+07	3.65229e+08	2.90312e+07	3.04532e+06	1.08074e+07	4.26939e+07	9.63679e+08	9.76603e+07	4.46449e+07	1.05197e+07	1.95132e+07	1.18637e+09	2.41093e+07	4.8302e+08	1.37562e+08	4.98641e+07	1.30073e+07	7.12542e+07	2.26354e+07	1.56966e+08	3.92275e+09	2.90834e+09	2.02427e+08	1.97285e+07	2.12439e+07	2.46545e+07	4.72504e+08	3.96646e+08	8.05993e+07	2.34162e+07	3.04379e+07	1.77327e+07
	4	1.78164e+07	9.34081e+07	2.98234e+07	4.20606e+08	3.57938e+07	3.09104e+06	8.87151e+06	2.09624e+07	7.22729e+08	9.21028e+07	6.50053e+07	5.89261e+06	1.60219e+07	5.26211e+08	2.62799e+07	2.01383e+08	8.88737e+07	4.52517e+07	1.75411e+07	8.99465e+07	1.3063e+07	1.56026e+08	3.48694e+09	2.70109e+09	1.05968e+08	3.47243e+07	1.24038e+07	1.83624e+07	3.21145e+08	2.74923e+08	9.41755e+07	6.11093e+07	1.82429e+07	6.53854e+06
	5	9.94223e+06	4.26424e+07	1.52857e+07	3.61698e+08	1.10586e+07	7.99887e+06	5.92184e+06	3.38473e+07	6.41483e+08	1.15652e+08	5.34942e+07	1.04121e+07	1.49028e+07	2.12287e+08	1.96866e+07	1.46684e+08	1.22615e+08	3.65314e+07	0	3.68994e+07	2.20669e+07	1.15744e+08	3.06722e+09	1.76724e+09	4.15501e+07	3.83743e+07	1.37504e+07	1.63367e+07	3.11818e+08	3.94267e+08	8.0068e+07	2.91105e+07	2.28062e+07	4.38035e+06
	6	1.76869e+07	1.02941e+08	1.42387e+07	3.1844e+08	2.02853e+07	1.41057e+07	1.07197e+06	2.11941e+07	5.36464e+08	1.01572e+08	6.54018e+07	1.17694e+07	1.46636e+08	2.82958e+08	3.27545e+07	1.69517e+08	1.06448e+08	8.84397e+07	7.46972e+06	3.88807e+07	2.65964e+07	2.46918e+08	2.63102e+09	1.51927e+09	5.029e+07	4.72236e+07	1.17688e+07	7.42623e+06	6.65147e+08	3.31541e+08	4.26668e+07	6.22389e+07	1.98447e+08	1.42683e+07
	7	1.03141e+07	9.5321e+07	3.38414e+07	4.67689e+08	1.42383e+07	7.54659e+06	1.18392e+07	2.84324e+07	7.98492e+08	1.02413e+08	5.70251e+07	9.37081e+06	1.40488e+07	7.22841e+08	3.91901e+07	2.32867e+08	1.51721e+08	8.92559e+07	1.09557e+07	7.45896e+07	1.48575e+07	1.6371e+08	2.89712e+09	2.11116e+09	1.61534e+08	3.12297e+07	9.58994e+06	2.00382e+07	4.71715e+08	4.3506e+08	1.0917e+08	3.9338e+07	1.90078e+07	1.57386e+07
	8	1.15413e+07	6.24425e+07	7.33303e+06	3.24524e+08	1.17278e+07	6.10593e+06	2.50254e+06	2.73424e+07	5.07988e+08	1.12509e+08	2.79216e+07	4.06994e+06	8.70699e+06	1.55853e+08	3.97117e+07	1.51494e+08	4.20911e+07	3.76797e+07	1.06801e+07	2.48806e+07	2.79888e+07	9.9015e+07	1.8379e+09	1.47795e+09	2.79401e+07	1.43821e+07	1.07168e+07	1.0084e+07	1.01662e+08	2.93537e+08	6.23827e+07	1.71786e+07	1.04784e+07	1.37835e+07
	9	4.41485e+06	5.06134e+07	2.64612e+07	4.18497e+08	1.46971e+07	3.80646e+06	7.53924e+06	4.82425e+07	8.10503e+08	1.39646e+08	7.4457e+07	5.36193e+06	1.60185e+07	7.55627e+08	3.87159e+07	1.49291e+08	9.77317e+07	4.04646e+07	2.29714e+07	6.05567e+07	2.69937e+07	1.08806e+08	3.5936e+09	2.48561e+09	1.059e+08	4.3681e+07	1.5852e+07	1.41014e+07	2.80265e+08	3.58811e+08	7.87973e+07	3.75631e+07	2.4337e+07	3.23443e+06
	10	3.18262e+06	2.09393e+08	2.72991e+07	3.60282e+08	2.06695e+07	3.33455e+06	4.94618e+06	2.44607e+07	8.40013e+08	1.45158e+08	6.49566e+07	6.54598e+06	2.40224e+07	9.1593e+08	2.24263e+07	3.81193e+08	1.09955e+08	6.21776e+07	1.92828e+07	4.19097e+07	1.86791e+07	1.31321e+08	2.16021e+09	1.59434e+09	1.80888e+08	5.58449e+07	6.89487e+06	2.81993e+07	4.30016e+08	7.54826e+08	9.40546e+07	3.77169e+07	2.49761e+07	5.01414e+06
	11	8.85011e+06	9.02855e+07	5.24902e+07	5.78888e+08	1.4977e+07	7.70253e+06	6.96499e+06	6.43763e+07	9.13205e+08	1.48519e+08	6.06125e+07	9.04714e+06	2.75212e+07	1.07296e+09	2.30088e+07	2.66739e+08	1.11567e+08	6.70405e+07	9.32936e+06	3.89617e+07	2.15522e+07	1.56594e+08	4.47745e+09	2.76875e+09	2.53403e+08	3.39217e+07	1.9067e+07	1.96786e+07	1.79098e+08	8.52259e+08	9.42458e+07	4.73517e+07	3.08408e+07	4.03254e+06
	12	2.977e+06	9.54139e+07	6.36097e+07	5.18134e+08	1.4655e+07	4.77375e+06	6.59826e+06	2.9997e+07	5.40919e+08	1.24077e+08	5.71969e+07	1.19419e+07	1.45764e+07	6.38082e+08	2.65704e+07	1.7036e+08	1.12333e+08	7.87636e+07	2.49901e+07	2.68846e+07	2.39376e+07	2.23112e+08	3.99116e+09	2.52661e+09	1.26135e+08	4.0582e+07	1.15956e+07	1.46912e+07	1.8496e+08	5.39502e+08	1.25931e+08	3.31623e+07	2.05533e+07	6.91592e+06
