# Supplementary material for: Down-regulation of Fra a 1.02 in strawberry fruits causes transcriptomic and metabolic changes compatible with an altered defense response
Source: Hortic Res. 2021 Mar 10;8:58. doi: 10.1038/s41438-021-00492-4 (PMC7943815; doi:10.1038/s41438-021-00492-4)
Supplement: Supplementary file 7 — Table S6 [file 41438_2021_492_MOESM7_ESM.xlsx]

## Sheet: Hoja1
Name	F.vesca	GenBank
Fra a 1.01	FvH4_4g18990	AM236319
Fra a 1.02	FvH4_4g18860	GQ148818
Fra a 1.03	FvH4_4g19050	LC214966
Fra a 1.04	FvH4_4g19710	KJ507735
Fra a 1.05	FvH4_4g19060	KJ507736
Fra a 1.06	FvH4_4g19080	KJ507737
Fra a 1.07	FvH4_4g19700	KJ507738
Fra a 1.08	FvH4_4g18850	KJ507739
SERAT	FvH4_3g29510
OASTL	FvH4_6g03790
GST_F9	FvH4_6g38760
GST_U8b	FvH4_2g20070
GST_U3	FvH4_2g20010
GST_U6	FvH4_2g20020
GST_U7	FvH4_2g20080,FvH4_2g20090
GST_U8a	FvH4_6g12680
ABCB4	FvH4_4g21380
ABCB11	FvH4_4g21380
ABCG11	FvH4_1g20390
ABCG22	FvH4_6g21010
DTX16	FvH4_5g16890
DTX27	FvH4_5g36170
WRKY23	FvH4_1g26980
WRKY28	FvH4_3g06200
WRKY33.1	FvH4_3g39850
WRKY33.2	FvH4_6g10510
VQ23	FvH4_7g03520
